# Supplementary material for: Brevundimonas and Serratia as host systems for assessing associated environmental viromes and phage diversity by complementary approaches
Source: Front Microbiol. 2023 Mar 21;14:1095850. doi: 10.3389/fmicb.2023.1095850 (PMC10070969; doi:10.3389/fmicb.2023.1095850)
Supplement: Supplementary file 2 [file Data_Sheet_1.FASTA]

LOCUS       LVF1_p2_dsDNA_5_length=44719_depth=0.59x               44719 bp    DNA     linear VRL 19-Jun-2022
DEFINITION  LVF1_p2_dsDNA_5_length=44719_depth=0.59x.
COMMENT     Annotated using VIBRANT v1.2.1
FEATURES             Location/Qualifiers
     source          1..44719
                     /organism="LVF1_p2_dsDNA_5_length=44719_depth=0.59x"
     CDS             complement(165..383)
                     /locus_tag="LVF1_p2_dsDNA_5_length=44719_depth=0.59x_1"
                     /protein_id="VOG00051"
                     /product="sp|P68692|GLRX1_VACCW Glutaredoxin-1"
                     /translation="MKIEVYGDPHCAGCIQADVLLKARGIPYEKKSVMELLDVMPGAK
                     QIPQVFIDDEHVGGFDQLKAHLDKQSEI"
     CDS             complement(383..541)
                     /locus_tag="LVF1_p2_dsDNA_5_length=44719_depth=0.59x_2"
                     /protein_id="None"
                     /product="hypothetical protein"
                     /translation="MNEKPEKVAEHRYIVLADGVPFGKANSMVGVGEMIKDIAENTNA
                     EIDVRTIH"
     CDS             complement(513..668)
                     /locus_tag="LVF1_p2_dsDNA_5_length=44719_depth=0.59x_3"
                     /protein_id="None"
                     /product="hypothetical protein"
                     /translation="MTFLTGLTLYGLVTAGVATGLAVFQWVIAPAGDFLTKVKETVNE
                     REARKGR"
     CDS             complement(665..3130)
                     /locus_tag="LVF1_p2_dsDNA_5_length=44719_depth=0.59x_4"
                     /protein_id="VOG00724"
                     /product="sp|P10277|PRIM_BPP4 Putative P4-specific DNA primase"
                     /translation="MSTISSRRDATPIFSAVANDYYKKGISVIPLVYHEKRPVPNDWS
                     RFHDKLPDPEEFAGWMRDYPNGNIGMVLGKQSGVTVIDIDLDTTQESNQRIMAIIESA
                     LPKSPWHRIGKKGKVMAFKFNDVPTFRIKDAGGNMLVEHLGTRTQVVLPPSIHPSTKQ
                     PYQANANLIDVIDTLPVLPKNIEEILRAILVENGFNLSLSGRTIVTDFVASGARDSKM
                     IQVAGAYASGVMRGERPLSEAITLMRGWYEGFTEKVAGDQIDIDKGIQRMVEFIIRDV
                     KERKKPLPKGWDEGLSEEDKRLMHLDFSEDEVEWDFDQIKEFVQNGFETHEAGSVRRS
                     EVINKAIEKIAENKQLNTIDQERLFKYIVDTSKEKLTVTMLKRRMNEIGQGDMMGDNH
                     TEIAQAVIKDFAQYGDLRVYGDKLWTYNGSHWVEKPEREVRKWIAEEYGTLKMARKES
                     DHKQILSVVKTLLPEGIQTIAQKGVNFANGFLSIDGKLYDHNPAYGATYTLPFRFLPE
                     KAGKAPKFFEFLYQAWGNDADYEQKVSALQEAMAVTLFGMGPRYQRAILLEGAAKTGK
                     SQLLKIVSSIVPDEARCVCPPETWGDKFSPVTMHNKILNIAGELPEEARINGQRFKDI
                     VSGDEIQLQYKNGQLFQAAIYATHWFGSNHLPKSQDTSEGFNRRWLILRFDNIIKAEQ
                     RILDYGEIIAGEEREGIVAWAVEAIPRLLKNNEYTLPSSHASRVGEMANINNSVRFFM
                     TEGQSIRFKKGSQITEMALHQKYYGFCVGPGNMQPYGMRQFRTKMRDLAPEFGFEIRM
                     EMHPTGQMQCIYDGIEIFNGAKK"
     CDS             complement(3127..3537)
                     /locus_tag="LVF1_p2_dsDNA_5_length=44719_depth=0.59x_5"
                     /protein_id="None"
                     /product="hypothetical protein"
                     /translation="MNKETLWDFVEFVERAKKDPNLLEDISLPPEFVKLVRPIIYVDQ
                     AKAKDINDLETEITELYKEVNDFKPSTLDEDRDAQQQYLKLKASLVGKLVDLKERTWN
                     LRTLKNFQDRVLLAVDKVMTAEQRTEFMKILGEQ"
     CDS             3630..4019
                     /locus_tag="LVF1_p2_dsDNA_5_length=44719_depth=0.59x_6"
                     /protein_id="VOG03613"
                     /product="hypothetical protein"
                     /translation="MKYEGKPCKHCGNTERYCSNRHCTHCHKTVEINKRRPGYRNELE
                     RSRRAMGGKPTEVTREFYIEAALKTHMEGVLYEVDHIVPLKHPLICGLHNEHNLQVIT
                     ADDNRNKSNTYEIGGKPWLPSHPYLFV"
     CDS             complement(4008..4166)
                     /locus_tag="LVF1_p2_dsDNA_5_length=44719_depth=0.59x_7"
                     /protein_id="VOG03613"
                     /product="hypothetical protein"
                     /translation="MNEFYKNCPEGHHVDHEIPLSHPLVCGLHCLANLQYLTAEENLA
                     KGNSFSNE"
     CDS             complement(4202..4453)
                     /locus_tag="LVF1_p2_dsDNA_5_length=44719_depth=0.59x_8"
                     /protein_id="None"
                     /product="hypothetical protein"
                     /translation="MAILNLDSLKVGIVCNALETKYQSVIIILTGNIKETGETKTKIK
                     WHNKPLEVEHGCILKSIVKNIMKITKQKKQLILENVEDS"
     CDS             4562..6319
                     /locus_tag="LVF1_p2_dsDNA_5_length=44719_depth=0.59x_9"
                     /protein_id="PF05876.12"
                     /product="Phage terminase large subunit (GpA)"
                     /translation="MNENELMSNFLSRLRHRYSIDSESMGITDWLEQNTTLRKKPYSI
                     KGYEFQRQIADDLHINMSVIKPSQVGLTEIQIRKALAFVRRNDGVSVIYSMPTDDMRN
                     RLSQTRIKPIVENDTVFMTEFDEDAVRAKGLMQFGQSFLYLTGSKEADATSIAADMLM
                     SDEIDLADDPEMLNLFRSRLQGSKYKINQRFSTPTYPKAGVSQDYTDSDQHEYFIKCH
                     SCNHQQVPDFSRKFCDIPGIGDDFESLVDQINIDNVGDLDLRNSVVVCEKCRTPLHLG
                     DAERREWVPLKPSLSDIARGYRVRPFSLEGLDIRYIVGELIEAKKKTSLRRFHNTVLG
                     EAYIDDSIALSEDMVRAAMGQQLGWHYNGQQVFLGIDVGQNCHVVMGTWNRTDGWNVF
                     HWQVVPATQLEEHVKALLAEYKIVGGAIDRHPYTPTAVAVRALSDGKIIPVEYRGLTE
                     VNVKENELTPEEGYAQVNKTQLLDDVARAIRQKEMIFTNYGKDQSMIIEHMMDNVRHE
                     EEGEKAVWKKQTGNDHYFHAIAFMLASKKLADFIIANDKNDVRTLVMANNVDIKKRSN
                     DNLGSNTGDNRIWRQTHLL"
     CDS             6295..7794
                     /locus_tag="LVF1_p2_dsDNA_5_length=44719_depth=0.59x_10"
                     /protein_id="VOG16525"
                     /product="hypothetical protein"
                     /translation="MATNALAVVLPKKRANPKGVGSTPTYNAQNPDQLLTVPNYREHT
                     TDIFNSRASDDSRTLLQNLFKHDPDVSASVNAYLTVASSAEPWWVVKDPQGQLDSQGQ
                     DQVNLIIQSLFTKYDYSLGFQLKPDMASFFNELRYMLLLRGGIGTELILDKTMVPTEL
                     RHIDLSTVQWRETESGKLKPVQLPAGSSDEINLDIPTFFVNFLKRDPTGVYSYSPFVS
                     AINTIAARQQIVNDLYRIMRKTGYPRMHIEVVEEVLRKNAPPVARQDEAEMNTWMQAR
                     LQEIATNVATLSVDQAFVHTDAVQPSMMNERSPGVAVDITPMIEMFNDQNQAALKTMA
                     TIIGRGDKGVNTASVESRIFSMHADALNMPISQFMSEVLTLALRMAGSQSRVEFGFDK
                     VELRPDLELEPQRTMKQNRLLMLLSEGLISDNDFHWEMFGQPKPANIQELSGTKFFNA
                     KASDGALDGTTTADPSGDARQQGNSMDRANTPDGSGAARGSDSTRRAAS"
     CDS             7794..8993
                     /locus_tag="LVF1_p2_dsDNA_5_length=44719_depth=0.59x_11"
                     /protein_id="None"
                     /product="hypothetical protein"
                     /translation="MKELDITPQIEAAIYRVNGGQKIDLSKIAVFESRSLNTRPLRRR
                     TGLFAGGVTLKNTLDEMAAFLNASDEGIPLHLMHNTELLNVGRLFEARVDQARDGQWE
                     LSSLFYIPRTEAALIERINTGVTDQVSIGIQGKRLQCSHCDFDYRQGDMMNLMSLTCD
                     EGHEIGVNGVHVLIDGLDQWMEQSVVDTGAAGGARIVNRENAKYQQRDDFYRMAAKTH
                     QNDHETYTPLIANLNEILSEEKPTVDKAELETFLNEKFEEQNKSVAASLAAKDTEIAA
                     AVERAEAAEGRVAELEAAAAAAEDAPNAEKVAELEAALETANASLATVAEFLKDQAKK
                     AQVAAGVKTPVEPETIEASIEVIEGSGRHLAGLFAKEETEKRELGERKPAAVPANFRA
                     FKRNGEK"
     CDS             8997..9398
                     /locus_tag="LVF1_p2_dsDNA_5_length=44719_depth=0.59x_12"
                     /protein_id="None"
                     /product="hypothetical protein"
                     /translation="MYGIISKKGRYLENYQETFYISGVVTQADLGKAVSLDATKDKTV
                     KLAADGDIIVGRLEVLEARAQEGVTVCTVSMKFIDWVPYKDGLTAGDVAGIGKGIVGA
                     GNGEVKFVAGARSNYTVFLDTANRRAHVHYL"
     CDS             9417..10622
                     /locus_tag="LVF1_p2_dsDNA_5_length=44719_depth=0.59x_13"
                     /protein_id="None"
                     /product="hypothetical protein"
                     /translation="MNLATLKRQSVEETVGNLRHENPAESRMAGELLVARAKEAGLSM
                     RDYLNLTVDVTKTQDESLRNQAVEAKLGGYDLMKVALQLPVANDFEQGILLQAAADTF
                     QTFPGTRGLFPEVIDDMVTFKYKQDQLESVDALVAQSRTINGVEMISTVIADKADDYD
                     VAGIIAETANIPVSSIRTSQQSVGIFKHGMGYRTSYEFERRISLDILTPYANRAQRQM
                     ELSRVRSATNILVNGHALTTGIDASYGAAPEVEQSALDSTATAGAISWKGLLKWLVDR
                     AKDGLPIDTVLGNYDAYFQWLQLFAVPQANQGQGVQENLARAGFQLGGVPLFRGPVNF
                     VLSSSAPAGKLVGFSKADTLEELVEAGSLIQESDRSVRNQTISYFRTMNTGFRLIHGD
                     TRSVYDFAN"
     CDS             10776..11165
                     /locus_tag="LVF1_p2_dsDNA_5_length=44719_depth=0.59x_14"
                     /protein_id="None"
                     /product="hypothetical protein"
                     /translation="MKVAILRAVGDGGLQDIRTGAYISSKRDTVVPYSDWAESLVNHK
                     QVKAVEVLDGSNYAEYVNYLAEAKGDEEKALAAYRKALPSGKKGAEKIIPVADAADAI
                     RQREEMRTKKDEAPAVATKPAAAKDAE"
     CDS             11188..11904
                     /locus_tag="LVF1_p2_dsDNA_5_length=44719_depth=0.59x_15"
                     /protein_id="None"
                     /product="hypothetical protein"
                     /translation="MYVFPGKALNVNIEFVLGDDPASPNVAAYVVRDQAGEVQASTPI
                     TVPTDATDVWITIPSSIHTLLADEKFKQHRIDVAYTVNNMPIDLSYTYYIVPDLFLSH
                     TANELRTILGVSPLEIPNNQVEFYRAYIDLAAGRDGDAFFAALTGNDLDLKFAAQQLI
                     FWHTAQLLLPSVRMQSLKSVESETSKITKMATSTNISALEDLVSNRYLYYLSLIQASG
                     NTSPPTFFIVDSPVDPITGA"
     CDS             11904..12452
                     /locus_tag="LVF1_p2_dsDNA_5_length=44719_depth=0.59x_16"
                     /protein_id="None"
                     /product="hypothetical protein"
                     /translation="MNLTDALNPFASKFYNLTLRSGFRAQLLATPMEESNTYFLLPRR
                     ILKLYPDAKTVGGHLIREENTKKQFFCGENGPAIFGDRVIHKSLKLFEVTHTSATLLR
                     KETLDDDVTGLKKKVQDNEYIIPVTIEFTKTQEDEMRIGADLVRIISNYPLLVNDKVN
                     EYTVVNTETQLGLHFATARKMH"
     CDS             12449..13105
                     /locus_tag="LVF1_p2_dsDNA_5_length=44719_depth=0.59x_17"
                     /protein_id="None"
                     /product="hypothetical protein"
                     /translation="MNDDFSWQVAQTFKNLSLEAAGSVFDPLIDQIEQLKGQYGKLLR
                     ATSIGREAPPVFDNPTDWRELSKKWRQRKGTFPKNRFYHGLSGNGESLASALFSLPGE
                     RLFGRTTVRSRMAQVETAGFYNPRIRRQIETVFRDDRGRFARANREAQEQVLVQIDPF
                     PNAGRDSNSLIEELPISDKNKMKLWANDDDRPLIGPYTDWFFERKIRTLILSKIQGMR
                     "
     CDS             13105..13548
                     /locus_tag="LVF1_p2_dsDNA_5_length=44719_depth=0.59x_18"
                     /protein_id="None"
                     /product="hypothetical protein"
                     /translation="MEVNTYQNIWASMLAICKRFAETYPEYELTVVDFDENVSESEYP
                     AGNLIGVYQMEYSEDDTLMYGRLMFPMSFNDTFMAVEAVGRFANFIKAQKSHPYILYS
                     TSQQIGRLVALNELNISPTIKTTNRQFRFILQGFAVDRSASFLPS"
     CDS             complement(13496..13699)
                     /locus_tag="LVF1_p2_dsDNA_5_length=44719_depth=0.59x_19"
                     /protein_id="None"
                     /product="hypothetical protein"
                     /translation="MEEKSFTVRLPIDLVDRLDERTMVNLRSRTKEIQALLTFALDKL
                     AEDAIEARRVGKTQIDQPQSPEG"
     CDS             13790..14563
                     /locus_tag="LVF1_p2_dsDNA_5_length=44719_depth=0.59x_20"
                     /protein_id="None"
                     /product="hypothetical protein"
                     /translation="MYGLANTNRFMLGAATLLLGPQADLFNLTRADHSVGLIKNFALT
                     AEPSFTELTQGVRNTVVFSVMTGHAVRGSAELYEFTAKNLAYTAQMNGAQFVADTNIE
                     TTTSAAINGTTTPVTSVAVVSATGLAVDDWILIQNPANPDDAVPRKITAVASNDLTVA
                     PAIERQFASGATVRRMNFIEVGGKEETPFYSALVHGVLADGSEITVALPKVRVTNGLN
                     LSFQTNDYGNMPIELGVYDLVATDPNYAVFGSVPAAILG"
     CDS             14636..15022
                     /locus_tag="LVF1_p2_dsDNA_5_length=44719_depth=0.59x_21"
                     /protein_id="None"
                     /product="hypothetical protein"
                     /translation="MQKKTASTLTVTVDGEEREIKMTYGLQDKLISLVRDTNEIGNIF
                     VDPETRNGILAEMLAERTPGGKIVGTRKDAEEYEISLEDIDNLLSWATDVVTDFFIRA
                     LAIIERKLTVPQDVSQSTDTSNGIEP"
     CDS             15040..15285
                     /locus_tag="LVF1_p2_dsDNA_5_length=44719_depth=0.59x_22"
                     /protein_id="None"
                     /product="hypothetical protein"
                     /translation="MWAFEVTPTQLPEILWSHTLEEIQTYSRLKLSWFQAQAFQQHQV
                     MRIIMEQAFGSSKNSATEGVPKTKDEAKMQLAGLFKK"
     CDS             15282..21212
                     /locus_tag="LVF1_p2_dsDNA_5_length=44719_depth=0.59x_23"
                     /protein_id="PF10145.9"
                     /product="Phage-related minor tail protein"
                     /translation="MKPTGGPQVNIKTNIDASEATKQITELMRTANRSIGDMGKAVAS
                     YNRTLQKTLSDLQAITREGSNAGQTVRDLSLAGGGTVAGRVRQANQRARKSEIAQTSE
                     ILTAELVNFTDQIHKKVANSVGAALRLSLARQKQELASIDAEIRAAQISAQRARVGFA
                     SQLSGTRGNVRGTITESANAAGVYNLGTLRSEQAALDKLLAAEQNFKLQAAAANKELR
                     EQEQYLGRIARLTDAKTEPLRRQIEILQKQNAIERENLRLQQAQTTGNQSQVIKSRLK
                     QESLRMDQMALRGVKEESAEYQAQIAKIRQLNAEQQRLNAEKQKGAGLSREAAALERS
                     RQFAAGQGTQAEIARNQMIGGRRMASSLEGRASLLGMQGNLLMNYGLLGGGVAAITGT
                     TAAIVDLDAKLRELQAIAGATNGEFNSLRQVVLKTSEDTKFSAVELAESSVMLAQVGQ
                     SAAEIEKTLPVISSFAMAVGTDMKNAVDIVTTSLTVFNMNTSQTQRVTNVLTEALNRS
                     KLSMDQLVLGFQYSANIAADAGVTFEELTAVLAGMSQAGIRSGSMLGTGLRQILMSLA
                     APTEQIKDLLTQLGLTMNDVDVRTQGLTGVLTNLSEAGLTASQAMGAFETRTAAALVA
                     ASNQVGFIQRVQEQFTFTRAAEEAAEKQSESFKNSVLELKNEFISFMNDAGKPVLQML
                     IGLVKTLKSVGDALGPLTPVIKAFATAMIVVFGAAMVASVGKLGMAFLSFSGIGTAAT
                     STMARFATVSAVATTAMAAQTGVAYRLGVALAAVQASVPPLAVIGVVAAALVGFGLAL
                     RNSSDEADKFKKALDEQRTRMNAAQAEVDSYNQILSQLNGTIARVRDRANMLKDGSNE
                     LRLEIMQGASAFNQYGAGIDATNLKLDDYIDRLEKAKVAVSALAEAQAGEALKEANKA
                     LGTETVSAQITMQRAQQALGVSSNFRGLNLNSTEQKNLQDAIAVLRAFDGRAVGQLST
                     GELSNIATNAAVVSQLTRKGGISGVSANNVREIERLGYSASTLNALTTERNAAQAQYG
                     SFTLARTPGFVALENSLKEVTKGFHDIRVDMEAIQKNEGLTPAQKMIESDVLMRQYAA
                     RYRSGVAGLDAARSTFNEFDRDPNTPGVQGPSDAERMAFDRIIDVSTSDVVSLREAIT
                     GLFEQVAASTTKAIEVIERQVGNPNISMRDILSDARNTGLNIPASVQSRDQLTQWLEN
                     RKLDVSSQYGLPALFGNVSPMARNLESAERRNINSRSNNAVTDMIREKARESGIDPEF
                     AVRVARIETGGTFNPSIRNPKGTATGLYQFTADTWNGLVPNMPVTTRIGDTGANDPRK
                     NAALNTEMFMQEQTRINRYLADALGRQPEGWESYLGWQQGRGGARTLLTANAGENAIA
                     ALSRAYGGNMAKAGRAITQNGGTSSSTVGDFLNTWRSKWAASGDGGMGDTPRRAEEQL
                     QEAAAAARKQMEAIADGAKTVASTARNLATRTLRNINEFMTDEQGEEVAVTVTKALQE
                     VNDQTKRYYDLRIQALREYREKLFASGLMTQDQANDIASQIADLEISRENELARVQED
                     TINTLVKMYRDLPNDVGQIDNAFKTIGEVLSDLAEAASSSAEQMRVNYEAARERISSE
                     VDGRAVAFGNMSQAEADARSALRAANARQAAEALQPQLLANAVVRSGAIGGMLDAQFG
                     SFGLTGRQITNDRLRSEQEKLAGMSKDDPQYARQLAFVTSIRENLDAANKLRVEERDL
                     LIEIDALTDATSQGQADFASRMQTIMSGWAEEQGIFKNLTTDVLNSVPGMLESVNNSF
                     ATFFSDVLSGTASVSDGFRAMAASILKSMMDVVASAAAKQLMRMLVNLGLSLFGGTTG
                     PNLNPAGDLAGLYREGGFIRAAGGYGPVRGRDSVNIKAMPGEFVLRKSAVEAIGADNL
                     ESLNAAGNRLVSGQAAPQAVSIATAPAQERPLSIYVVSPDKVPPPSKDEIVTWVQEDM
                     INRGPIYKTTKAVQQGAI"
     CDS             21212..21598
                     /locus_tag="LVF1_p2_dsDNA_5_length=44719_depth=0.59x_24"
                     /protein_id="None"
                     /product="hypothetical protein"
                     /translation="MQTFDFPYHTFRTEYPESGNRVQLGGNYIFTAPPNGPDLRRFTL
                     KFETMVYYVYPDGSIDEMKNPSINMGKLEAFYNAHKLHRSFLYPHPVYGNLEVKFMSP
                     LKIPEGIKGGNGALNDFEIDLIEISQ"
     CDS             21595..22101
                     /locus_tag="LVF1_p2_dsDNA_5_length=44719_depth=0.59x_25"
                     /protein_id="VOG00644"
                     /product="sp|O64332|TIPL_BPN15 Tail tip protein L"
                     /translation="MTPIEHIKDANSLEGDAYIYLFEIQLYPSGVMYLCADRTITYLS
                     KEYNLWGIRLTGVASSSDDETARPKLSLANFTYDSEGEPVRGVLSSLQAQNAIEGATV
                     IRRKVLRQNVENNLDIKEEKRWKVSRIASENPDLVVLELRNTLDGPRFTIPARKYSPP
                     EFKQTKLY"
     CDS             22101..22634
                     /locus_tag="LVF1_p2_dsDNA_5_length=44719_depth=0.59x_26"
                     /protein_id="VOG03613"
                     /product="hypothetical protein"
                     /translation="MPASWSEARALKAPYYFTGIACKHGHVANRRTQNGTCVECHKAV
                     SRAAYKKDPSKAKARGEARWADPIEREKQKARIAEWFSKNTERETARRKRYYQENKAK
                     FIEDKAIRDGRLKQRSWNHERKAIANFYRNTPEGYHVDHDIPINHPLVCGLHCIANLQ
                     YLPAKDNLSKHNSWTPE"
     CDS             22631..23095
                     /locus_tag="LVF1_p2_dsDNA_5_length=44719_depth=0.59x_27"
                     /protein_id="VOG01039"
                     /product="sp|O64333|TIPK_BPN15 Tail tip assembly protein K"
                     /translation="MIGLPYIPEINDCLQAVRRRYADIGLPIRDYAFPNDFWDYNDSM
                     IERLFHKEGFYAVDSDNWKPQINDVLLIPGSSQIPFPTHLGVLVENNKIYHHYTNRAS
                     ELSPFAGIWRNPTVILRHKDFVPEEPNGKVVNLEELMPDHVRRRFATPPVSE"
     CDS             23055..23402
                     /locus_tag="LVF1_p2_dsDNA_5_length=44719_depth=0.59x_28"
                     /protein_id="VOG01910"
                     /product="sp|O64333|TIPK_BPN15 Tail tip assembly protein K"
                     /translation="MFDADSLRHLYQNKGPERVGFITKRGRLVEVTNIHPEPHNFFEV
                     GLEDLEENVAKSKAIWHTQPGRTSQLSYEDYLGFLNFPEHLHIVIGSDGYRVYKVEDG
                     SVLKDSIFLWQTP"
     CDS             23356..23988
                     /locus_tag="LVF1_p2_dsDNA_5_length=44719_depth=0.59x_29"
                     /protein_id="VOG02435"
                     /product="sp|O64334|TIPI_BPN15 Tail tip assembly protein I"
                     /translation="MAQSLKTVFFYGRLRDLIGQDSVQLSGDSVYELIEGVSANFKEQ
                     LQPTPDRERIVVKVRDFDTEDEIRRPLNPDETEVHIYPTLLGGGGKNGGLFKLAVGII
                     LVAVVVWAVVATGGTALLMAGPNAWGLTWLGSAMLTTGIGLIVGGLMEMLMPQPMIDM
                     SASNDIESSKYIGAQGNTIKIGTPIALILGRHRANGHFISFNVDSMNVAA"
     CDS             23975..28375
                     /locus_tag="LVF1_p2_dsDNA_5_length=44719_depth=0.59x_30"
                     /protein_id="VOG00125"
                     /product="sp|Q6QGE9|BPPB3_BPT5 Probable baseplate hub protein"
                     /translation="MSQLKGSGGKPKTPPSPVNTPDNLRSADTVEMVLGIGEGPIKGL
                     TNGAKSFYVGDTVLQRQDGDFNFQDFEMKVYPGDHTPEMLKYRLGGESSNNQVGVSLA
                     YGIPVTRQTQHGNIDAIDIRLVVSGLYKQVQEGKNPGVFDHTFNFAIRYKPVSSSTWG
                     DWYDAGNIMQPNNPHVSEWDSSWSADSYQDGNGNWLDPQDRAKYWASSGWLGSILWYR
                     DQLANQPGGAPAYGSLFIRGKTTSTYVKEFRIPVQRIPEPYQIQIQRLTPDSSLGGDP
                     LYIAEVSWESFQTIDTTPKFYPNTAITQVIAKSTDQFSSIPQMWGEYDGLIVRVPTNY
                     DPETHIYTGIWDGTWKNAWTNNPVWLLYEAIHNTTWGWSAYTPVKWSKYEAYDLAQVC
                     DFILPNGQPRYTFNAYITDPMDGREFCRYMAGSFNSVIIDDQNGNIQILMDKDDPAIA
                     IIGPESVIGNIEYSYTDVNTRFNDMTVVFGNPEIDYNEDRRRIFSQEQIDQHGRIPYD
                     FIAVGCTNENEAVRKASRRMVSATTETEMATFKTNRIASYWKPYDIILITDPIKGYGL
                     SGRFKSFSDVDVVLRDPIYLEVGVSYGIDIQGLSGVVSRNVVVTTTGWTSTLKLSSAL
                     SSSEVHQKAQFSLKQGGGGYGLPKPYRILSIEENNGEADDFQVMAVEVNRLKFAAEDN
                     AEIVGEPIYSFPKNKEPAAPANVNVANASRAAPDGTMLYAARIDFTKPSDPYVTGFFV
                     RYRQPGETEYVVQEIDGSGFVLDLPREGNWEIQVQTRNLWNQQSPWISPTVQPTLIGK
                     QRAISGGGIVSATGFLNQIKVEVEYPEDQADIRYAVVFGNTVNNPVGSAELGKIDSTK
                     FEHTGLTGVQTWYYWLKFEDNLGNRGEFTDPAGVGATTTQASGDDIQDGVLTPDKFEV
                     GFDPVQSVSSLPTTGNYVGRTVLLLTDNTLYNWNGSNWVAMTGNLAEASGIQSVDTLP
                     GGLGPSDQGKVVFLKSDNKIYRWTGSAWIASTATSDLVGQIVEAQIANGALAASKFPS
                     NVRPIEVLGALPSTGNTAGRQVYLTTDGKVYRWTGSAWTTGVSASDIVGSVPSAIPYG
                     PTNPGTGSYEQLFLNTTDKKLYRWNGTAWTTATNGADITAGTITGDRLQAGTIQTAQL
                     GAGVITAEKLAADSVAAGAIQAGAVGADKIQANSIGTSKLFVGATAENLVINPTGIEG
                     NVGWNLAEGTGAGVTLVGQAGWYSNGRYGFWLNKPSTATETAWNSRAFPVVPGRKYSI
                     RLFASGSTSTATGMYHRMHWKTERPANDTMVARDGVADFLSNGPVTGGSPVEYNYVWT
                     APANAYWAAFGIYNWANGPTVMHFADVEVKEQTTGVMIQDGAIYANHLTANSVTANAL
                     ASNSVTTDALAANSVVAGKISVSNLAAINANLGAITAGSININNRFIVTATGATTIRS
                     GTTGQRVEIDQNGGRVYDSAGTLRVRWGMW"
     CDS             28360..28653
                     /locus_tag="LVF1_p2_dsDNA_5_length=44719_depth=0.59x_31"
                     /protein_id="VOG00682"
                     /product="hypothetical protein"
                     /translation="MGYVVMESGYQVFDASGNILVDIGDAVGKGIGYLNITSASGSTT
                     ISALAGRRVFFVVDQVASTGGSTEVTINSSGTITWNWRGVGAFTNCIVVYGVY"
     CDS             28654..29286
                     /locus_tag="LVF1_p2_dsDNA_5_length=44719_depth=0.59x_32"
                     /protein_id="VOG00573"
                     /product="hypothetical protein"
                     /translation="MAVGFQNFNSSGVEQFNSEESQMALVKKQTFTNLPAGAFTFTVT
                     SPVAPIIAFDADNYVYMGGASASGTNWTVNFVARFANTNVTVYAFDFAAQVVTPANFG
                     FQHFNSSGVLLHDAVAGKYLKPVALYDCNYPFNYPSIHTMPSGKIHAVAYTANIYSAA
                     FVADGTYDRPSVRRSGTTIGVQNYSTPSGGGFGASYTLAGKLLMVDVTNY"
     CDS             29296..29520
                     /locus_tag="LVF1_p2_dsDNA_5_length=44719_depth=0.59x_33"
                     /protein_id="None"
                     /product="hypothetical protein"
                     /translation="MDEQQDDLFLGATEDTLPDYDAKDDVIASLREQIVTLQGQVTAM
                     EHFANIVVGQRNEAQNEVAKLQTQAAMKGY"
     CDS             29523..29753
                     /locus_tag="LVF1_p2_dsDNA_5_length=44719_depth=0.59x_34"
                     /protein_id="None"
                     /product="hypothetical protein"
                     /translation="MRLRCDSINYYSRGGIDAQGQPVQRPAAQVTFSFADSDTVSRAI
                     DGFSINFIDLEEPIDYFPGKLYDLSLTEVVEN"
     CDS             29810..30190
                     /locus_tag="LVF1_p2_dsDNA_5_length=44719_depth=0.59x_35"
                     /protein_id="None"
                     /product="hypothetical protein"
                     /translation="MPITFEFLALLIGIAVPLFGGAFAVWRMIEKRVTEKLNGVEQQI
                     DLMKEERKRIVEERKEAEQGLGKRVDKLESTTVNREDYLMDRQSTDRAIESIALSLRE
                     GLNTVTQRIDLVLFEIGRSNGKKD"
     CDS             30174..30581
                     /locus_tag="LVF1_p2_dsDNA_5_length=44719_depth=0.59x_36"
                     /protein_id="None"
                     /product="hypothetical protein"
                     /translation="MAKKTESWIKSDKFVFGLIIILGYMVGWLLTGAIVMTPEQAQLY
                     SQGLATLGPVVGMIAASIWKFAKDELEERKNLSHTITTLADKAPPVTVPIEELTYGPN
                     ENLPIESPADGSVDAPWFSDDSAYTDPDSRTSS"
     CDS             30667..31158
                     /locus_tag="LVF1_p2_dsDNA_5_length=44719_depth=0.59x_37"
                     /protein_id="VOG20621"
                     /product="hypothetical protein"
                     /translation="MDRIYWTAWKLSQEQGSLFDANWLMACMAFETGRKFSANVRNPR
                     SSATGLIQFMDATAKELGTTTTKLAAMKTVDQINYVYRYFSRKIKERGPIRSLEDCYM
                     AILWPAAVGKASEYALFIGGTSSYAVNAGLDKNKDSKVTKAEAAFKVQEQLVEGMKDV
                     NFG"
     CDS             31142..31528
                     /locus_tag="LVF1_p2_dsDNA_5_length=44719_depth=0.59x_38"
                     /protein_id="None"
                     /product="hypothetical protein"
                     /translation="MLILAKTFLSWQGFRSWKFWTGLLAAVALSWVLLTNISLNNKVA
                     KQSSQIAVAEQQLGNAIKINNQLNKDIVALQQGKAIDEEIVKDNQVAIDKMRKEHDAR
                     VQEINRQGPSGPAPAAVICAITRVCN"
     CDS             31476..31805
                     /locus_tag="LVF1_p2_dsDNA_5_length=44719_depth=0.59x_39"
                     /protein_id="None"
                     /product="hypothetical protein"
                     /translation="MVLLPLLLSVPLLACATDSVPTDTRTIYVYPPASLLVVGDDPTK
                     PTLEQLAGPDGDKYAAKYILDLELSGMTRAQSLRCLQEWVNIQKAREAGTTPASPPPA
                     YCVFEEK"
     CDS             31802..32158
                     /locus_tag="LVF1_p2_dsDNA_5_length=44719_depth=0.59x_40"
                     /protein_id="None"
                     /product="hypothetical protein"
                     /translation="MKAANLKIPLVVGTNENLSESFEFWQDEAETVPVDLTGYTASFG
                     MRNVQRPSGADLQASAIDGEVLVMSPNVVVIDITPDRLDELTGGNYDFEILLTAPTGR
                     KTVKMRGKIQLRMGIA"
     CDS             32158..32424
                     /locus_tag="LVF1_p2_dsDNA_5_length=44719_depth=0.59x_41"
                     /protein_id="VOG02197"
                     /product="hypothetical protein"
                     /translation="MTISVVVPQNEGISVVLGDDKVTIRQPDAPEASPSTTGQDGRSA
                     YESAVKNGYTGTEAQWVASLKGEPGDSVIEDPGDLTITLLNAMI"
     CDS             32436..32975
                     /locus_tag="LVF1_p2_dsDNA_5_length=44719_depth=0.59x_42"
                     /protein_id="None"
                     /product="hypothetical protein"
                     /translation="MAAMSVRVNDLANATGGQLKALRTLINGNLADLSTLTTTARGSL
                     VAAINEIDAELQSLAASGGATINDASTASTTQTYSITKIINYVSDAIAAVKDEILGGA
                     GEAYDTLQELKALLDSTDGDLSALTIAIGKRVSTEASQGLTSTEKQNARDNIDVYSKA
                     EIGNPDTDFVATLNTAMAS"
     CDS             32975..33505
                     /locus_tag="LVF1_p2_dsDNA_5_length=44719_depth=0.59x_43"
                     /protein_id="VOG18508"
                     /product="hypothetical protein"
                     /translation="MSLTARIDAAMTAIANLIKGRQPLSTVLTDLSGRTVGVSQTNSI
                     LDRASGDGRYSQTKSGSVIVRMEAESSGGLVLTGSKGYFEIPYAHTLTGWSLFSDQNT
                     NMVVDLKKSTYANFPSTTTITASAKPSLTAARKGTSNTLTGWTVSGASGDVYEVNIDS
                     NSAATSATFVLRFTKS"
     CDS             33502..33678
                     /locus_tag="LVF1_p2_dsDNA_5_length=44719_depth=0.59x_44"
                     /protein_id="None"
                     /product="hypothetical protein"
                     /translation="MILPDPIDMDDPEHLPLIYENWRALNNGATDADCEEAIALGMTP
                     REHLFTYVFMRSVQ"
     CDS             33675..35225
                     /locus_tag="LVF1_p2_dsDNA_5_length=44719_depth=0.59x_45"
                     /protein_id="None"
                     /product="hypothetical protein"
                     /translation="MTPVVAWGVTSQSSALSSVDAVPVAPTAGDLVFVSITAANESGG
                     APTVTPASGWEIVDNQTFSIYGAYPARNVLMKKVIGSSEASNLGATFTTNANLSTTTD
                     AWGIRGADPASVAISITSNTTDSNLMWGSVATTSGALILRLATNHSAGAGYWGNVGPS
                     GHTRLSNKKSVEPNTALYYATATGATTGTAGPSPLANGGNVTPTFSYTISLADSSGPD
                     VTAPTITSSASPSVAEGSALSHSLTANEAVTWTKAGGADAASFTLSGSTLSLPAQTYP
                     SGPFVVVVRATDAASNWTEQTITVSITEAPAVQIIGFTSGTTAAAAVSGTLPGDLQIA
                     FAYRENSNTLPTLAAGWTEVKSTTGGQTNSSRLSWRIAGASNIATGTFTSATTTIMLT
                     LRPKTGYTLAIGATANALTGATNSLNYGTLSLEGGPNRVFGFVGHRSINTNIETPPTG
                     MENVASVLDGTDEAAVHATPNSVSSWPTTPQTITGTASGWRTHVLEVRATATSSGRRR
                     SVWISLID"
     CDS             complement(35222..35884)
                     /locus_tag="LVF1_p2_dsDNA_5_length=44719_depth=0.59x_46"
                     /protein_id="K06217"
                     /product="phoH, phoL; phosphate starvation-inducible protein PhoH and related proteins"
                     /translation="MQTKRKLVVIPPSGREQLKALNPEQEVYLDLLKNNEQVFALGRA
                     GTGKTYMPTALAADMFISKSIKKLVIVRPAVAAGGENLGYLPGDLEEKIAPWAYPVLD
                     ILEQRLGKGNLQELLNKEAIVTESLGYMRGRTYNDSMIILDEAQNTTPLQMHLFLTRV
                     GYNSKVVVAGDLRQTDISKLNGLQDALRRNEKHQIAPVVTLTKVERSGLAGKWADAYD
                     ED"
     CDS             complement(35952..36164)
                     /locus_tag="LVF1_p2_dsDNA_5_length=44719_depth=0.59x_47"
                     /protein_id="None"
                     /product="hypothetical protein"
                     /translation="MLYVVTYLTESGDRGVLAALTAEPTDGHISTLVRDRHSGEVEGN
                     TSYLSWEVHKIKIEDLPEPSEILDHI"
     CDS             complement(36164..37135)
                     /locus_tag="LVF1_p2_dsDNA_5_length=44719_depth=0.59x_48"
                     /protein_id="K00526"
                     /product="E1.17.4.1B, nrdB, nrdF; ribonucleoside-diphosphate reductase beta chain [EC:1.17.4.1]"
                     /translation="MPVNQLLVPSVGYKPFRFPWAYDLWLKQQQVHWLPEEVPLGEDV
                     NDWANNLTDAERNLLTQIFRFFTQADIEVADNYMERYSQVFKPTEVKMMLGAFANMET
                     IHIAAYSLLLDTIGMPESEYGAFMEYEAMRDKHDYMQQFGVETDEDILRTMAMFGAFS
                     EGLQLFASFAMLMNFPRFSKMKGMGQIVSWSVRDESLHAEGIIKLFHAYAKESGALTD
                     AVKADIVQHCRNVVAMEDKFIDLAFGMGGIEGMTADDIKSYIRFIADWRLRQLGLEPI
                     YGIEENPLPWLQSMLSGVEHANFFEARSTEYSVAASQGRWDEIDWKF"
     CDS             complement(37126..38898)
                     /locus_tag="LVF1_p2_dsDNA_5_length=44719_depth=0.59x_49"
                     /protein_id="K00525"
                     /product="E1.17.4.1A, nrdA, nrdE; ribonucleoside-diphosphate reductase alpha chain [EC:1.17.4.1]"
                     /translation="MTEVGKPREFTGSSYKIQIDPSRDALLTDFGKTTLKDRYLLPGE
                     TYQDVFARVASAYADDEEHAQRIYDYMSKLWFMPSTPILSNGGTSRGLPISCFLNDVP
                     DSLEGIQDTWNENTWLARNGGGIGTYWGGVRSIGEPVGQSGKTSGVIPFIKVMDALTL
                     AISQGSLRRGSAAVYLDIDHPEIEEFLEIRKKGGDLNRKSLNIHHGVGITDEFMKAVE
                     NGTKYDLKSPRTGKVIKSLDARYIWGKLLETRLQTGEPYLLFKDTAQRGLAKHQQELG
                     LVTKQSNLCAEINLTTGKDHLGQERTAVCCLSSVNAEYFLEWSQDARFVEDILRFLDN
                     VLTDFIERAPDEMKRAKYAAMRERSVGLGLMGFHSFLQDMNVPFEGLMAKGWNQKMFV
                     HLRKKADEASRVLAEERGPAPDAAERGVMERFSHKLAVAPTASISIIAGGTSAGIEPI
                     PTNIYTHKTLSGTFAVKNQALEKLLESKGLNNDVIWNSILEHEGSVQHLEELDTYEKA
                     VFKTAFELDQVAIVEMAGDRAPYICQGQSVNLFIPADVHKSELHYLHAHAWKIGVKSL
                     YYLRSKSIQRAAFAGSDKECLACQ"
     CDS             complement(38981..39466)
                     /locus_tag="LVF1_p2_dsDNA_5_length=44719_depth=0.59x_50"
                     /protein_id="VOG00248"
                     /product="sp|Q05247|VG37_BPML5 Gene 37 protein"
                     /translation="MNIATYDKNAHKTIANSTQDHLDKVLTAEFISILRRFVELARTI
                     DTYKKSAFYGRNIETFPNPGPVDQIKIKEYRERVPFQFIHGVLGIAGESGEVVELLLK
                     AFDGEDVKELSKEELGDVLWYLTIAAKANETPLEEVAKFNNEKLAARWGEDTEKADFK
                     D"
     CDS             complement(39463..39909)
                     /locus_tag="LVF1_p2_dsDNA_5_length=44719_depth=0.59x_51"
                     /protein_id="VOG10377"
                     /product="hypothetical protein"
                     /translation="MEAEPTLDYLEGPLSGVPVDLRIIPAKTENLPDSNPKTAYGIKK
                     PSMHLIPGVALMTLAKVMALGAKKYGAYNWRDQPVSASVYISALLRHIYQWFDGEDID
                     PESGAPHLGHAMACLAILLDALAQGTLIDDRPKPGQTDRIIKELSE"
     CDS             complement(39912..40154)
                     /locus_tag="LVF1_p2_dsDNA_5_length=44719_depth=0.59x_52"
                     /protein_id="None"
                     /product="hypothetical protein"
                     /translation="MSNNLQSVADQVFNAPEGLFTVNSVVTRIIGYFDDPNFDENNLA
                     SLAGGTIGPILALLRLVAELEGRVNLLESRIANDGK"
     CDS             complement(40147..40842)
                     /locus_tag="LVF1_p2_dsDNA_5_length=44719_depth=0.59x_53"
                     /protein_id="K03465"
                     /product="thyX, thy1; thymidylate synthase (FAD) [EC:2.1.1.148]"
                     /translation="MISKGLMSVELIDHMGSDLSVVNAARVSFDKHTSEFEEKDAKLI
                     RYLAKHDHWSPFAHTSLQFRYDVPIFVARQEFKHIVGLVRNEMSRRYVSDTPEFYMPE
                     EFRGAPVNMKQGSSDEIIKEIFWTKEAEFGEGAKGIMTPQAFVAAGYKDSLFRYNTLI
                     ENGVAPEQARIVLPQGVFTSYYITGSLPAFTRFLKLRLDSHAQKEIQDLAKLVAPHVE
                     ALYPVSYKELMNV"
     CDS             complement(40832..41044)
                     /locus_tag="LVF1_p2_dsDNA_5_length=44719_depth=0.59x_54"
                     /protein_id="None"
                     /product="hypothetical protein"
                     /translation="MEDIDVNNTGAVTVSAQALYDTLRAFNPQDHQIVVRVEVLVGGR
                     SYYRSLRSPALEGDKIVAHEVPKRDF"
     CDS             complement(41044..41490)
                     /locus_tag="LVF1_p2_dsDNA_5_length=44719_depth=0.59x_55"
                     /protein_id="None"
                     /product="hypothetical protein"
                     /translation="MLNLTDRARARFPDTEKFKVTSLLIDEITAELKAPRAHPIRIAT
                     KFGVPTALVRFVHNEIPQPGSTFTTHSEDGWGRKELRDFIVTRKLAHQEWAEEDKHTI
                     ENLRERYDAGEIELAQGRDGNFVIQYAFVRSKKAKRETAWFKLEVE"
     CDS             complement(41500..43416)
                     /locus_tag="LVF1_p2_dsDNA_5_length=44719_depth=0.59x_56"
                     /protein_id="VOG00654"
                     /product="sp|P04522|EXO2_BPT4 Exonuclease subunit 2"
                     /translation="MLNKIRIKDVFAHKDTTINFEKGLTRLHGANEAGKSQVFEMIRW
                     GLFGNKALRTSPDDYKGGSVELTFLKDYKVNRTSGNAVLYKNDEVIARSTTAVNKKII
                     ELVGYGLKTYDNVNSINQNEVEKLTSMGLPERKKFLDELIGAAEIDKLIADYKADLTA
                     ADAEIKALEGLVSKVTAPAMPKGLRPLELIQKDQAGADEKVTQIRIQENSVSVLERQL
                     QQAMALPDPMPQNTLEEVQVLLEQAEENEKAQKEARIGYPMIARLIDSGAGPQDVASL
                     KADVDTILRARQARKPKFTREEIVSNLEKHKANDAFEKVTKLRVELESYTSCPRCGLS
                     FEDEAAATTAKINELLPIARPYKGLPSREALGEAEIENTVLENATSQLAGVTNKYAQM
                     FSEPVDFSQETFDRIEGILTSSSISLSMANRSLTAKREKARIENLEHELNNEKTKLQA
                     LDSKKVAAYIMELRQERAARDQYDLEVRHYDEQAKRNAEIVSKVEERKKDREETANVV
                     KALQGFKYYINTYFLPSVGKAASAMLVTMTNGKRKKISITDKFEIDVDGKKVEALSGS
                     TKAIVNIALRFALQFVLTKNTFSVFMADEVDGSFDDNRAKYLNECMVGMTDHLDQVIV
                     ISHKPITAQHNIKL"
     CDS             complement(43394..44386)
                     /locus_tag="LVF1_p2_dsDNA_5_length=44719_depth=0.59x_57"
                     /protein_id="VOG01045"
                     /product="sp|P04521|EXO1_BPT4 Exonuclease subunit 1"
                     /translation="MRNPQLTINGKKIQTIGDVHLGRVYANGVPLHMRGTMENLQREK
                     FKTLLAIDTVEFTVLVGDLFDSFVVDPADVDFAANSLLSAARGSPNRRFVVLGGNHDE
                     SKDLTRVSSFDNFKLIVSEAKLPNIDLIVEPRTIEGLGFISWSAKYSAKELAEKLVAQ
                     GKQLDAVFGHWDVVLPSHANHYNMVPTEQLKTITKKVVTGHVHKPEVIERDGIELTLV
                     GSILPLAHGEEIPEDEMFYTITRKDYDEDPKKYDRKFVRFVLGEDEDLPEGDFIQIKA
                     YVKPTKTSIDVNEPEEVTEFDVGKLLKKFLVEHDVSDKKAIEVVERFHAKQNQD"
     CDS             complement(44361..44717)
                     /locus_tag="LVF1_p2_dsDNA_5_length=44719_depth=0.59x_58"
                     /protein_id="None"
                     /product="hypothetical protein"
                     /translation="SIMANAEDPGIVMRDFADWSIQINGPPLRFWAKPTTFDFMFVTS
                     YLKDFKQPIPFDFREATDMNSYLRGRYAPNPIDRSDEPKMSGTAHDAIHDSLHQIKVL
                     FHHEQKARNAQSSANN"
ORIGIN
        1 ACTCGGGGTG AAATTTTTAA GAATTTAGGA ATAACCATAA TGAACCAGTT GCAGAAGGAA 
       61 TGTCCTATTA CTATATAACT GCCGTGGTCG TCATGGGCTA CCTCCTATAA AAGAAAAGGC 
      121 CCCGAAGCTC TCGCTCCGGG GCCTTTTACG CTTTTCATGT TGTATTAAAT TTCGCTTTGC 
      181 TTGTCCAAGT GCGCCTTCAA TTGATCAAAA CCTCCAACGT GTTCATCATC GATAAACACC 
      241 TGAGGGATTT GCTTAGCACC CGGCATAACG TCCAGAAGCT CCATCACACT CTTCTTCTCA 
      301 TAGGGAATGC CGCGAGCCTT CAGTAGAACA TCGGCTTGGA TACAACCAGC ACAATGGGGG 
      361 TCGCCATATA CTTCAATCTT CATTAGTGAA TAGTCCTTAC ATCAATTTCC GCGTTGGTAT 
      421 TTTCGGCAAT GTCTTTGATC ATCTCCCCGA CGCCAACCAT GGAGTTGGCT TTGCCGAAGG 
      481 GGACACCGTC CGCAAGGACG ATGTATCTAT GTTCAGCGAC CTTTTCGGGC TTCTCGTTCA 
      541 TTCACCGTCT CCTTTACCTT TGTCAGAAAA TCACCCGCAG GGGCAATGAC CCATTGGAAC 
      601 ACAGCGAGGC CCGTAGCAAC ACCTGCTGTA ACCAGACCAT AGAGGGTCAA TCCAGTTAGA 
      661 AAAGTCATTT CTTAGCTCCA TTAAAAATCT CAATACCATC GTAGATGCAC TGCATCTGTC 
      721 CTGTAGGATG CATCTCCATC CTAATCTCAA ACCCAAACTC AGGAGCTAGG TCCCTCATCT 
      781 TGGTCCTGAA CTGCCTCATA CCATAGGGCT GCATATTACC CGGCCCCACG CAGAAGCCAT 
      841 AATACTTCTG GTGAAGAGCC ATCTCAGTAA TCTGGCTACC CTTCTTGAAG CGAATCGATT 
      901 GTCCCTCAGT CATGAAGAAA CGAACGCTGT TGTTGATGTT CGCCATCTCA CCCACGCGGC 
      961 TAGCATGAGA GGAAGGCAGA GTGTATTCGT TGTTCTTCAG CAGACGCGGG ATCGCCTCCA 
     1021 CGGCCCAAGC AACAATACCC TCACGTTCTT CACCAGCGAT GATCTCTCCA TAGTCCAGAA 
     1081 TGCGCTGCTC TGCCTTGATG ATGTTGTCAA AGCGGAGGAT CAACCAACGA CGGTTGAAGC 
     1141 CCTCAGAAGT ATCCTGAGAC TTCGGCAAGT GGTTTGAACC AAACCAATGG GTTGCATAGA 
     1201 TCGCAGCTTG GAACAGTTGC CCATTCTTAT ACTGCAACTG GATTTCATCA CCACTGACGA 
     1261 TATCCTTAAA GCGTTGACCA TTGATCCGAG CCTCTTCAGG AAGCTCGCCC GCGATGTTCA 
     1321 GAATCTTGTT GTGCATGGTG ACAGGCGAGA ATTTGTCTCC CCAAGTCTCG GGAGGACAGA 
     1381 CACAACGCGC TTCATCAGGC ACAATGCTGC TGACAATCTT CAGAAGCTGG GATTTACCCG 
     1441 TTTTCGCAGC ACCTTCCAGA AGGATGGCAC GTTGATAGCG AGGCCCCATA CCGAACAAGG 
     1501 TCACAGCCAT AGCTTCTTGC AGAGCAGACA CCTTTTGCTC GTAATCGGCA TCATTTCCCC 
     1561 ACGCTTGATA CAGAAATTCG AAGAATTTCG GCGCTTTTCC TGCTTTTTCG GGCAGAAAAC 
     1621 GGAAGGGAAG TGTGTAAGTT GCGCCATAAG CAGGGTTATG ATCATACAAT TTACCGTCGA 
     1681 TTGAGAGGAA ACCATTGGCA AAATTGACGC CTTTCTGGGC AATCGTCTGA ATACCTTCGG 
     1741 GAAGAAGGGT CTTCACAACA CTCAAAATCT GCTTATGGTC GCTCTCTTTA CGAGCCATTT 
     1801 TCAGGGTTCC ATACTCCTCC GCAATCCACT TGCGAACCTC ACGCTCGGGC TTCTCGACCC 
     1861 AATGGCTGCC ATTATACGTC CACAGCTTAT CTCCATAGAC CCTCAGGTCG CCATATTGAG 
     1921 CGAAATCCTT GATCACAGCT TGCGCGATCT CGGTATGGTT GTCGCCCATC ATATCGCCTT 
     1981 GACCGATTTC GTTCATGCGA CGCTTCAGCA TCGTGACAGT CAGCTTCTCC TTGCTGGTAT 
     2041 CAACGATGTA TTTGAACAGG CGCTCCTGAT CGATAGTGTT CAGTTGCTTG TTCTCAGCGA 
     2101 TCTTCTCGAT GGCCTTGTTG ATGACCTCGC TACGACGAAC ACTGCCAGCC TCGTGAGTCT 
     2161 CGAAACCGTT CTGGACGAAC TCCTTGATCT GGTCAAAGTC CCATTCGACT TCATCCTCAC 
     2221 TGAAGTCAAG GTGCATCAGG CGCTTGTCTT CTTCAGACAG CCCTTCGTCC CACCCCTTCG 
     2281 GCAGAGGCTT CTTGCGTTCC TTAACATCAC GAATGATGAA CTCCACCATC CGTTGAATGC 
     2341 CTTTGTCGAT ATCGATCTGG TCGCCAGCGA CCTTCTCGGT GAAGCCTTCA TACCAACCGC 
     2401 GCATCAGAGT GATGGCTTCA GAAAGAGGAC GTTCACCCCG CATCACACCA CTGGCATAAG 
     2461 CACCAGCGAC TTGAATCATC TTGGAGTCGC GCGCTCCGCT TGCGACAAAG TCAGTCACGA 
     2521 TGGTCCGACC ACTCAGGGAG AGGTTGAAGC CATTCTCTAC GAGGATCGCA CGGAGGATTT 
     2581 CTTCGATGTT CTTCGGGAGG ACCGGAAGAG TATCGATGAC ATCGATCAGG TTAGCGTTCG 
     2641 CTTGATACGG CTGCTTGGTG CTAGGGTGGA TGCTCGGAGG AAGAACAACT TGGGTGCGAG 
     2701 TGCCCAGATG CTCAACAAGC ATATTACCGC CAGCGTCCTT GATACGGAAC GTAGGAACGT 
     2761 CATTGAACTT GAACGCCATG ACCTTGCCCT TCTTACCAAT ACGGTGCCAA GGGGACTTAG 
     2821 GAAGTGCGCT CTCAATGATA GCCATGATAC GTTGGTTGCT TTCCTGCGTC GTATCCAAGT 
     2881 CGATATCGAT CACAGTAACG CCCGATTGCT TACCAAGAAC CATCCCAATG TTGCCATTGG 
     2941 GGTAGTCTCG CATCCAACCT GCGAATTCCT CAGGATCAGG CAGCTTGTCG TGGAACCGCG 
     3001 ACCAATCGTT AGGGACCGGA CGCTTTTCAT GATACACCAG CGGAATAACG CTGATGCCCT 
     3061 TCTTGTAATA ATCGTTGGCT ACTGCCGAGA AGATCGGCGT TGCATCACGC CGCGAGGAAA 
     3121 TAGTGCTCAT TGCTCACCCA AAATTTTCAT AAATTCAGTT CGTTGTTCCG CTGTCATCAC 
     3181 CTTATCGACG GCCAGCAAAA CTCTATCTTG GAAGTTCTTC AGAGTCCTGA GGTTCCAAGT 
     3241 GCGTTCTTTA AGGTCCACCA ACTTGCCAAC TAGAGAGGCT TTCAGTTTCA AATACTGTTG 
     3301 TTGTGCATCT CGATCCTCAT CCAAGGTAGA AGGTTTGAAG TCGTTGACCT CTTTGTAGAG 
     3361 TTCAGTGATT TCGGTTTCTA GGTCGTTAAT GTCTTTGGCT TTAGCTTGAT CGACGTAGAT 
     3421 AATAGGCCGA ACCAGCTTGA CGAACTCTGG TGGCAGACTT ATGTCCTCCA ACAGGTTCGG 
     3481 GTCTTTTTTA GCCCTTTCCA CAAACTCGAC GAAGTCCCAA AGTGTTTCTT TGTTCATGCT 
     3541 CATGTTTCTC CATATGAGTA GGACTGTGCC AGAATTCAAG GGACTCGTCG AGATTTGTTT 
     3601 TATATATGGT TATGAACAGG AAGCGCGGCA TGAAATATGA GGGAAAGCCT TGTAAACATT 
     3661 GCGGAAATAC TGAACGGTAT TGCTCAAACA GACATTGCAC TCATTGCCAT AAGACAGTAG 
     3721 AAATAAATAA AAGAAGGCCG GGATATAGGA ACGAGCTTGA ACGTTCTCGT CGCGCGATGG 
     3781 GTGGAAAGCC CACTGAAGTG ACGCGCGAGT TCTATATCGA AGCTGCTCTG AAGACCCATA 
     3841 TGGAAGGTGT GCTTTATGAA GTGGACCACA TTGTGCCTCT GAAGCATCCT CTGATTTGCG 
     3901 GTCTTCATAA TGAACACAAC CTCCAAGTTA TTACGGCAGA CGATAATAGA AACAAGTCCA 
     3961 ATACCTACGA GATTGGTGGT AAGCCTTGGC TGCCTAGCCA TCCCTACCTA TTCGTTTGAG 
     4021 AAGCTGTTAC CCTTGGCTAG ATTCTCTTCC GCTGTTAGAT ATTGAAGGTT CGCTAGACAG 
     4081 TGAAGTCCAC AAACCAATGG ATGGCTTAGA GGTATTTCAT GATCCACATG ATGCCCCTCA 
     4141 GGACAATTTT TGTAGAACTC GTTCATAGCT TGCACCTCGT GTTTGAAAAC CGTGGCCTGT 
     4201 TTTAGCTGTC CTCTACGTTT TCTAGTATGA GCTGCTTTTT CTGCTTTGTG ATTTTCATAA 
     4261 TATTCTTGAC GATACTTTTT AATATGCAGC CGTGCTCGAC CTCTAGCGGT TTGTTGTGCC 
     4321 ACTTTATCTT TGTTTTTGTT TCTCCAGTTT CTTTGATATT CCCCGTTAGT ATTATAATAA 
     4381 CTGACTGATA CTTTGTTTCT AGTGCATTGC ATACAATCCC CACTTTTAGT GAATCTAGGT 
     4441 TCAATATGGC CATGCTTACA GGGCTTACCT GTGAAATATC TAATTAGTCC TTGCTCTTTA 
     4501 GCTTGTTTGC GTGTGATAAT ATTCATGTTT ACACATATAA GATAGACCTA ACGGATTTTC 
     4561 AATGAACGAA AATGAACTCA TGTCTAACTT CCTCAGTCGG CTCCGCCATC GATACTCTAT 
     4621 CGATAGTGAA AGCATGGGAA TTACTGACTG GTTAGAACAG AATACAACGC TACGTAAAAA 
     4681 ACCATATTCT ATTAAAGGCT ACGAGTTCCA GCGGCAGATT GCTGATGATC TTCACATTAA 
     4741 TATGAGCGTT ATCAAACCCT CTCAAGTGGG GCTTACTGAG ATTCAAATCC GAAAAGCGCT 
     4801 AGCTTTTGTT CGGCGCAATG ATGGAGTCTC AGTTATTTAT TCCATGCCCA CAGACGATAT 
     4861 GAGAAACAGA TTATCACAAA CTCGTATCAA GCCCATTGTT GAGAACGACA CCGTTTTTAT 
     4921 GACGGAGTTC GATGAGGATG CTGTTCGTGC TAAAGGACTG ATGCAATTCG GACAATCTTT 
     4981 CCTCTATCTT ACTGGTTCTA AAGAAGCAGA TGCCACGAGC ATCGCTGCGG ATATGCTTAT 
     5041 GAGCGACGAA ATTGACTTGG CAGATGACCC TGAGATGTTG AACCTATTTA GATCGCGTCT 
     5101 TCAAGGTTCG AAGTATAAGA TCAACCAACG ATTTTCAACT CCTACTTATC CGAAGGCGGG 
     5161 GGTATCTCAG GACTATACAG ATTCAGATCA ACATGAATAC TTCATCAAAT GTCATTCCTG 
     5221 TAACCACCAA CAGGTCCCCG ATTTCTCTCG AAAATTCTGT GATATCCCCG GAATTGGAGA 
     5281 TGACTTTGAA TCTCTCGTTG ACCAAATCAA TATCGACAAC GTCGGTGATC TCGACCTACG 
     5341 CAACTCAGTC GTGGTTTGCG AGAAATGCAG AACCCCTCTT CATCTTGGAG ACGCAGAGCG 
     5401 TCGAGAGTGG GTGCCCCTCA AACCTTCCCT ATCGGATATT GCACGAGGAT ATAGAGTCCG 
     5461 GCCTTTCTCC CTTGAGGGAC TTGATATCCG TTATATCGTG GGCGAACTCA TCGAAGCCAA 
     5521 GAAAAAGACT TCGCTGCGTC GTTTCCACAA TACTGTCTTG GGTGAAGCGT ATATCGATGA 
     5581 CTCTATCGCG CTGAGCGAGG ATATGGTCCG TGCTGCTATG GGCCAGCAAC TTGGTTGGCA 
     5641 CTACAATGGC CAGCAAGTGT TCCTCGGCAT TGACGTTGGT CAGAACTGCC ACGTGGTTAT 
     5701 GGGGACTTGG AATAGGACGG ATGGATGGAA TGTATTCCAC TGGCAAGTGG TGCCAGCCAC 
     5761 ACAGCTTGAA GAACATGTCA AGGCACTGCT GGCGGAATAC AAGATTGTAG GTGGGGCTAT 
     5821 TGATAGACAC CCCTACACGC CAACTGCTGT TGCTGTCCGC GCTCTCTCTG ACGGCAAGAT 
     5881 TATCCCTGTC GAATACCGTG GTCTGACCGA GGTGAATGTT AAGGAGAACG AACTGACGCC 
     5941 TGAAGAAGGC TACGCTCAGG TTAACAAGAC CCAGCTTCTA GATGACGTTG CTCGTGCTAT 
     6001 TCGTCAGAAG GAAATGATCT TCACCAACTA TGGTAAGGAT CAATCTATGA TCATCGAGCA 
     6061 TATGATGGAC AACGTCCGTC ACGAAGAAGA AGGTGAAAAG GCCGTTTGGA AGAAACAAAC 
     6121 TGGTAACGAC CACTACTTCC ACGCTATTGC TTTCATGCTG GCTTCCAAGA AGCTGGCAGA 
     6181 TTTCATTATT GCTAATGATA AGAATGATGT CCGCACTTTG GTTATGGCCA ACAATGTTGA 
     6241 CATTAAGAAG AGAAGTAATG ACAATCTCGG GAGCAATACA GGTGATAATA GGATATGGCG 
     6301 ACAAACGCAC TTGCTGTAGT TCTCCCGAAG AAGCGCGCGA ACCCCAAAGG GGTGGGCTCT 
     6361 ACTCCTACCT ATAACGCGCA GAACCCGGAT CAACTCCTGA CTGTGCCCAA CTATCGGGAA 
     6421 CACACGACGG ATATCTTTAA TAGTAGGGCA TCAGATGACT CTCGGACTCT GTTGCAAAAT 
     6481 CTGTTCAAAC ACGATCCTGA CGTTTCTGCC TCCGTTAATG CTTATCTCAC TGTAGCTTCC 
     6541 TCGGCAGAGC CTTGGTGGGT TGTCAAAGAC CCCCAAGGCC AACTGGATTC TCAGGGACAG 
     6601 GATCAGGTGA ATCTCATCAT CCAATCCCTC TTTACTAAAT ATGACTACTC TCTTGGATTC 
     6661 CAACTGAAGC CTGATATGGC TTCCTTTTTC AATGAGCTTC GTTACATGCT CCTGCTCCGT 
     6721 GGGGGTATTG GCACTGAATT GATTCTTGAT AAAACCATGG TCCCCACTGA GCTTCGTCAT 
     6781 ATCGATCTCA GCACTGTCCA ATGGCGTGAA ACTGAATCTG GCAAACTGAA GCCTGTTCAA 
     6841 CTACCCGCTG GCTCCTCGGA TGAGATCAAT CTGGATATTC CTACGTTCTT CGTGAACTTC 
     6901 CTGAAGCGCG ACCCTACTGG TGTCTATTCC TATTCGCCGT TTGTTAGTGC CATCAACACC 
     6961 ATTGCCGCTC GTCAGCAAAT CGTGAACGAC CTCTATCGTA TCATGCGTAA GACTGGCTAC 
     7021 CCTCGTATGC ATATCGAGGT GGTCGAAGAA GTTCTTCGCA AGAATGCTCC TCCTGTTGCT 
     7081 AGACAAGACG AAGCTGAAAT GAATACGTGG ATGCAAGCGC GTCTGCAAGA GATTGCCACG 
     7141 AACGTTGCAA CTCTTAGCGT TGACCAAGCT TTCGTCCACA CGGATGCTGT TCAACCCAGC 
     7201 ATGATGAATG AACGCTCTCC CGGTGTCGCT GTAGATATCA CTCCGATGAT CGAGATGTTC 
     7261 AACGATCAGA ACCAAGCTGC TCTGAAGACC ATGGCTACCA TCATTGGTCG AGGTGACAAA 
     7321 GGCGTGAACA CTGCCTCTGT GGAATCTCGT ATCTTCTCTA TGCACGCAGA TGCTCTGAAC 
     7381 ATGCCTATCT CTCAGTTCAT GTCAGAAGTG TTGACACTGG CACTGCGTAT GGCCGGTTCT 
     7441 CAATCTCGTG TTGAATTCGG GTTCGACAAA GTGGAACTCC GTCCCGATCT AGAACTGGAA 
     7501 CCTCAGCGCA CGATGAAGCA GAACCGTCTT CTGATGCTGC TTTCTGAAGG TCTGATTTCC 
     7561 GACAATGACT TCCATTGGGA AATGTTCGGT CAACCTAAAC CCGCTAATAT CCAAGAACTC 
     7621 AGCGGAACCA AGTTCTTCAA TGCTAAGGCC AGCGATGGCG CTCTTGATGG AACTACGACT 
     7681 GCGGACCCCT CTGGCGATGC CCGCCAACAA GGCAACTCTA TGGACCGCGC TAATACCCCC 
     7741 GATGGCTCTG GTGCCGCTCG TGGGTCTGAT TCTACTAGAA GGGCTGCTAG CTAATGAAAG 
     7801 AACTTGATAT CACTCCTCAG ATCGAAGCTG CGATCTACCG AGTTAATGGG GGTCAGAAGA 
     7861 TTGACCTCAG CAAAATTGCT GTCTTTGAAT CCCGCAGCCT GAACACTCGC CCTCTGCGTC 
     7921 GTCGGACTGG ATTGTTCGCT GGCGGTGTTA CTCTGAAGAA TACCCTAGAT GAGATGGCTG 
     7981 CTTTCCTGAA CGCCTCTGAC GAAGGTATTC CCTTGCACCT GATGCATAAT ACAGAGCTTC 
     8041 TGAACGTTGG TCGCTTGTTT GAGGCTCGTG TGGATCAAGC CCGCGATGGT CAATGGGAGC 
     8101 TTAGCTCTCT GTTTTATATC CCTCGCACTG AAGCTGCTCT GATTGAGCGC ATCAACACTG 
     8161 GCGTCACTGA TCAGGTTAGC ATCGGTATCC AAGGTAAGCG TCTGCAATGT TCGCACTGTG 
     8221 ACTTCGATTA TCGTCAAGGC GATATGATGA ATCTGATGAG CCTGACTTGC GACGAAGGTC 
     8281 ACGAGATTGG AGTGAACGGA GTTCACGTCC TTATTGACGG TCTTGACCAA TGGATGGAGC 
     8341 AATCTGTTGT CGATACTGGT GCTGCTGGCG GTGCCCGAAT TGTGAATCGT GAGAACGCTA 
     8401 AATATCAGCA ACGCGACGAC TTTTATCGCA TGGCAGCCAA AACTCACCAA AATGACCATG 
     8461 AGACATATAC GCCACTCATT GCTAACCTCA ATGAGATTCT AAGTGAGGAG AAACCTACGG 
     8521 TGGATAAAGC CGAACTGGAA ACTTTCTTGA ACGAGAAGTT CGAAGAACAA AATAAATCTG 
     8581 TTGCTGCCTC TCTGGCTGCA AAGGATACTG AAATTGCTGC CGCCGTAGAA CGAGCGGAAG 
     8641 CTGCCGAAGG CCGTGTGGCC GAACTGGAAG CTGCTGCTGC CGCTGCTGAA GATGCTCCGA 
     8701 ATGCCGAGAA GGTTGCCGAA CTGGAAGCTG CTCTCGAAAC TGCGAACGCC TCTCTGGCAA 
     8761 CTGTTGCTGA GTTCCTGAAG GATCAAGCCA AGAAGGCTCA AGTGGCCGCT GGCGTGAAGA 
     8821 CTCCGGTTGA ACCGGAAACT ATCGAGGCTT CGATTGAAGT CATCGAAGGC TCGGGGCGAC 
     8881 ACCTCGCTGG CCTGTTCGCT AAGGAAGAAA CCGAGAAGCG TGAGCTGGGC GAACGTAAGC 
     8941 CCGCTGCGGT TCCCGCCAAC TTCCGTGCTT TCAAACGAAA TGGAGAGAAG TAAACGATGT 
     9001 ATGGCATCAT TTCTAAGAAG GGTCGCTACC TCGAAAATTA TCAGGAAACC TTCTACATCA 
     9061 GTGGCGTAGT TACGCAAGCT GATCTGGGCA AGGCGGTTTC TCTGGATGCG ACCAAGGATA 
     9121 AGACCGTTAA ACTGGCGGCT GATGGCGACA TCATCGTGGG TCGTCTGGAA GTTCTGGAAG 
     9181 CCCGCGCCCA AGAAGGCGTC ACTGTCTGCA CTGTCTCGAT GAAATTCATC GATTGGGTGC 
     9241 CGTATAAGGA TGGCCTGACC GCTGGCGACG TTGCTGGTAT CGGCAAGGGT ATTGTCGGCG 
     9301 CTGGTAACGG TGAGGTCAAG TTTGTGGCTG GTGCACGGAG CAATTATACC GTGTTCCTCG 
     9361 ATACCGCGAA CCGTCGCGCC CATGTGCATT ATCTGTAATA GGAACGGAGA AAAATAATGA 
     9421 ATCTCGCTAC TCTGAAGCGA CAATCTGTAG AGGAAACTGT CGGTAATCTC CGTCACGAAA 
     9481 ATCCTGCTGA ATCGCGCATG GCCGGTGAAC TGCTGGTTGC TCGTGCTAAA GAGGCTGGTC 
     9541 TTTCGATGCG TGACTACCTC AACCTGACGG TTGATGTCAC GAAGACGCAG GACGAGTCCC 
     9601 TCCGCAACCA AGCTGTTGAG GCCAAGCTGG GTGGCTATGA TCTGATGAAG GTCGCGCTGC 
     9661 AACTGCCGGT CGCCAACGAC TTCGAGCAAG GCATTCTGCT GCAAGCTGCG GCTGATACCT 
     9721 TCCAAACCTT CCCCGGCACC CGTGGCCTGT TCCCGGAAGT TATCGATGAT ATGGTGACTT 
     9781 TCAAGTATAA GCAGGACCAA CTGGAATCGG TTGATGCTCT GGTCGCGCAA TCGCGCACGA 
     9841 TCAACGGTGT CGAAATGATC TCGACGGTCA TTGCTGATAA GGCTGACGAC TACGACGTTG 
     9901 CTGGCATCAT CGCTGAGACC GCTAACATTC CCGTTAGCTC GATCCGCACC AGCCAACAGT 
     9961 CGGTGGGAAT CTTCAAGCAC GGTATGGGTT ATCGGACTTC CTACGAGTTC GAACGTCGTA 
    10021 TCTCGCTGGA TATCCTGACG CCCTATGCTA ACCGCGCTCA GCGCCAAATG GAACTGTCGC 
    10081 GCGTTCGTTC CGCCACGAAC ATTCTGGTCA ACGGTCACGC ACTGACGACT GGTATCGATG 
    10141 CCTCGTATGG TGCTGCCCCT GAAGTCGAGC AATCGGCTCT GGATTCGACG GCCACCGCTG 
    10201 GCGCTATCTC GTGGAAGGGT CTGCTGAAGT GGCTGGTTGA TCGTGCTAAG GATGGTCTGC 
    10261 CCATCGACAC GGTTCTGGGT AACTACGACG CCTACTTCCA ATGGCTGCAA CTGTTCGCTG 
    10321 TTCCTCAAGC GAATCAAGGT CAAGGCGTCC AAGAGAATCT GGCCCGCGCT GGTTTCCAAC 
    10381 TTGGTGGCGT CCCGCTGTTC CGTGGTCCTG TGAACTTTGT TCTCTCGTCC TCGGCCCCGG 
    10441 CTGGTAAGCT GGTTGGCTTC TCGAAGGCCG ACACTCTGGA AGAACTGGTT GAAGCTGGCT 
    10501 CGCTGATTCA GGAGTCGGAT CGTTCGGTTC GTAACCAAAC GATCAGCTAC TTCCGCACCA 
    10561 TGAACACTGG CTTCCGCCTG ATCCATGGTG ATACCCGCTC GGTTTACGAC TTCGCTAACT 
    10621 AACGTAGTCT GACTAAGCAA AATGGGAGGT CTGCAAACCT CCCAACGGAT GGACCGGGAC 
    10681 GTAGTTCCCG GTCTTTTTGT ATGTGGATAA TAACTGTTGT GATTTTGTTC ATAATCGATC 
    10741 ACAATACAAA TTAAGGATTA AAAGGAGATT TACAAATGAA AGTTGCAATC CTGCGAGCAG 
    10801 TTGGTGATGG TGGTCTGCAA GACATTCGGA CTGGTGCTTA CATTTCTTCG AAGCGCGACA 
    10861 CCGTGGTCCC CTACAGCGAT TGGGCTGAAA GTCTGGTGAA TCACAAGCAA GTTAAAGCAG 
    10921 TAGAGGTTCT TGACGGCTCT AACTACGCAG AATATGTTAA TTATCTGGCC GAAGCTAAGG 
    10981 GTGACGAGGA AAAGGCACTG GCAGCTTATC GGAAGGCTCT GCCCTCTGGT AAGAAGGGAG 
    11041 CAGAAAAAAT TATCCCCGTC GCTGATGCCG CCGACGCCAT TCGACAGCGT GAGGAAATGC 
    11101 GAACTAAGAA AGACGAGGCA CCCGCCGTAG CGACAAAACC CGCTGCCGCT AAAGACGCTG 
    11161 AGTAATATTT CTTAGAAGGA GAACCCGATG TATGTGTTTC CGGGTAAGGC ACTAAATGTG 
    11221 AACATTGAGT TTGTGTTGGG AGACGACCCG GCGTCTCCCA ACGTTGCCGC TTACGTTGTT 
    11281 CGTGATCAAG CCGGGGAAGT TCAGGCTTCT ACACCAATCA CAGTCCCGAC TGATGCTACT 
    11341 GATGTTTGGA TTACGATTCC CTCTAGTATT CATACCCTCT TGGCAGATGA GAAGTTCAAA 
    11401 CAACATCGAA TAGATGTTGC TTATACTGTC AACAATATGC CGATTGACTT GAGTTATACC 
    11461 TACTACATTG TTCCCGATTT GTTCCTGTCT CATACTGCGA ATGAATTGAG AACCATCCTT 
    11521 GGCGTCTCCC CCTTGGAGAT TCCTAACAAC CAAGTGGAGT TCTATCGTGC TTACATTGAT 
    11581 CTTGCTGCTG GCCGCGACGG TGATGCCTTC TTCGCAGCCC TTACTGGCAA CGACCTCGAT 
    11641 CTAAAATTTG CCGCGCAACA GTTGATCTTC TGGCATACCG CCCAACTTCT TCTGCCTTCC 
    11701 GTCAGGATGC AGTCCCTGAA GTCGGTGGAA TCTGAAACGT CCAAGATCAC TAAGATGGCA 
    11761 ACTTCTACCA ATATCAGCGC TCTGGAAGAC CTAGTCTCCA ACCGCTATCT GTATTATTTG 
    11821 AGCCTGATTC AGGCGTCGGG TAATACGAGT CCTCCTACGT TCTTTATTGT GGACTCTCCT 
    11881 GTCGATCCTA TCACTGGTGC GTAATGAATC TCACTGATGC TCTGAACCCC TTCGCTTCGA 
    11941 AGTTCTATAA TTTGACCTTG CGGTCGGGCT TCAGGGCTCA GCTACTTGCT ACACCTATGG 
    12001 AAGAATCTAA TACCTACTTC CTCTTGCCCC GTAGAATTCT GAAGCTTTAT CCTGATGCCA 
    12061 AGACCGTAGG TGGTCACCTT ATCCGAGAAG AAAATACCAA GAAACAATTC TTCTGCGGAG 
    12121 AGAATGGACC AGCTATTTTT GGCGATAGGG TGATTCATAA AAGCCTTAAA CTTTTTGAAG 
    12181 TTACTCATAC CTCAGCTACC CTGCTGAGGA AAGAAACGCT TGATGACGAT GTCACTGGAC 
    12241 TCAAAAAGAA AGTCCAAGAC AACGAATATA TTATCCCTGT AACCATTGAG TTTACCAAGA 
    12301 CACAAGAAGA TGAGATGCGT ATCGGTGCTG ATCTTGTCAG GATCATCAGC AACTACCCTC 
    12361 TTCTTGTTAA TGACAAAGTT AACGAATACA CAGTAGTCAA TACTGAGACC CAACTTGGGC 
    12421 TACATTTCGC CACTGCGAGG AAGATGCATT GAACGATGAC TTTAGCTGGC AAGTAGCGCA 
    12481 GACGTTCAAG AACCTCTCGC TAGAGGCCGC TGGTTCTGTG TTCGATCCCC TTATAGATCA 
    12541 AATTGAGCAG CTTAAAGGTC AATACGGCAA GCTGCTTCGT GCCACCTCTA TTGGTAGAGA 
    12601 AGCTCCTCCT GTATTTGATA ACCCCACAGA TTGGCGTGAA CTGAGTAAAA AGTGGCGTCA 
    12661 ACGCAAAGGC ACTTTTCCTA AGAATAGATT CTACCACGGC CTTAGTGGTA ACGGAGAATC 
    12721 TCTTGCCTCT GCTCTATTCT CGCTTCCGGG GGAACGTCTA TTCGGTAGAA CCACTGTGAG 
    12781 GAGCCGTATG GCCCAAGTGG AAACGGCTGG ATTCTATAAC CCCCGTATTC GTCGTCAGAT 
    12841 CGAGACGGTT TTTCGTGATG ACCGTGGGCG GTTTGCGAGA GCGAATAGAG AGGCCCAAGA 
    12901 GCAGGTGCTT GTTCAGATCG ATCCCTTCCC AAACGCTGGC CGCGATAGCA ACAGTCTAAT 
    12961 CGAAGAGCTG CCGATTTCTG ACAAGAACAA AATGAAGCTG TGGGCTAACG ATGATGATCG 
    13021 TCCTTTGATT GGCCCCTATA CAGATTGGTT CTTTGAACGT AAGATAAGAA CTCTGATCCT 
    13081 CAGTAAGATT CAAGGAATGC GATAATGGAA GTTAACACCT ATCAAAACAT CTGGGCCTCT 
    13141 ATGCTGGCTA TTTGTAAGAG GTTTGCAGAG ACCTACCCTG AGTATGAATT GACTGTTGTT 
    13201 GATTTTGATG AGAACGTCTC GGAGTCAGAA TACCCCGCAG GAAATCTCAT CGGTGTTTAT 
    13261 CAAATGGAAT ACTCTGAAGA CGATACCTTG ATGTATGGTC GTCTCATGTT CCCTATGTCT 
    13321 TTTAATGATA CCTTTATGGC CGTAGAAGCC GTGGGTAGAT TCGCTAACTT CATCAAGGCT 
    13381 CAGAAGTCGC ACCCATATAT TCTCTATAGC ACTTCCCAGC AAATCGGGAG GTTGGTGGCA 
    13441 CTGAATGAAT TGAACATCAG CCCTACAATC AAAACCACCA ATAGGCAGTT CCGATTTATC 
    13501 CTTCAGGGCT TTGCGGTTGA TCGATCTGCG TCTTTCCTAC CCTCCTAGCC TCAATGGCAT 
    13561 CTTCTGCCAG TTTGTCTAGA GCGAAAGTAA GTAGAGCTTG AATCTCCTTA GTCCGCGAGC 
    13621 GTAGATTGAC CATAGTGCGC TCATCCAGAC GATCCACCAA ATCAATCGGC AGTCGAACTG 
    13681 TGAAACTCTT CTCTTCCATG AGAACTCCTT TAGTTAAAAA CAAACCATAT CACGCTTGTT 
    13741 GGGTTTAAGT ATAATCGTGA GACGGATTTT GTAAAGGAGC AAATCACTTA TGTATGGTCT 
    13801 TGCAAACACT AACCGATTCA TGCTTGGGGC CGCTACGCTC CTGCTTGGCC CTCAAGCCGA 
    13861 CCTGTTCAAC CTGACTCGGG CTGATCACTC GGTTGGTCTG ATCAAGAATT TCGCGCTGAC 
    13921 TGCTGAACCT TCGTTCACTG AACTGACTCA AGGTGTTCGT AACACCGTGG TCTTCTCGGT 
    13981 TATGACTGGT CACGCTGTGC GTGGTTCGGC CGAACTGTAT GAATTCACTG CGAAGAACCT 
    14041 CGCCTACACC GCTCAGATGA ACGGTGCCCA ATTCGTGGCT GACACGAATA TCGAAACGAC 
    14101 CACCTCGGCG GCTATTAATG GCACGACCAC CCCGGTCACC TCCGTTGCTG TTGTTTCGGC 
    14161 CACTGGTCTG GCTGTGGATG ACTGGATTCT GATCCAGAAC CCCGCCAACC CCGACGACGC 
    14221 TGTTCCGCGT AAGATCACGG CTGTTGCCTC CAATGATCTG ACTGTTGCTC CTGCTATCGA 
    14281 ACGTCAGTTC GCCTCCGGTG CCACTGTCCG TCGTATGAAC TTCATCGAAG TTGGTGGTAA 
    14341 GGAAGAAACG CCGTTCTACT CGGCTCTGGT TCATGGTGTT CTGGCTGATG GCTCGGAAAT 
    14401 CACTGTGGCC CTGCCGAAGG TTCGCGTGAC CAACGGTCTG AACCTGTCGT TCCAGACCAA 
    14461 TGACTACGGC AATATGCCTA TCGAACTTGG CGTTTACGAT CTGGTTGCTA CCGATCCTAA 
    14521 CTACGCTGTC TTCGGTTCGG TCCCTGCTGC CATCCTCGGC TAAGGGCTGC GAATAGTAGT 
    14581 TGCAATTGGG TCCTTCCGGT GTAAACTGGA AGGACCTTTT TGTTACGGAG ATACTATGCA 
    14641 AAAGAAAACG GCCTCCACTC TGACCGTCAC TGTTGATGGT GAAGAACGCG AAATCAAGAT 
    14701 GACCTATGGA CTGCAAGACA AACTGATCAG TCTGGTCCGA GACACTAATG AAATCGGCAA 
    14761 TATCTTCGTT GACCCGGAAA CCCGCAACGG CATCCTCGCT GAAATGCTCG CAGAACGAAC 
    14821 CCCCGGCGGT AAAATCGTCG GCACTCGTAA AGATGCGGAA GAATACGAAA TTTCTCTAGA 
    14881 AGATATTGAT AACCTCCTCT CGTGGGCTAC TGATGTGGTT ACTGATTTTT TCATCAGAGC 
    14941 GCTCGCAATC ATCGAGCGCA AGCTGACAGT TCCTCAGGAC GTTTCTCAAT CAACGGATAC 
    15001 GTCGAATGGT ATCGAACCCT AAGTTTTGAT GACTCTGTTA TGTGGGCGTT CGAAGTAACG 
    15061 CCCACGCAAC TCCCTGAAAT CCTATGGTCT CATACTCTTG AAGAGATTCA AACTTACTCA 
    15121 CGACTGAAGC TCTCGTGGTT CCAAGCACAA GCTTTCCAAC AGCATCAAGT TATGCGTATA 
    15181 ATCATGGAAC AAGCGTTTGG TTCTTCTAAG AATTCAGCCA CTGAGGGTGT GCCGAAGACT 
    15241 AAGGATGAAG CTAAGATGCA GTTGGCAGGA CTCTTTAAGA AATGAAACCT ACTGGTGGAC 
    15301 CGCAAGTAAA CATCAAGACT AATATCGACG CTTCTGAAGC GACGAAACAG ATTACAGAAC 
    15361 TGATGCGGAC TGCCAACCGC TCTATTGGCG ATATGGGCAA AGCGGTTGCT AGCTACAACC 
    15421 GCACTCTCCA AAAAACTCTT AGCGATCTGC AAGCCATCAC TCGTGAAGGC AGCAACGCTG 
    15481 GTCAGACTGT CCGTGACCTC TCCCTCGCTG GTGGTGGCAC CGTTGCTGGT CGTGTTCGTC 
    15541 AAGCCAACCA ACGGGCTCGT AAATCTGAAA TCGCTCAGAC GAGTGAAATC CTCACCGCCG 
    15601 AGCTAGTCAA TTTCACCGAT CAAATTCATA AGAAAGTTGC CAACTCTGTA GGTGCGGCAC 
    15661 TAAGACTTTC TCTTGCTAGG CAGAAGCAAG AACTCGCTTC TATTGATGCC GAGATTCGTG 
    15721 CAGCCCAGAT TTCTGCTCAA CGAGCCCGCG TTGGTTTTGC TTCTCAACTC AGTGGCACTC 
    15781 GCGGCAACGT CCGTGGGACC ATTACTGAAA GCGCTAACGC CGCTGGGGTC TATAATCTCG 
    15841 GCACCCTCCG TTCTGAGCAA GCCGCCCTCG ATAAGCTGCT GGCTGCCGAA CAGAACTTCA 
    15901 AACTTCAAGC TGCCGCAGCT AACAAAGAAC TTCGTGAACA AGAACAATAC CTTGGTCGTA 
    15961 TTGCTCGCTT GACCGATGCA AAGACTGAGC CCCTGCGTCG TCAGATCGAA ATCTTGCAGA 
    16021 AGCAGAACGC CATCGAGCGC GAGAACCTGC GTCTGCAACA AGCTCAAACC ACTGGAAATC 
    16081 AGTCTCAGGT TATCAAGAGC CGACTGAAAC AAGAATCCCT GCGTATGGAC CAAATGGCCC 
    16141 TGCGCGGAGT TAAGGAAGAG AGCGCTGAGT ATCAAGCGCA AATCGCCAAG ATTCGTCAAC 
    16201 TGAATGCTGA GCAGCAACGA CTGAATGCTG AGAAGCAGAA AGGCGCTGGT CTGAGTCGTG 
    16261 AGGCTGCCGC TCTGGAGCGT TCTCGTCAGT TCGCCGCTGG CCAAGGCACT CAAGCTGAAA 
    16321 TTGCCCGCAA CCAGATGATT GGTGGCCGCC GTATGGCCTC GTCTCTTGAA GGTCGTGCCT 
    16381 CTCTGCTGGG AATGCAGGGC AACCTCCTAA TGAACTATGG TCTTCTGGGT GGCGGTGTTG 
    16441 CCGCGATCAC TGGAACGACC GCTGCTATCG TGGACCTCGA CGCTAAACTT CGTGAACTGC 
    16501 AAGCTATCGC GGGGGCCACC AACGGTGAGT TTAACTCCCT GCGTCAGGTT GTTCTGAAGA 
    16561 CCTCTGAAGA TACTAAGTTC TCCGCTGTTG AGCTGGCTGA ATCCTCGGTT ATGCTGGCTC 
    16621 AGGTCGGCCA ATCGGCTGCT GAAATTGAGA AGACGCTGCC TGTCATCAGT AGCTTCGCAA 
    16681 TGGCTGTCGG CACGGATATG AAGAACGCGG TCGATATCGT CACCACGTCT CTGACGGTCT 
    16741 TCAATATGAA TACCTCTCAG ACCCAGCGTG TTACGAACGT TCTGACTGAA GCTCTGAACC 
    16801 GCTCGAAGCT GTCTATGGAC CAACTGGTTC TGGGCTTCCA GTATTCTGCC AACATCGCTG 
    16861 CCGACGCTGG CGTTACCTTC GAAGAATTGA CTGCGGTCCT CGCCGGTATG TCCCAAGCCG 
    16921 GTATCCGCTC TGGCTCGATG CTCGGCACTG GTCTTCGTCA AATTCTGATG TCTCTGGCTG 
    16981 CTCCCACCGA GCAGATTAAA GACCTCCTGA CCCAACTTGG TCTGACGATG AACGATGTTG 
    17041 ATGTTAGAAC TCAAGGTCTC ACCGGAGTTC TGACCAACCT CTCTGAAGCG GGGCTGACGG 
    17101 CTTCTCAAGC CATGGGTGCT TTTGAAACTC GCACCGCTGC TGCTCTTGTC GCCGCCTCTA 
    17161 ACCAAGTGGG CTTCATTCAG CGAGTGCAAG AACAATTCAC TTTCACCCGC GCTGCTGAAG 
    17221 AAGCTGCTGA GAAGCAATCG GAATCCTTCA AGAACTCGGT GCTTGAGCTG AAGAACGAAT 
    17281 TTATCTCCTT CATGAACGAT GCGGGTAAGC CTGTTCTTCA AATGTTGATC GGACTCGTTA 
    17341 AGACTTTGAA GTCCGTGGGA GACGCCCTTG GTCCTCTGAC TCCTGTTATC AAAGCCTTCG 
    17401 CAACTGCAAT GATTGTAGTC TTCGGTGCTG CAATGGTTGC CTCTGTCGGC AAGCTTGGTA 
    17461 TGGCTTTCCT GAGCTTCTCG GGGATTGGAA CTGCTGCCAC TTCAACTATG GCTCGCTTCG 
    17521 CAACTGTGAG CGCCGTGGCG ACCACCGCAA TGGCGGCACA GACTGGTGTC GCTTATCGGC 
    17581 TGGGCGTGGC GCTAGCGGCG GTTCAAGCGT CTGTTCCTCC TCTGGCTGTG ATCGGTGTTG 
    17641 TTGCTGCCGC CCTTGTTGGT TTTGGTCTTG CCCTTCGTAA CAGTAGCGAC GAAGCCGATA 
    17701 AGTTCAAGAA GGCTCTGGAT GAGCAGCGCA CTCGTATGAA TGCTGCTCAA GCTGAAGTTG 
    17761 ATTCCTACAA CCAGATTCTG AGCCAACTCA ATGGCACTAT TGCGCGTGTT CGTGACCGTG 
    17821 CGAATATGCT GAAGGATGGT TCTAACGAAC TCCGTCTTGA GATCATGCAG GGTGCCTCGG 
    17881 CGTTTAACCA ATACGGCGCT GGTATCGATG CTACCAATCT GAAACTGGAC GACTATATCG 
    17941 ACCGACTGGA GAAGGCTAAG GTCGCTGTTT CTGCTTTGGC AGAGGCCCAA GCTGGAGAAG 
    18001 CTTTGAAGGA AGCTAACAAA GCCCTCGGCA CTGAAACTGT TAGCGCTCAA ATTACCATGC 
    18061 AGCGCGCCCA GCAAGCCCTT GGAGTGTCCT CTAACTTCCG TGGTCTGAAT CTGAATTCTA 
    18121 CGGAACAGAA GAATCTCCAA GATGCGATTG CAGTTCTCCG TGCCTTTGAT GGTCGTGCTG 
    18181 TCGGTCAACT AAGCACGGGG GAACTCTCTA ACATCGCCAC CAATGCCGCC GTAGTCTCTC 
    18241 AACTGACCCG TAAAGGTGGC ATCAGCGGGG TGTCCGCTAA CAACGTTCGT GAAATCGAGC 
    18301 GCTTGGGTTA CAGTGCTTCG ACTCTGAACG CTCTAACGAC TGAGCGTAAC GCCGCTCAAG 
    18361 CCCAATATGG CTCCTTTACT CTGGCAAGGA CCCCCGGCTT TGTGGCTCTG GAAAATAGTC 
    18421 TTAAGGAAGT TACTAAAGGA TTCCACGATA TCCGGGTGGA TATGGAAGCT ATCCAGAAAA 
    18481 ACGAAGGTCT GACCCCTGCT CAGAAGATGA TTGAATCCGA TGTCCTGATG AGGCAATACG 
    18541 CCGCTCGTTA CCGCTCGGGC GTCGCAGGTC TTGATGCTGC TCGTTCTACC TTCAATGAGT 
    18601 TTGATCGTGA CCCTAATACC CCCGGCGTCC AAGGTCCTAG TGATGCTGAA CGTATGGCCT 
    18661 TTGATCGTAT TATCGATGTC TCTACCTCTG ACGTTGTTTC TCTGCGTGAA GCCATTACTG 
    18721 GTCTCTTTGA GCAAGTAGCT GCTTCCACTA CTAAGGCTAT TGAGGTTATT GAACGCCAAG 
    18781 TTGGTAACCC GAACATCAGC ATGAGAGATA TCCTTTCGGA TGCTCGCAAT ACTGGTCTGA 
    18841 ATATTCCTGC TTCTGTGCAA AGCCGCGATC AACTGACTCA GTGGCTGGAA AATCGCAAGC 
    18901 TAGACGTAAG CAGCCAATAT GGTCTCCCCG CCCTCTTTGG TAACGTTAGC CCCATGGCCC 
    18961 GTAACCTTGA GAGCGCTGAG CGCCGCAACA TCAACAGCCG CTCTAACAAC GCTGTGACTG 
    19021 ACATGATTCG CGAGAAGGCT CGTGAGTCTG GTATTGATCC TGAATTCGCT GTTCGTGTCG 
    19081 CCCGCATCGA AACTGGTGGG ACCTTCAATC CCTCGATCCG CAATCCTAAG GGCACAGCAA 
    19141 CTGGTCTGTA TCAGTTCACT GCTGATACTT GGAATGGGCT TGTTCCTAAC ATGCCCGTGA 
    19201 CCACTCGCAT CGGAGACACT GGAGCTAATG ACCCTCGTAA GAATGCTGCC CTGAATACCG 
    19261 AGATGTTCAT GCAGGAGCAG ACCCGCATCA ACCGCTACTT GGCCGATGCT CTGGGTCGTC 
    19321 AGCCTGAAGG TTGGGAAAGC TATCTTGGAT GGCAACAAGG CCGTGGTGGC GCTCGCACTC 
    19381 TACTGACTGC CAACGCCGGT GAGAACGCAA TCGCTGCCCT CTCGCGCGCC TATGGCGGGA 
    19441 ACATGGCCAA GGCTGGTCGA GCCATCACTC AAAATGGCGG GACTTCTAGC AGCACTGTGG 
    19501 GTGACTTCCT GAACACGTGG CGTAGTAAGT GGGCTGCTTC TGGTGACGGT GGGATGGGGG 
    19561 ATACTCCTCG TCGTGCTGAG GAACAGCTTC AAGAAGCTGC TGCCGCTGCT CGTAAGCAAA 
    19621 TGGAGGCTAT CGCAGATGGA GCGAAGACGG TCGCCTCTAC GGCTCGTAAC CTAGCCACTC 
    19681 GGACTCTTCG CAATATCAAC GAGTTCATGA CTGATGAACA GGGCGAAGAA GTCGCAGTTA 
    19741 CTGTGACTAA GGCTCTTCAA GAGGTCAACG ATCAAACGAA GCGGTATTAC GATCTTCGTA 
    19801 TCCAAGCTCT TCGTGAGTAT CGTGAGAAGC TGTTCGCCTC TGGTCTGATG ACCCAAGATC 
    19861 AAGCCAACGA TATTGCTAGT CAGATTGCTG ATCTTGAAAT CTCTCGTGAG AACGAACTTG 
    19921 CGCGAGTCCA AGAAGATACG ATCAACACTC TGGTCAAGAT GTATCGCGAT CTCCCCAACG 
    19981 ATGTTGGTCA GATCGATAAC GCCTTCAAAA CAATTGGGGA GGTTCTGAGC GATCTTGCAG 
    20041 AAGCTGCTTC GTCTAGCGCT GAACAGATGC GTGTGAACTA TGAAGCTGCT CGCGAACGTA 
    20101 TCTCTTCTGA GGTTGATGGT CGTGCTGTCG CCTTTGGTAA CATGAGCCAA GCAGAAGCAG 
    20161 ATGCTCGCTC TGCTCTCCGC GCCGCTAACG CACGGCAAGC TGCTGAAGCT CTGCAACCGC 
    20221 AACTGCTGGC AAATGCTGTG GTCCGCTCGG GGGCTATCGG AGGTATGCTT GACGCTCAGT 
    20281 TTGGTAGCTT CGGGCTGACT GGCCGTCAGA TTACCAATGA TCGTCTCCGT AGCGAACAAG 
    20341 AGAAACTGGC CGGGATGTCT AAGGACGATC CTCAGTATGC TCGTCAGCTT GCCTTCGTCA 
    20401 CTTCGATCCG TGAGAACCTT GATGCTGCCA ACAAACTTCG TGTCGAAGAG CGCGATCTTT 
    20461 TGATTGAGAT CGACGCCCTG ACCGATGCGA CCTCCCAAGG CCAAGCGGAC TTCGCAAGTC 
    20521 GTATGCAAAC CATTATGTCT GGCTGGGCCG AAGAGCAAGG TATCTTCAAG AACCTGACGA 
    20581 CTGATGTTCT GAACTCGGTC CCCGGAATGT TGGAGTCCGT CAACAACTCC TTCGCCACGT 
    20641 TCTTCTCTGA CGTTCTTAGC GGCACTGCCT CTGTGTCCGA TGGCTTCCGA GCGATGGCTG 
    20701 CTTCGATCCT GAAGTCTATG ATGGACGTTG TTGCTTCGGC TGCTGCTAAG CAACTGATGC 
    20761 GTATGCTGGT CAACCTTGGT CTAAGCCTCT TTGGGGGGAC CACTGGCCCG AACCTCAACC 
    20821 CTGCTGGAGA CCTTGCCGGT CTGTATCGCG AGGGCGGTTT CATTCGAGCC GCTGGTGGTT 
    20881 ACGGTCCTGT GCGTGGTCGT GATAGCGTCA ATATCAAGGC AATGCCCGGT GAATTCGTTC 
    20941 TCCGTAAGTC TGCTGTCGAA GCCATTGGCG CTGATAATCT TGAGTCGCTG AACGCAGCAG 
    21001 GTAATCGACT TGTCTCTGGT CAAGCCGCCC CACAAGCTGT TAGTATTGCT ACTGCACCTG 
    21061 CTCAGGAGCG TCCTCTGTCT ATCTATGTCG TCAGCCCCGA TAAGGTGCCG CCGCCTTCGA 
    21121 AGGATGAGAT CGTTACTTGG GTCCAAGAAG ATATGATCAA CCGTGGTCCT ATCTACAAGA 
    21181 CCACGAAGGC TGTGCAACAA GGAGCTATTT GATGCAGACG TTCGACTTCC CGTATCATAC 
    21241 ATTCCGAACG GAATATCCTG AAAGCGGGAA CCGTGTTCAA TTGGGTGGGA ACTATATTTT 
    21301 CACTGCTCCC CCCAATGGGC CTGATCTACG TAGGTTCACC CTCAAGTTTG AGACTATGGT 
    21361 TTACTATGTC TATCCTGATG GAAGTATTGA TGAGATGAAG AATCCCTCAA TCAATATGGG 
    21421 CAAACTGGAA GCTTTCTATA ACGCTCACAA GCTTCATCGT AGTTTCTTGT ATCCTCATCC 
    21481 TGTCTATGGC AACCTTGAGG TGAAGTTCAT GTCTCCTCTG AAAATCCCCG AGGGTATCAA 
    21541 AGGTGGTAAT GGTGCTTTGA ATGATTTTGA AATTGACTTG ATTGAGATTA GCCAATGACT 
    21601 CCTATTGAAC ACATTAAAGA TGCCAACAGC CTCGAAGGTG ACGCCTATAT CTATCTCTTT 
    21661 GAGATTCAGC TTTACCCCTC TGGCGTGATG TATCTCTGCG CCGATAGAAC GATCACCTAT 
    21721 CTTTCCAAAG AATACAATCT TTGGGGTATT CGCCTGACTG GTGTTGCCAG CAGCAGCGAT 
    21781 GATGAAACTG CTCGCCCTAA ACTCTCGCTG GCTAACTTCA CCTACGATTC TGAAGGTGAG 
    21841 CCTGTGCGGG GTGTTCTCTC TTCTCTGCAA GCTCAGAACG CTATTGAGGG CGCGACCGTT 
    21901 ATCCGCCGAA AAGTCCTTCG CCAGAATGTT GAAAATAATC TGGATATCAA GGAAGAGAAG 
    21961 AGATGGAAAG TGTCTCGTAT TGCTAGTGAG AATCCAGACC TCGTTGTTCT GGAACTTCGT 
    22021 AATACCTTGG ACGGCCCTCG TTTCACTATC CCTGCTAGAA AATACTCGCC CCCCGAGTTT 
    22081 AAGCAGACCA AGCTATATTA ATGCCCGCCT CTTGGTCAGA AGCTAGAGCT TTAAAGGCTC 
    22141 CGTATTATTT TACAGGCATA GCTTGCAAAC ACGGCCACGT AGCTAACAGA CGAACTCAGA 
    22201 ACGGAACTTG TGTTGAGTGT CATAAAGCTG TCAGTCGCGC TGCTTATAAG AAGGACCCCT 
    22261 CCAAGGCTAA GGCGCGAGGG GAAGCCCGGT GGGCCGACCC AATAGAACGA GAAAAACAGA 
    22321 AAGCTAGAAT AGCCGAATGG TTTTCTAAAA ATACGGAGAG AGAAACCGCT CGGCGAAAAC 
    22381 GATACTATCA AGAAAACAAA GCTAAGTTTA TAGAAGATAA AGCCATAAGA GACGGACGAC 
    22441 TAAAACAAAG AAGCTGGAAC CACGAACGTA AAGCTATTGC TAATTTCTAC AGAAATACAC 
    22501 CTGAGGGGTA TCACGTCGAT CATGATATTC CTATAAACCA CCCCTTGGTA TGTGGTCTTC 
    22561 ATTGTATTGC TAACTTGCAA TACCTACCAG CTAAGGATAA TCTATCTAAG CATAACTCAT 
    22621 GGACACCTGA ATGATTGGCC TTCCTTATAT CCCAGAGATT AACGACTGTC TCCAAGCTGT 
    22681 GCGACGTAGA TACGCAGACA TAGGTCTGCC TATCAGGGAC TATGCTTTCC CTAACGATTT 
    22741 CTGGGATTAC AACGACAGTA TGATTGAACG TCTCTTCCAC AAGGAAGGAT TCTACGCTGT 
    22801 AGATTCTGAT AACTGGAAGC CCCAAATTAA TGACGTTCTT CTCATTCCGG GGTCATCTCA 
    22861 AATTCCCTTT CCAACCCATC TAGGCGTTCT GGTAGAGAAC AATAAAATAT ATCATCACTA 
    22921 CACCAATCGG GCTTCGGAAC TATCTCCCTT CGCAGGTATC TGGCGCAATC CTACTGTGAT 
    22981 CCTACGCCAT AAAGACTTTG TTCCAGAAGA ACCTAATGGT AAAGTCGTAA ACTTAGAGGA 
    23041 GCTAATGCCA GATCATGTTC GACGCAGATT CGCTACGCCA CCTGTATCAG AATAAAGGGC 
    23101 CAGAGAGAGT CGGATTTATC ACCAAGCGTG GTAGATTGGT TGAAGTAACC AATATCCATC 
    23161 CAGAGCCCCA TAACTTCTTC GAAGTTGGTC TTGAAGACCT AGAAGAAAAT GTTGCTAAGT 
    23221 CTAAGGCTAT TTGGCATACT CAACCGGGTA GAACTTCGCA GCTTAGTTAC GAAGATTACT 
    23281 TGGGATTTCT TAACTTTCCT GAGCATCTTC ACATTGTAAT CGGCTCGGAC GGCTACAGAG 
    23341 TTTACAAGGT TGAAGATGGC TCAGTCCTTA AAGACAGTAT TTTTCTATGG CAGACTCCGT 
    23401 GACCTGATTG GTCAAGACTC AGTGCAACTG AGCGGAGATA GTGTTTACGA ACTAATCGAA 
    23461 GGCGTTTCTG CCAATTTCAA AGAACAGCTT CAGCCTACTC CCGATAGGGA GAGGATCGTT 
    23521 GTAAAGGTTC GTGACTTTGA TACTGAAGAT GAGATTCGTC GCCCTTTGAA TCCTGATGAA 
    23581 ACCGAGGTTC ATATTTATCC GACCCTCCTT GGCGGCGGCG GTAAGAATGG TGGTCTGTTC 
    23641 AAACTCGCCG TTGGTATCAT CCTAGTCGCG GTCGTTGTCT GGGCTGTGGT AGCCACTGGA 
    23701 GGCACCGCAC TTCTGATGGC CGGTCCCAAT GCTTGGGGTC TAACTTGGTT GGGCTCTGCA 
    23761 ATGCTTACGA CTGGTATCGG ACTGATTGTG GGGGGGCTGA TGGAAATGCT CATGCCACAG 
    23821 CCTATGATAG ATATGAGCGC CTCCAACGAC ATTGAGTCCA GCAAGTATAT TGGGGCTCAA 
    23881 GGTAACACTA TCAAGATCGG GACTCCGATT GCTTTGATCC TTGGTCGCCA TCGCGCCAAC 
    23941 GGACACTTTA TTTCTTTCAA CGTGGATTCT ATGAATGTCG CAGCTTAAAG GTTCGGGCGG 
    24001 TAAGCCCAAG ACTCCTCCTT CGCCTGTCAA TACCCCGGAT AACCTGCGTT CTGCGGATAC 
    24061 TGTCGAAATG GTCCTCGGCA TCGGTGAAGG TCCTATCAAG GGTCTGACCA ACGGCGCTAA 
    24121 ATCCTTCTAC GTTGGTGATA CTGTTCTTCA ACGGCAAGAC GGCGACTTTA ACTTCCAAGA 
    24181 TTTTGAGATG AAAGTTTACC CCGGTGACCA TACGCCGGAA ATGTTGAAGT ATCGTTTGGG 
    24241 TGGGGAATCC TCTAACAACC AAGTTGGCGT CTCTCTGGCC TACGGTATTC CTGTTACGCG 
    24301 CCAAACCCAA CATGGTAATA TTGACGCCAT CGATATCCGT CTGGTCGTCA GTGGTCTATA 
    24361 CAAGCAAGTC CAAGAGGGCA AGAACCCCGG TGTCTTTGAC CATACTTTCA ACTTCGCCAT 
    24421 TCGATATAAG CCCGTGAGTT CTAGCACTTG GGGCGATTGG TATGATGCTG GTAACATCAT 
    24481 GCAGCCTAAC AACCCTCATG TTAGTGAGTG GGATTCTTCT TGGTCTGCTG ATAGTTACCA 
    24541 AGATGGGAAC GGCAATTGGC TCGATCCCCA AGATCGGGCT AAGTATTGGG CTTCCTCTGG 
    24601 GTGGCTGGGT AGTATCCTGT GGTATCGTGA TCAGCTTGCT AACCAACCGG GAGGGGCCCC 
    24661 CGCTTATGGT AGCCTCTTCA TCCGTGGTAA AACTACCTCT ACCTACGTGA AGGAATTCCG 
    24721 TATTCCTGTT CAGCGTATCC CTGAGCCCTA TCAGATTCAA ATTCAACGAC TGACGCCCGA 
    24781 TTCCTCGCTC GGCGGCGATC CTCTGTATAT CGCTGAAGTT AGCTGGGAAA GTTTCCAGAC 
    24841 GATTGATACT ACTCCTAAGT TCTATCCTAA CACTGCGATT ACTCAGGTCA TTGCTAAGTC 
    24901 CACCGATCAA TTTAGCTCGA TCCCTCAAAT GTGGGGCGAG TATGACGGCC TCATTGTTCG 
    24961 TGTTCCTACG AACTACGATC CTGAGACCCA TATCTATACT GGTATCTGGG ATGGGACTTG 
    25021 GAAGAACGCT TGGACCAATA ACCCTGTCTG GCTGCTCTAC GAAGCTATCC ATAATACAAC 
    25081 TTGGGGCTGG TCTGCCTATA CTCCTGTTAA ATGGAGCAAG TATGAAGCTT ATGATCTAGC 
    25141 ACAGGTCTGT GATTTCATTC TTCCGAATGG TCAGCCTCGC TATACCTTCA ATGCCTATAT 
    25201 CACTGATCCT ATGGATGGTC GAGAGTTCTG CCGTTATATG GCTGGCTCCT TTAACTCGGT 
    25261 CATCATTGAT GACCAGAACG GCAATATTCA AATCCTGATG GATAAGGACG ATCCCGCTAT 
    25321 CGCTATCATT GGTCCTGAGT CTGTAATCGG AAATATCGAG TATAGCTATA CCGACGTTAA 
    25381 CACTCGCTTC AATGATATGA CGGTCGTCTT TGGCAACCCT GAGATTGACT ATAACGAAGA 
    25441 TCGTCGTCGC ATCTTCAGCC AAGAACAAAT CGATCAGCAT GGCCGTATTC CTTACGACTT 
    25501 TATTGCTGTG GGCTGCACCA ACGAAAACGA AGCTGTTCGT AAAGCATCGC GCCGGATGGT 
    25561 TTCGGCTACG ACTGAAACCG AAATGGCGAC GTTCAAGACC AACCGTATTG CCTCTTACTG 
    25621 GAAACCTTAC GACATCATCT TGATTACAGA CCCGATCAAG GGCTACGGCC TCTCGGGTCG 
    25681 TTTCAAATCG TTTAGCGATG TTGATGTTGT TCTTCGTGAC CCTATCTATC TTGAAGTAGG 
    25741 TGTCTCTTAT GGTATCGATA TTCAGGGTCT GAGCGGCGTT GTAAGTAGGA ACGTTGTTGT 
    25801 CACCACGACT GGCTGGACCT CTACCCTGAA GCTGTCGAGT GCCTTGAGTT CCTCTGAGGT 
    25861 TCATCAGAAG GCTCAGTTCT CTCTCAAGCA AGGCGGCGGT GGCTACGGTC TTCCCAAACC 
    25921 CTATCGTATT CTATCGATTG AAGAGAACAA TGGCGAGGCC GATGACTTCC AAGTCATGGC 
    25981 TGTCGAGGTT AATCGACTGA AGTTTGCTGC TGAAGATAAC GCCGAGATCG TTGGTGAACC 
    26041 TATCTACAGC TTCCCGAAGA ACAAAGAACC TGCGGCCCCC GCTAATGTGA ACGTTGCTAA 
    26101 TGCTAGTCGC GCGGCCCCCG ATGGGACCAT GCTCTATGCT GCTCGTATCG ATTTCACTAA 
    26161 GCCTAGTGAC CCCTACGTAA CTGGTTTCTT TGTTCGTTAC CGCCAGCCGG GAGAAACTGA 
    26221 ATATGTAGTC CAAGAGATCG ATGGTTCTGG ATTTGTTCTA GACCTCCCTC GTGAAGGTAA 
    26281 TTGGGAAATC CAAGTTCAAA CTCGTAACCT CTGGAACCAA CAGAGCCCTT GGATTTCGCC 
    26341 CACTGTTCAG CCTACGTTGA TCGGCAAGCA ACGAGCCATT AGTGGCGGTG GTATTGTGTC 
    26401 TGCCACTGGC TTCCTGAATC AGATCAAAGT TGAAGTTGAG TATCCTGAGG ATCAGGCCGA 
    26461 TATTCGCTAC GCCGTCGTTT TCGGTAACAC TGTCAACAAC CCTGTGGGTT CTGCTGAACT 
    26521 TGGTAAAATT GACTCGACTA AGTTCGAACA CACCGGCCTG ACTGGCGTTC AGACTTGGTA 
    26581 TTACTGGCTG AAGTTTGAAG ACAACCTCGG CAATCGAGGT GAGTTTACTG ACCCTGCTGG 
    26641 TGTCGGTGCT ACTACTACTC AAGCCAGCGG TGACGATATC CAAGATGGCG TTCTGACCCC 
    26701 CGATAAATTC GAAGTGGGCT TTGACCCTGT TCAGAGCGTT AGTTCTCTGC CTACTACTGG 
    26761 CAACTATGTC GGTAGAACCG TTCTGCTGTT GACTGATAAC ACCCTCTACA ATTGGAATGG 
    26821 CTCTAATTGG GTTGCCATGA CTGGCAACCT TGCAGAAGCC TCTGGTATCC AGTCGGTCGA 
    26881 TACGTTGCCC GGTGGGCTTG GTCCTTCGGA TCAGGGTAAG GTTGTCTTCC TCAAGAGCGA 
    26941 TAATAAAATC TACCGTTGGA CTGGTTCTGC TTGGATAGCT TCGACTGCTA CCTCTGATCT 
    27001 CGTTGGCCAG ATTGTTGAGG CTCAGATCGC CAACGGCGCT CTCGCTGCTT CCAAGTTCCC 
    27061 CTCGAATGTT AGGCCCATTG AGGTTCTCGG CGCTCTACCC AGCACCGGCA ACACTGCTGG 
    27121 TCGTCAAGTT TATCTGACGA CCGATGGTAA GGTCTATAGA TGGACTGGCT CTGCGTGGAC 
    27181 CACTGGTGTC TCTGCCTCTG ACATTGTGGG TAGTGTGCCT TCGGCTATTC CTTATGGCCC 
    27241 CACCAACCCC GGCACTGGCT CTTACGAGCA ACTGTTCTTG AACACCACTG ATAAGAAGCT 
    27301 TTATCGCTGG AATGGAACTG CATGGACTAC GGCCACCAAC GGTGCAGACA TTACGGCTGG 
    27361 AACCATCACT GGCGATAGAC TCCAAGCGGG GACTATCCAG ACTGCCCAAC TTGGCGCAGG 
    27421 TGTCATTACC GCAGAGAAAC TTGCTGCTGA TTCTGTCGCC GCTGGGGCTA TCCAAGCGGG 
    27481 GGCGGTTGGT GCAGATAAGA TTCAGGCTAA CAGCATCGGA ACTTCCAAAC TGTTCGTTGG 
    27541 TGCCACGGCT GAGAACTTGG TTATCAACCC CACCGGCATA GAGGGTAACG TTGGATGGAA 
    27601 CTTGGCCGAA GGCACTGGCG CTGGTGTGAC CTTGGTGGGT CAAGCAGGGT GGTATAGTAA 
    27661 TGGCCGCTAT GGATTCTGGC TCAACAAACC CTCCACGGCT ACCGAGACGG CTTGGAACTC 
    27721 TAGAGCCTTC CCGGTTGTCC CCGGTCGTAA GTATTCCATT AGGTTGTTTG CCTCTGGTTC 
    27781 TACTTCCACT GCAACAGGTA TGTATCATCG TATGCACTGG AAGACGGAGC GTCCTGCTAA 
    27841 CGATACTATG GTGGCACGTG ATGGCGTCGC TGACTTCTTG AGCAATGGGC CTGTTACAGG 
    27901 TGGCAGCCCT GTAGAATACA ACTACGTCTG GACCGCTCCT GCTAACGCCT ATTGGGCCGC 
    27961 TTTTGGTATC TATAATTGGG CAAATGGTCC TACTGTTATG CACTTCGCTG ATGTTGAAGT 
    28021 GAAGGAACAG ACCACCGGGG TTATGATTCA GGATGGTGCT ATCTACGCCA ACCATCTGAC 
    28081 GGCCAACTCG GTTACTGCTA ACGCTCTTGC TTCTAATTCT GTAACTACCG ATGCCCTAGC 
    28141 TGCGAATTCT GTTGTCGCGG GTAAGATCAG TGTCAGCAAT CTGGCAGCTA TCAATGCCAA 
    28201 TCTGGGAGCT ATTACTGCTG GTTCTATCAA CATCAACAAT AGGTTCATTG TTACTGCGAC 
    28261 TGGCGCTACC ACTATTCGTA GCGGAACTAC GGGCCAACGG GTTGAAATCG ACCAGAATGG 
    28321 TGGTAGAGTA TATGACTCAG CAGGAACTCT GCGAGTCAGA TGGGGTATGT GGTAATGGAA 
    28381 TCAGGTTATC AAGTATTTGA TGCCTCTGGT AATATTCTAG TGGACATCGG AGACGCTGTT 
    28441 GGTAAAGGTA TTGGTTATCT CAATATCACC AGCGCCTCCG GTTCTACTAC TATTTCTGCT 
    28501 CTTGCAGGAC GACGAGTTTT CTTCGTCGTT GACCAAGTCG CCTCAACTGG GGGAAGCACC 
    28561 GAGGTTACTA TCAATTCAAG TGGGACTATC ACTTGGAACT GGCGTGGGGT CGGTGCTTTC 
    28621 ACTAATTGTA TTGTAGTCTA TGGAGTGTAT TGAGTGGCTG TAGGATTCCA GAACTTTAAC 
    28681 TCTTCAGGAG TAGAGCAATT CAACTCTGAG GAATCTCAGA TGGCCTTGGT TAAGAAACAA 
    28741 ACGTTCACTA ACCTGCCCGC TGGTGCCTTC ACGTTTACTG TGACTTCACC CGTAGCTCCT 
    28801 ATAATTGCAT TCGATGCTGA TAACTATGTC TATATGGGAG GAGCTAGTGC TAGTGGCACA 
    28861 AACTGGACAG TGAATTTTGT AGCTCGATTT GCCAACACGA ACGTAACTGT TTACGCATTT 
    28921 GACTTCGCTG CCCAAGTAGT AACCCCGGCG AATTTTGGTT TCCAGCACTT CAACTCGTCT 
    28981 GGTGTCCTTC TACATGACGC TGTAGCGGGG AAATATCTGA AACCCGTAGC TCTATATGAT 
    29041 TGTAATTACC CTTTCAATTA TCCATCTATA CACACTATGC CTAGCGGGAA AATTCACGCT 
    29101 GTGGCCTATA CTGCTAATAT CTACAGTGCG GCTTTTGTGG CTGATGGGAC ATATGATAGA 
    29161 CCCTCCGTTC GAAGGTCAGG CACAACTATC GGTGTTCAAA ACTATAGCAC CCCCTCTGGG 
    29221 GGCGGCTTCG GTGCCTCCTA TACCCTAGCA GGTAAACTGC TAATGGTTGA CGTGACTAAT 
    29281 TATTAAGGAA CTATCATGGA CGAACAACAA GACGATCTTT TCCTCGGGGC AACTGAGGAT 
    29341 ACTCTACCAG ACTACGATGC TAAGGATGAT GTAATTGCCA GCCTTCGGGA ACAGATCGTT 
    29401 ACCCTGCAAG GACAAGTGAC AGCAATGGAA CATTTTGCTA ATATCGTAGT TGGACAAAGG 
    29461 AACGAAGCAC AAAATGAAGT TGCTAAGCTC CAAACTCAAG CCGCTATGAA AGGATACTAA 
    29521 TTATGCGACT TCGCTGTGAC TCAATCAATT ATTACAGCAG AGGGGGAATT GACGCCCAAG 
    29581 GCCAGCCGGT TCAGCGTCCT GCCGCTCAGG TTACTTTCTC GTTCGCTGAC AGCGATACTG 
    29641 TCAGTCGAGC CATTGACGGT TTCTCGATCA ACTTTATCGA CCTTGAAGAA CCCATTGATT 
    29701 ACTTCCCCGG CAAGCTGTAT GATCTTAGCC TTACTGAGGT GGTTGAAAAC TAACTACAGA 
    29761 CTCGTAGATA CTGAAACTGT AATATAAGTT TCAGTATCAG GAGCCGTTCT TGCCTATAAC 
    29821 CTTTGAATTT CTCGCCCTGC TTATAGGTAT CGCTGTCCCG CTTTTTGGCG GGGCTTTTGC 
    29881 TGTCTGGCGT ATGATTGAGA AGAGAGTTAC TGAGAAGCTC AATGGTGTTG AGCAACAGAT 
    29941 CGATCTCATG AAAGAAGAAC GCAAGCGTAT AGTTGAAGAA CGCAAAGAAG CAGAACAAGG 
    30001 GCTAGGAAAG AGGGTCGATA AATTGGAAAG CACCACGGTC AACCGAGAGG ACTATCTAAT 
    30061 GGACAGACAG TCCACTGATA GAGCGATTGA GAGCATTGCT CTCTCGCTCC GTGAGGGTTT 
    30121 GAACACTGTA ACCCAACGTA TCGATCTGGT GCTGTTTGAG ATTGGACGAA GCAATGGCAA 
    30181 AAAAGACTGA GTCTTGGATC AAAAGCGATA AATTTGTCTT TGGATTGATC ATCATACTAG 
    30241 GCTATATGGT CGGCTGGCTT CTAACCGGCG CTATTGTAAT GACCCCCGAA CAGGCCCAAC 
    30301 TTTATTCTCA AGGACTAGCT ACTCTAGGAC CAGTCGTTGG TATGATCGCA GCTTCTATTT 
    30361 GGAAATTCGC TAAAGATGAG CTGGAAGAAC GCAAGAATTT GTCGCATACT ATAACGACAC 
    30421 TGGCGGACAA AGCTCCTCCT GTGACCGTCC CTATAGAGGA ACTTACCTAT GGACCAAACG 
    30481 AAAATCTCCC GATTGAGAGC CCTGCTGACG GAAGCGTTGA CGCTCCTTGG TTCAGCGACG 
    30541 ATAGCGCCTA CACCGACCCC GACTCCAGAA CCTCTTCCTG ATACAAGTGG ACCGGCTGCT 
    30601 ACGCCTCCAC TCGCTTGGGG TAAAGAGATT CGTCGCATCC ATGGCGAACG AGATGGTCAA 
    30661 ATCTTCATGG ATAGAATCTA CTGGACCGCT TGGAAACTCT CGCAGGAACA AGGTTCTCTC 
    30721 TTCGACGCCA ATTGGTTGAT GGCTTGTATG GCCTTCGAAA CTGGCCGCAA GTTCTCTGCT 
    30781 AACGTTCGTA ACCCTCGTTC TAGCGCCACT GGCCTTATTC AATTCATGGA CGCTACTGCC 
    30841 AAGGAACTCG GCACTACGAC CACCAAGCTG GCAGCTATGA AAACTGTCGA TCAAATCAAC 
    30901 TATGTCTATC GATACTTCTC CCGCAAGATC AAGGAACGTG GACCTATCCG TAGTCTTGAA 
    30961 GATTGCTACA TGGCAATCCT TTGGCCCGCC GCCGTTGGTA AAGCTAGCGA ATACGCCCTC 
    31021 TTTATTGGCG GGACTTCTAG CTACGCGGTC AACGCTGGTC TCGACAAGAA CAAAGACTCC 
    31081 AAGGTGACTA AGGCAGAAGC TGCCTTCAAA GTCCAAGAGC AACTGGTCGA AGGGATGAAA 
    31141 GATGTTAATT TTGGCTAAGA CTTTTCTCTC GTGGCAGGGC TTCCGTTCTT GGAAGTTCTG 
    31201 GACGGGCCTT CTGGCTGCTG TAGCTCTTTC TTGGGTTCTA CTTACTAATA TCAGCCTCAA 
    31261 CAACAAAGTA GCCAAGCAAT CTAGCCAGAT TGCTGTGGCC GAGCAGCAGC TAGGTAATGC 
    31321 TATCAAGATC AACAATCAAT TGAACAAGGA TATCGTTGCC CTACAACAAG GCAAAGCTAT 
    31381 TGATGAAGAG ATCGTCAAAG ATAACCAAGT TGCAATAGAT AAGATGAGGA AGGAACATGA 
    31441 TGCTCGCGTT CAAGAAATTA ATCGCCAAGG GCCGAGTGGT CCTGCTCCCG CTGCTGTTAT 
    31501 CTGTGCCATT ACTCGCGTGT GCAACTGACA GTGTTCCAAC AGATACTAGA ACTATTTATG 
    31561 TCTATCCCCC GGCTTCTCTG CTTGTTGTTG GTGATGATCC TACTAAGCCG ACATTGGAGC 
    31621 AGCTAGCTGG TCCTGATGGA GATAAGTATG CCGCTAAGTA TATACTAGAC TTGGAACTCT 
    31681 CCGGTATGAC CCGCGCTCAG TCCTTGCGTT GTTTGCAGGA ATGGGTCAAT ATACAGAAAG 
    31741 CGCGAGAGGC AGGAACTACG CCCGCTTCAC CACCGCCAGC TTATTGTGTG TTTGAAGAAA 
    31801 AATGAAAGCA GCGAACCTCA AAATTCCTCT CGTCGTAGGG ACTAATGAAA ACCTCAGCGA 
    31861 GAGTTTTGAA TTCTGGCAGG ACGAAGCTGA GACAGTGCCG GTCGATTTGA CCGGCTATAC 
    31921 TGCGTCTTTT GGTATGCGTA ATGTTCAACG ACCTTCTGGT GCTGATCTGC AAGCTAGTGC 
    31981 CATTGATGGT GAAGTCCTTG TAATGTCGCC CAACGTTGTG GTTATCGACA TTACTCCTGA 
    32041 TCGTTTGGAC GAATTGACTG GCGGCAACTA CGATTTTGAA ATCCTGCTAA CTGCCCCAAC 
    32101 TGGTCGTAAG ACTGTTAAGA TGCGGGGTAA GATTCAACTG AGGATGGGGA TTGCCTAATG 
    32161 ACTATCTCGG TAGTCGTTCC TCAGAATGAA GGAATCTCTG TCGTTCTAGG TGACGACAAA 
    32221 GTCACTATTC GACAGCCCGA TGCTCCTGAA GCTAGTCCTT CTACAACGGG TCAAGATGGT 
    32281 CGAAGCGCCT ATGAGTCTGC TGTTAAGAAC GGCTACACTG GCACTGAGGC CCAATGGGTT 
    32341 GCCTCCCTTA AAGGCGAACC GGGAGATTCT GTAATTGAAG ACCCCGGCGA TCTAACGATC 
    32401 ACTTTGCTTA ACGCCATGAT ATAAGGAGAA CTCAAATGGC TGCTATGTCT GTGAGGGTTA 
    32461 ATGATCTTGC CAATGCAACT GGCGGTCAAC TGAAAGCCCT TCGAACCCTG ATCAACGGTA 
    32521 ATCTTGCCGA CCTTTCCACT CTGACCACGA CCGCTCGTGG TAGCCTTGTG GCTGCTATCA 
    32581 ATGAGATTGA TGCTGAGCTT CAATCTCTGG CGGCTTCTGG TGGTGCTACT ATCAATGATG 
    32641 CTTCTACGGC TTCTACGACT CAAACTTACT CGATCACCAA GATCATCAAC TACGTAAGCG 
    32701 ACGCTATCGC CGCTGTTAAG GATGAAATCT TGGGAGGCGC TGGTGAAGCT TATGATACGC 
    32761 TTCAAGAACT GAAGGCCCTT CTGGACTCTA CTGATGGTGA TTTGAGTGCA TTGACCATCG 
    32821 CTATTGGTAA GCGTGTATCG ACTGAAGCTT CTCAAGGTCT GACTTCGACC GAGAAACAGA 
    32881 ACGCCCGTGA TAATATCGAT GTCTATAGCA AGGCCGAAAT CGGCAATCCT GACACTGACT 
    32941 TTGTTGCTAC TCTCAACACC GCGATGGCTT CGTAATGAGT CTGACGGCCA GAATAGATGC 
    33001 TGCTATGACG GCTATTGCGA ACCTGATCAA GGGTCGTCAG CCTCTTAGCA CCGTTCTCAC 
    33061 GGACCTCTCT GGCCGCACAG TGGGCGTTAG CCAAACGAAC AGTATTCTTG ATAGAGCCTC 
    33121 TGGCGATGGG CGTTATTCTC AAACCAAGAG TGGTTCTGTC ATTGTTCGTA TGGAAGCTGA 
    33181 AAGCAGCGGA GGCTTGGTCC TTACAGGGTC GAAGGGATAC TTTGAAATTC CCTACGCCCA 
    33241 CACCCTCACA GGGTGGTCGT TGTTTAGCGA CCAGAATACT AATATGGTTG TCGATCTAAA 
    33301 GAAGTCCACC TACGCAAACT TTCCAAGCAC AACCACTATA ACTGCTTCTG CCAAGCCTTC 
    33361 TCTAACCGCT GCTAGAAAAG GCACTAGTAA TACGTTGACT GGATGGACAG TGAGCGGAGC 
    33421 CTCTGGTGAT GTGTATGAAG TTAATATTGA TTCCAACAGC GCGGCAACGT CTGCCACTTT 
    33481 TGTGTTGAGG TTCACTAAAT CATGATCCTT CCTGATCCTA TCGACATGGA CGACCCCGAG 
    33541 CACCTGCCGC TCATCTATGA GAACTGGCGG GCGCTGAACA ACGGCGCGAC TGACGCCGAC 
    33601 TGCGAGGAAG CCATCGCCCT CGGTATGACG CCGCGTGAAC ACCTGTTCAC GTATGTCTTT 
    33661 ATGAGGTCAG TCCAATGACT CCTGTCGTTG CATGGGGTGT TACATCTCAA AGCTCCGCGC 
    33721 TTAGTAGTGT TGACGCCGTC CCGGTTGCCC CCACTGCTGG TGATCTGGTT TTCGTCTCGA 
    33781 TCACGGCCGC TAACGAAAGC GGCGGCGCAC CGACCGTCAC CCCGGCTTCC GGCTGGGAGA 
    33841 TTGTCGATAA CCAGACCTTC TCGATCTATG GGGCCTACCC CGCTCGAAAT GTTCTGATGA 
    33901 AGAAGGTCAT TGGTAGTTCA GAGGCTAGTA ACCTCGGGGC TACCTTCACG ACCAACGCCA 
    33961 ACCTGAGCAC CACGACGGAT GCTTGGGGTA TTCGTGGTGC CGACCCAGCC TCCGTGGCGA 
    34021 TCAGCATCAC ATCGAACACC ACTGACTCCA ACCTTATGTG GGGTTCTGTT GCGACCACCA 
    34081 GCGGTGCGTT GATCCTGCGT CTAGCCACCA ATCATTCGGC GGGGGCTGGG TATTGGGGCA 
    34141 ACGTTGGTCC TAGTGGACAC ACCCGACTGA GCAACAAAAA GTCTGTTGAG CCTAACACCG 
    34201 CACTCTATTA TGCGACAGCA ACTGGTGCTA CAACTGGAAC CGCAGGGCCT TCTCCGCTGG 
    34261 CTAACGGCGG AAATGTTACC CCTACCTTCT CATACACAAT TAGTCTAGCT GACAGCAGCG 
    34321 GTCCCGATGT TACTGCTCCT ACGATCACCA GCAGCGCCTC GCCCTCGGTT GCTGAGGGAT 
    34381 CAGCACTCTC ACATAGTTTG ACGGCTAACG AGGCGGTCAC TTGGACAAAA GCGGGCGGCG 
    34441 CGGATGCTGC TTCTTTCACC TTGAGTGGAT CGACTCTATC TCTGCCAGCC CAGACTTACC 
    34501 CTTCTGGTCC CTTCGTGGTT GTTGTAAGGG CGACCGATGC TGCTAGCAAC TGGACCGAGC 
    34561 AGACTATAAC TGTCTCAATC ACTGAAGCTC CTGCTGTTCA GATCATTGGA TTCACGAGCG 
    34621 GAACGACCGC TGCTGCGGCT GTCTCAGGCA CCCTACCCGG TGACCTTCAA ATCGCTTTCG 
    34681 CTTACAGAGA AAACAGTAAC ACTCTTCCTA CGCTCGCCGC AGGATGGACT GAAGTGAAGT 
    34741 CAACCACTGG TGGCCAAACT AACTCTTCTC GTCTGTCTTG GAGAATAGCT GGCGCTAGCA 
    34801 ATATAGCAAC TGGAACATTT ACCAGTGCTA CTACGACTAT AATGCTGACA CTAAGGCCCA 
    34861 AGACTGGATA CACTCTCGCT ATAGGTGCTA CAGCTAATGC TCTAACTGGT GCTACCAATA 
    34921 GTTTGAACTA TGGAACTCTA TCTTTGGAAG GAGGACCAAA TAGGGTCTTC GGTTTCGTTG 
    34981 GTCACCGAAG CATAAACACA AATATTGAGA CACCCCCCAC TGGAATGGAG AACGTCGCAT 
    35041 CGGTCCTAGA TGGAACTGAT GAAGCAGCAG TTCATGCTAC TCCTAACTCG GTGTCTTCAT 
    35101 GGCCGACTAC GCCTCAAACT ATCACTGGCA CTGCCTCTGG TTGGAGAACT CATGTTCTAG 
    35161 AAGTAAGAGC GACGGCAACT TCGTCAGGTC GCCGCCGCTC AGTGTGGATT AGTCTTATCG 
    35221 ACTAATCTTC ATCGTAGGCA TCGGCCCATT TGCCAGCAAG CCCACTGCGC TCGACCTTCG 
    35281 TAAGAGTAAC GACGGGAGCA ATCTGGTGTT TCTCGTTTCG CCTCAAAGCG TCTTGCAGAC 
    35341 CGTTCAATTT GGAGATGTCG GTCTGCCTCA AGTCACCAGC GACGACTACT TTACTGTTAT 
    35401 AGCCAACGCG GGTCAAGAAG AGGTGCATCT GAAGAGGCGT AGTATTTTGT GCTTCGTCCA 
    35461 AGATAATCAT GGAATCGTTG TAGGTTCGAC CCCTCATATA GCCCAGACTT TCGGTCACAA 
    35521 TAGCTTCCTT GTTAAGGAGT TCTTGAAGGT TGCCTTTGCC GAGGCGCTGT TCAAGAATAT 
    35581 CAAGAACAGG GTAGGCCCAA GGGGCAATCT TCTCTTCAAG GTCACCGGGG AGATACCCAA 
    35641 GGTTCTCACC ACCAGCGGCT ACTGCGGGTC TAACAATTAC TAGTTTCTTG ATAGATTTGC 
    35701 TAATGAACAT ATCAGCAGCG AGCGCGGTAG GCATATAAGT CTTACCTGTC CCCGCCCGGC 
    35761 CAAGAGCGAA TACTTGCTCG TTGTTCTTCA GGAGATCGAG ATAGACTTCT TGTTCGGGAT 
    35821 TCAGAGCCTT GAGTTGTTCA CGGCCAGAGG GCGGGATAAC AACTAACTTG CGCTTCGTTT 
    35881 GCATATAGGC AACTCCATTA CTAAAGCGCC CTCTAATATA GAGCATTAGA GGGCGTTAGT 
    35941 AAGGGTTAGT TTTAGATATG ATCTAGTATT TCCGATGGTT CAGGAAGGTC TTCGATTTTT 
    36001 ATCTTGTGAA CTTCCCAAGA GAGATAGCTA GTATTACCCT CAACCTCACC GGAGTGCCTG 
    36061 TCCCTAACCA ACGTAGAGAT ATGACCATCA GTAGGCTCAG CGGTCAGAGC AGCGAGGACC 
    36121 CCACGGTCCC CGCTCTCCGT CAAATAAGTC ACAACATACA GCATTAGAAC TTCCAATCGA 
    36181 TTTCATCCCA ACGACCTTGA GAGGCAGCCA CTGAGTATTC AGTAGAACGT GCTTCAAAGA 
    36241 AGTTGGCGTG TTCAACACCG GAGAGCATCG ACTGCAACCA AGGCAGGGGA TTCTCTTCAA 
    36301 TGCCGTAGAT AGGTTCAAGT CCCAACTGGC GCAGACGCCA GTCGGCAATG AAACGAATGT 
    36361 AGGACTTGAT ATCGTCAGCA GTCATTCCTT CGATACCGCC CATCCCAAAG GCAAGATCGA 
    36421 TGAACTTGTC CTCCATGGCA ACCACGTTGC GGCAATGTTG AACGATGTCT GCCTTAACAG 
    36481 CATCAGTCAG AGCGCCACTT TCTTTAGCGT AGGCATGGAA GAGTTTGATG ATACCTTCAG 
    36541 CATGAAGGCT CTCATCCCGC ACCGACCAAG AGACGATTTG ACCCATACCC TTCATCTTCG 
    36601 AGAAGCGAGG GAAGTTCATC AGCATCGCAA AGCTGGCAAA GAGTTGGAGA CCCTCAGAGA 
    36661 AAGCCCCAAA CATCGCCATC GTGCGAAGGA TATCTTCATC AGTTTCTACG CCGAACTGTT 
    36721 GCATATAGTC ATGCTTATCG CGCATGGCTT CATATTCCAT GAAAGCTCCA TACTCACTCT 
    36781 CTGGCATACC AATGGTATCT AAGAGAAGGG AGTAGGCAGC AATATGGATG GTTTCCATGT 
    36841 TGGCGAAAGC GCCAAGCATC ATCTTAACCT CAGTGGGTTT GAAGACTTGG CTGTAACGTT 
    36901 CCATGTAGTT GTCAGCAACT TCAATATCAG CTTGAGTGAA GAAGCGGAAA ATCTGCGTCA 
    36961 GCAGATTCCG CTCAGCGTCA GTCAGATTGT TGGCCCAATC GTTGACATCT TCACCCAAAG 
    37021 GAACTTCCTC TGGGAGCCAA TGAACTTGTT GCTGCTTCAG CCAGAGGTCA TAAGCCCAAG 
    37081 GGAAGCGGAA AGGCTTATAG CCGACCGAAG GAACGAGAAG TTGATTTACT GGCAAGCGAG 
    37141 GCACTCCTTA TCTGAACCAG CGAACGCAGC GCGCTGGATG CTCTTGCTAC GAAGGTAATA 
    37201 TAGGCTCTTC ACACCAATTT TCCATGCGTG AGCATGAAGA TAATGAAGCT CCGACTTATG 
    37261 AACATCAGCA GGGATGAAGA GGTTGACCGA TTGACCCTGA CAGATATAGG GCGCACGATC 
    37321 ACCAGCCATC TCTACAATGG CAACCTGATC CAGTTCGAAG GCAGTCTTGA AGACAGCTTT 
    37381 CTCATAGGTA TCAAGCTCTT CCAGATGTTG GACCGAACCC TCATGTTCCA GAATAGAATT 
    37441 CCAGATAACA TCGTTATTCA AACCTTTGCT CTCAAGAAGC TTTTCAAGAG CTTGGTTCTT 
    37501 AACAGCGAAC GTTCCACTCA GAGTCTTATG AGTGTAGATA TTCGTAGGGA TAGGTTCGAT 
    37561 ACCAGCCGAG GTTCCACCTG CAATGATCGA GATCGAAGCA GTAGGAGCGA CAGCCAGCTT 
    37621 ATGTGAGAAG CGTTCCATGA CACCACGTTC GGCAGCGTCA GGAGCGGGAC CACGTTCTTC 
    37681 TGCAAGGACA CGCGAAGCTT CGTCGGCCTT CTTACGAAGG TGGACGAACA TCTTCTGATT 
    37741 CCAGCCCTTG GCCATCAGAC CTTCGAAAGG AACGTTCATA TCTTGCAGGA AGGAGTGGAA 
    37801 GCCCATCAGA CCAAGGCCGA CAGAGCGTTC ACGCATAGCT GCATACTTAG CACGTTTCAT 
    37861 TTCATCAGGC GCACGTTCGA TGAAGTCAGT CAGAACATTG TCGAGGAAGC GAAGAATGTC 
    37921 CTCTACAAAG CGAGCGTCTT GGCTCCACTC CAAGAAGTAT TCTGCGTTCA CCGAAGACAA 
    37981 GCAACAGACA GCCGTTCGCT CTTGACCGAG ATGATCCTTA CCAGTGGTGA GGTTAATCTC 
    38041 AGCACAGAGG TTCGACTGCT TGGTTACAAG GCCAAGTTCC TGTTGGTGCT TAGCAAGACC 
    38101 ACGCTGGGCG GTGTCTTTGA ACAGCAGATA CGGCTCTCCG GTTTGCAGAC GAGTTTCCAG 
    38161 CAGCTTACCC CAGATATAGC GGGCATCCAG ACTCTTAATC ACCTTGCCAG TGCGAGGAGA 
    38221 CTTCAAGTCA TACTTGGTTC CATTCTCGAC AGCCTTCATG AATTCATCAG TGATACCAAC 
    38281 CCCATGGTGG ATATTCAAAG ACTTACGGTT CAGGTCGCCA CCCTTTTTAC GAATCTCAAG 
    38341 GAACTCTTCG ATCTCAGGGT GATCGATATC CAGATAGACA GCAGCCGAAC CACGGCGCAG 
    38401 AGAACCTTGA GAGATGGCAA GAGTCAGAGC GTCCATCACC TTGATAAAGG GAATGACGCC 
    38461 AGACGTCTTG CCAGACTGGC CGACAGGTTC ACCGATGGAA CGGACGCCAC CCCAATAGGT 
    38521 GCCAATACCA CCACCGTTAC GTGCCAGCCA AGTGTTTTCG TTCCAAGTAT CTTGGATGCC 
    38581 TTCCAGACTA TCTGGGACAT CATTCAGGAA ACACGAAATA GGAAGACCTC GGCTCGTGCC 
    38641 CCCATTAGAC AGAATAGGAG TCGAAGGCAT GAACCACAGC TTGGACATAT AGTCGTAGAT 
    38701 TCGTTGAGCG TGTTCTTCGT CGTCAGCGTA AGCAGACGCC ACGCGAGCGA AGACATCTTG 
    38761 GTAGGTTTCA CCGGGCAGAA GGTATCGATC CTTCAGCGTG GTCTTACCGA AGTCGGTCAG 
    38821 CAGGGCGTCT CGGGACGGGT CGATCTGGAT TTTATAAGAG CTTCCAGTGA ACTCTCTAGG 
    38881 CTTGCCCACT TCGGTCAAGA ACGTATCTCC TTTGAAGACT AAAAGAGGAC CATACTAATG 
    38941 GTCCTCTGGA TATTATTGAA GCGTTCTAAA TGGAGAAGAA TTAATCCTTG AAGTCAGCCT 
    39001 TCTCGGTGTC CTCACCCCAT CGGGCAGCCA GCTTCTCATT GTTGAACTTG GCCACTTCTT 
    39061 CCAACGGTGT TTCATTAGCT TTGGCAGCAA TGGTCAGATA CCAAAGAACG TCGCCCAATT 
    39121 CCTCCTTGCT CAGTTCCTTC ACATCTTCGC CATCGAAGGC TTTCAGCAGA AGTTCTACAA 
    39181 CTTCACCGCT CTCGCCAGCG ATACCAAGAA CACCATGGAT GAACTGGAAC GGGACTCGTT 
    39241 CTCGATACTC CTTGATCTTG ATCTGATCAA CAGGACCGGG GTTGGGGAAC GTTTCAATGT 
    39301 TCCTACCATA GAAGGCGGAC TTCTTATAGG TATCAATGGT GCGAGCAAGT TCGACAAAGC 
    39361 GTCGAAGGAT GCTAATAAAC TCAGCCGTCA GGACTTTGTC CAAATGATCC TGAGTGGAAT 
    39421 TGGCAATAGT CTTGTGGGCA TTCTTATCGT AAGTTGCAAT GTTCATTCAG ATAGTTCCTT 
    39481 GATAATACGA TCAGTTTGAC CGGGTTTGGG CCGATCATCG ATTAGAGTTC CTTGGGCAAG 
    39541 GGCATCAAGC AGGATAGCTA GACAGGCCAT AGCATGACCC AGATGGGGTG CGCCGCTCTC 
    39601 AGGGTCAATG TCCTCACCAT CAAACCATTG GTAGATATGA CGGAGAAGAG CAGAGATATA 
    39661 AACGCTTGCA GAGACAGGCT GATCCCTCCA GTTATAGGCG CCGTATTTCT TAGCTCCGAG 
    39721 AGCCATGACC TTGGCTAGCG TCATGAGAGC AACACCGGGG ATCAAATGCA TAGAAGGCTT 
    39781 CTTGATTCCG TATGCTGTCT TAGGATTACT GTCAGGAAGA TTTTCAGTCT TGGCAGGAAT 
    39841 TATCCTAAGA TCAACAGGGA CCCCGCTAAG GGGTCCCTCC AAGTAATCCA GAGTAGGTTC 
    39901 TGCTTCCATG GTTACTTACC GTCGTTGGCA ATGCGAGATT CCAGAAGGTT AACTCGTCCT 
    39961 TCCAGTTCGG CCACCAGACG AAGCAGAGCC AGAATAGGCC CGATAGTGCC GCCAGCGAGG 
    40021 GAAGCCAGAT TATTCTCGTC AAAGTTAGGA TCATCAAAGT AGCCGATGAT TCGGGTTACA 
    40081 ACCGAGTTAA CGGTGAAAAG TCCTTCGGGG GCATTAAAGA CTTGATCGGC AACGGATTGA 
    40141 AGATTGTTAG ACATTCATAA GTTCCTTATA ACTAACGGGG TATAGCGCCT CCACATGAGG 
    40201 AGCAACCAAC TTTGCGAGGT CTTGAATTTC TTTCTGGGCA TGGGAGTCCA GACGGAGCTT 
    40261 CAAGAAGCGA GTGAACGCTG GCAGAGAGCC AGTGATATAG TAGCTGGTGA AGACACCTTG 
    40321 AGGCAGCACA ATACGTGCCT GTTCGGGAGC AACACCATTC TCGATCAGAG TGTTGTATCG 
    40381 GAACAGAGAG TCCTTATAAC CAGCGGCCAC GAAGGCTTGT GGCGTCATGA TCCCCTTTGC 
    40441 TCCTTCTCCA AACTCAGCTT CCTTAGTCCA GAAGATTTCC TTGATAATTT CATCAGAGCT 
    40501 TCCCTGCTTC ATATTAACAG GAGCCCCACG GAACTCTTCT GGCATATAGA ACTCAGGAGT 
    40561 ATCAGAGACA TAACGTCGGC TCATCTCATT ACGAACAAGG CCCACAATAT GTTTGAACTC 
    40621 TTGGCGAGCC ACGAAGATAG GAACGTCATA CCGGAACTGC AAGGAGGTAT GAGCAAAAGG 
    40681 CGACCAATGG TCGTGCTTCG CCAAATACCT GATCAGTTTC GCGTCCTTCT CCTCAAACTC 
    40741 AGAGGTATGC TTATCGAAGC TAACGCGCGC TGCGTTAACC ACCGATAGGT CACTACCCAT 
    40801 ATGGTCGATC AATTCGACGC TCATTAGACC TTTAGAAATC ACGCTTGGGA ACCTCATGTG 
    40861 CTACAATTTT ATCGCCTTCT AGGGCAGGAG ATCGGAGACT ACGATAGTAG CTACGACCGC 
    40921 CGACAAGGAC CTCTACCCTA ACTACGATCT GATGATCCTG AGGATTGAAG GCCCTCAAAG 
    40981 TATCATAAAG AGCTTGGGCA GAAACAGTCA CTGCTCCTGT GTTGTTAACG TCAATGTCTT 
    41041 CCATCATTCA ACCTCAAGTT TGAACCAAGC TGTTTCTCGT TTAGCTTTCT TAGAACGAAC 
    41101 GAAAGCATAT TGGATAACGA AGTTACCATC TCGGCCTTGT GCCAGTTCAA TTTCACCAGC 
    41161 GTCGTATCGT TCACGAAGAT TTTCGATAGT GTGTTTATCT TCCTCAGCCC ACTCTTGATG 
    41221 AGCCAGCTTA CGGGTGACGA TGAAATCCCT CAGTTCCTTA CGACCCCAAC CATCCTCAGA 
    41281 GTGAGTGGTG AAGGTGCTAC CCGGCTGTGG GATTTCGTTA TGAACGAAAC GGACCAGAGC 
    41341 AGTAGGAACT CCAAACTTCG TAGCAATACG AATGGGGTGG GCTCGCGGAG CCTTTAGCTC 
    41401 CGCTGTGATT TCATCAATCA GGAGAGAAGT AACTTTGAAC TTCTCAGTAT CAGGAAACCG 
    41461 CGCCCTCGCG CGGTCAGTTA GATTCAGCAT CAGTTACTCC TAAAGCTTAA TGTTGTGCTG 
    41521 AGCGGTGATC GGTTTATGGC TGATCACAAT TACTTGGTCC AGATGATCTG TCATTCCAAC 
    41581 CATACATTCG TTCAAGTATT TTGCACGGTT GTCATCAAAG CTGCCATCGA CTTCGTCTGC 
    41641 CATGAATACC GAGAAGGTGT TCTTAGTCAA GACGAACTGC AAGGCAAAAC GAAGCGCGAT 
    41701 GTTGACGATG GCTTTGGTAG AGCCTGAGAG AGCCTCAACC TTTTTACCAT CAACGTCGAT 
    41761 TTCGAATTTA TCCGTGATAG AGATTTTCTT TCGTTTGCCA TTTGTCATAG TCACTAGCAT 
    41821 TGCAGAGGCT GCTTTACCGA CAGAAGGAAG GAAATAGGTA TTGATATAAT ACTTGAATCC 
    41881 TTGAAGGGCT TTGACGACAT TCGCAGTCTC TTCCCTATCC TTCTTACGCT CTTCAACCTT 
    41941 GGAAACAATC TCAGCATTGC GTTTGGCTTG TTCATCATAG TGACGAACTT CCAGATCGTA 
    42001 TTGATCACGC GCCGCCCGTT CTTGTCTCAG TTCCATGATA TAGGCTGCAA CCTTCTTAGA 
    42061 ATCAAGAGCT TGCAGCTTAG TTTTTTCATT ATTCAGCTCA TGCTCAAGGT TCTCAATTCT 
    42121 AGCTTTCTCT CGCTTCGCAG TAAGAGAACG GTTCGCCATA GAAAGACTGA TAGAACTAGA 
    42181 AGTTAGAATA CCTTCAATCC TATCGAAAGT CTCTTGGGAG AAGTCCACAG GCTCAGAGAA 
    42241 CATCTGGGCG TATTTGTTGG TAACTCCCGC CAATTGGGAC GTTGCATTCT CTAGAACAGT 
    42301 ATTCTCTATC TCAGCTTCAC CGAGGGCTTC CCTAGAAGGA AGACCTTTGT AGGGCCTAGC 
    42361 GATAGGAAGA AGTTCATTGA TCTTAGCAGT CGTTGCCGCA GCTTCGTCCT CAAAAGAAAG 
    42421 ACCACAGCGG GGGCAAGAAG TATAACTCTC AAGCTCCACG CGGAGCTTAG TCACCTTCTC 
    42481 AAAGGCATCG TTAGCTTTGT GTTTCTCCAG ATTAGAGACA ATCTCTTCTC TAGTGAACTT 
    42541 GGGCTTACGA GCCTGACGAG CGCGTAGGAT AGTGTCAACA TCAGCCTTGA GAGAGGCTAC 
    42601 GTCTTGAGGA CCAGCGCCGC TGTCGATCAA ACGAGCGATC ATAGGATAGC CAATACGGGC 
    42661 TTCCTTCTGA GCTTTCTCGT TTTCCTCAGC TTGCTCAAGC AGGACTTGAA CCTCTTCCAG 
    42721 AGTGTTCTGA GGCATAGGAT CAGGAAGAGC CATGGCTTGC TGCAACTGAC GTTCAAGCAC 
    42781 AGAGACAGAG TTCTCTTGAA TTCTGATCTG AGTTACCTTC TCGTCAGCAC CAGCTTGATC 
    42841 CTTCTGGATC AGTTCCAGAG GGCGAAGACC TTTAGGCATA GCAGGGGCAG TCACCTTAGA 
    42901 GACTAGTCCT TCCAGCGCCT TAATCTCAGC GTCGGCAGCG GTGAGGTCTG CTTTATAGTC 
    42961 GGCAATCAGT TTGTCGATTT CAGCAGCACC AATCAGCTCA TCAAGGAACT TCTTACGTTC 
    43021 AGGAAGACCC ATGCTAGTCA GCTTCTCAAC CTCATTCTGG TTGATAGAGT TGACGTTGTC 
    43081 GTAGGTCTTC AGGCCATACC CCACAAGCTC GATGATCTTC TTGTTCACAG CGGTTGTGCT 
    43141 GCGAGCAATC ACTTCATCGT TCTTATAGAG AACAGCGTTA CCTGAAGTTC TGTTCACCTT 
    43201 ATAGTCTTTC AGGAAAGTCA GCTCAACTGA GCCTCCTTTG TAGTCATCAG GTGAAGTGCG 
    43261 AAGAGCCTTG TTGCCGAAGA GGCCCCACCG GATCATCTCA AACACCTGAG ACTTACCGGC 
    43321 TTCGTTAGCG CCATGCAGAC GAGTCAAACC CTTTTCAAAA TTGATAGTCG TATCCTTGTG 
    43381 TGCGAATACG TCCTTAATCC TGATTTTGTT TAGCATGGAA CCTCTCTACA ACCTCAATGG 
    43441 CTTTCTTGTC GCTGACATCA TGCTCAACAA GAAACTTCTT GAGCAGCTTG CCAACGTCGA 
    43501 ACTCAGTTAC TTCCTCGGGT TCGTTAACGT CGATAGAAGT TTTCGTAGGC TTGACGTAAG 
    43561 CCTTGATCTG GATGAAGTCT CCTTCGGGAA GGTCTTCGTC TTCACCAAGA ACAAAGCGAA 
    43621 CAAACTTACG ATCATATTTC TTAGGGTCTT CATCGTAATC CTTTCGAGTG ATCGTATAGA 
    43681 ACATCTCGTC TTCTGGTATC TCTTCACCGT GGGCAAGAGG CAGGATCGAT CCTACAAGAG 
    43741 TAAGCTCGAT ACCGTCTCTC TCGATCACCT CAGGCTTATG AACGTGGCCA GTGACCACTT 
    43801 TCTTAGTGAT GGTCTTGAGT TGCTCAGTGG GAACCATGTT GTAGTGGTTC GCATGAGAAG 
    43861 GGAGAACAAC GTCCCAATGG CCGAAGACTG CGTCTAGTTG TTTTCCTTGG GCGACTAGTT 
    43921 TCTCTGCAAG TTCCTTTGCT GAATACTTCG CTGACCAAGA GATAAAGCCT AGTCCTTCGA 
    43981 TTGTTCTTGG CTCGACAATG AGATCGATAT TGGGGAGCTT TGCTTCGCTG ACAATGAGTT 
    44041 TGAAGTTGTC GAACGAAGAG ACTCTCGTGA GGTCTTTGGA TTCGTCGTGA TTGCCACCAA 
    44101 GAACCACAAA GCGGCGATTG GGGCTCCCAC GAGCAGCGCT GAGAAGACTA TTAGCAGCAA 
    44161 AGTCAACGTC AGCAGGATCG ACCACAAAGC TGTCAAAGAG GTCGCCAACC AGAACAGTGA 
    44221 ATTCCACAGT ATCGATTGCG AGTAGCGTTT TAAATTTCTC ACGTTGTAGA TTCTCCATAG 
    44281 TCCCCCTCAT ATGAAGAGGG ACACCGTTGG CATAAACACG ACCAAGGTGG ACATCACCAA 
    44341 TGGTCTGAAT CTTCTTGCCG TTAATTGTTA GCTGAGGATT GCGCATTCCG TGCCTTTTGT 
    44401 TCATGGTGGA AGAGGACCTT AATCTGATGG AGGCTATCAT GGATAGCATC GTGAGCGGTC 
    44461 CCGCTCATCT TAGGTTCATC AGAACGATCA ATAGGATTAG GAGCATAGCG ACCACGAAGG 
    44521 TAGGAGTTCA TATCGGTAGC TTCACGGAAA TCAAACGGAA TGGGTTGCTT GAAGTCCTTC 
    44581 AGATAAGAGG TGACGAACAT GAAGTCAAAC GTCGTAGGCT TAGCCCAGAA TCGCAAGGGC 
    44641 GGACCATTGA TCTGAATGGA CCAATCGGCA AAGTCGCGCA TCACAATACC GGGGTCCTCT 
    44701 GCGTTAGCCA TGATGGAAG 
//
LOCUS       LVF1_p2_dsDNA_6_length=38584_depth=0.59x               38584 bp    DNA     linear VRL 19-Jun-2022
DEFINITION  LVF1_p2_dsDNA_6_length=38584_depth=0.59x.
COMMENT     Annotated using VIBRANT v1.2.1
FEATURES             Location/Qualifiers
     source          1..38584
                     /organism="LVF1_p2_dsDNA_6_length=38584_depth=0.59x"
     CDS             complement(3..218)
                     /locus_tag="LVF1_p2_dsDNA_6_length=38584_depth=0.59x_1"
                     /protein_id="VOG12887"
                     /product="hypothetical protein"
                     /translation="MAKTGKARIALYFINGPLPSEEDAAVARELAGEGYQVMFRNARY
                     INPEDTIEAFDELAGAIPDNYAEAKVAK"
     CDS             complement(289..1248)
                     /locus_tag="LVF1_p2_dsDNA_6_length=38584_depth=0.59x_2"
                     /protein_id="VOG03107"
                     /product="sp|Q38582|CAPSD_BPSPP Major capsid protein"
                     /translation="MALSDLAVFSEYTYEAMSEVLAQQVELFNAASGGTLLLRSAAHE
                     GDYSDVAFWAKIQGLVRRRNAYGSGAVAEKNLEHLIDTMVKIAAGTPPVRIDPSQFEW
                     IQRNQEEGGAVYGQQLAKDTLADMLNTALMAYVAALTGETDVFQDVSANPTTFKTLLG
                     GAQMFGDASNNLVSWVMHSKTLFDIYGVALDNTNGLFNFGTVNVRQDGFGRPLIITDS
                     PSLIATTPDPDEYFVAGLTRGAVRVDMNGDFVQNTETKNGDENIIRTIQSEWSYNVGI
                     KGYSWDKATGGKSPNDAAIATANNWDRYATSHKDTAGVLLQVA"
     CDS             complement(1303..1983)
                     /locus_tag="LVF1_p2_dsDNA_6_length=38584_depth=0.59x_3"
                     /protein_id="VOG02483"
                     /product="hypothetical protein"
                     /translation="MALKHKIKQAEYDKLSDELKSEYIAGDADGEFILDVTGLPTPED
                     TGPLKRALEKEKETVKTLKKEKADLQAKVDEAPDVEALTATHQAEVKKYKDFTEKTLI
                     DATADTLAGKISTSPKLLAPIIKARLVTDLSGDTPVTKVLGADGKPSDMTIDKLGEEL
                     VANPDYKAIIVASKAKGGGAPNVPLKPGGGGAPTGDQDKAPDLSALDGASLAERIKAR
                     KAAEAAAQ"
     CDS             complement(1999..2925)
                     /locus_tag="LVF1_p2_dsDNA_6_length=38584_depth=0.59x_4"
                     /protein_id="VOG00686"
                     /product="sp|Q38442|GP7_BPSPP Minor head protein GP7"
                     /translation="MLTVFDAIVRHQLYVEGLKAGQTQRLNEVMRQVDQDLRNVLAVW
                     RYDELGRMSKAKLQELVRSLREVMRTSLDPYIEEMVRFFEFYMREDRITLMGVFGEFT
                     DVRDGMVPTEDKLWPVIWGAPMAANGILAAVFLKQAASSAVIRVERAAVRAYANNMTR
                     AELSAAIAGTRTRQFRDGELNRIFRASNAVNNTIIQHIAAQANFNVAKALFPEYEWVS
                     ILDDATTNICRSRDGKRWRYGAGPIPPAHVGCRSSIMPVVEGQPQPPSTFDGWFRSQP
                     DEVRADLAGYHRSPKPLTLEQFKAKRSLILTP"
     CDS             complement(2925..4394)
                     /locus_tag="LVF1_p2_dsDNA_6_length=38584_depth=0.59x_5"
                     /protein_id="VOG00213"
                     /product="sp|Q05220|PORTL_BPML5 Portal protein"
                     /translation="MPNVAFVTEEVKKLLPQYDLIRDCLAGEQQVKFRRDKYLPRPNP
                     SDTSPANIARYNAYLTRAVFYNVSQRTLAGLVGQVFLRDPVVEVPTLLKPVVDDATGS
                     GVTLQQLAQSTANYVMPYGRAGLYVDYPDTEEPASRQQVEDGELRPTLAVVAPWDCLN
                     YRVRIKGAKHYLTLVVFREDYDKEDDGFETKKGDQWRVLRLDENGEYLVEIYRDKMGM
                     QPVARYFPQDATGARMREIPFIFVGATNNDPKCDAPPMYDLCSLNMAHYRNSADYEEN
                     VYFIGQPTPWFAGLTEEWVNKVMGGTVSLGARGAVMLPENGSAGLLQVDPNTLAKEAM
                     DQKEAQMLALGAKLVEGSQVQRTATEADIDNVSETSVLSSVAKNVGAAIKWALEKAAA
                     FVGAPSENIAYDMNTEFDLVNLSPEEIGAVIAAWQQGALSFEEMRTILRRAGYAYLAD
                     KVAKQQLDDEAATAIDLEAKKAGAIADATQQPEPEPGDA"
     CDS             complement(4406..5986)
                     /locus_tag="LVF1_p2_dsDNA_6_length=38584_depth=0.59x_6"
                     /protein_id="VOG09810"
                     /product="sp|P17312|TERL_BPT4 Terminase, large subunit"
                     /translation="MRAQAALTNSATSNVIYEDGWAFLPGTSQEFALRTNANHILYHG
                     TRGPGKTDCQLARFAANVGIGYGSFWTGVIFDRKYKNLDDLIKKSKRMFRKIFGNRCK
                     FLESKGDYKWVWDTGEELAFRQFLRADDYWNYHGQEFPFIGWNELCKYPTSDPYDAMM
                     SCNRSSWTYEKDCPKDEQTGEYLYTREQLPPIPLEVFSTTNPYGPGHNWVKLRFIDAA
                     PMGETFITEVEVFHPALKKNVTVRRKQVAIFGSYKENIYLDPLYVAELESITDENKRK
                     AWLEGDWDIVAGGALDDVYRKTIHVLPRFRVPSGWRVDRSLDWGSSHPCSIGWFAEAN
                     GEEAEIYMPDGTVRKFCPPVGTLVQIGELYFTEKLGSNKGLRKSAPDIAKAVIEYEVK
                     LMAEGCIEEQPWPGPADNQIRDVRESDVDTIEKKMADLGVRWIESDKSPGSRKNGLQL
                     MRDRLEAAMKGEEGPGLYFTENCRASIATLPTLPRDEDDLDDVDTDAEDHPYDMVRYR
                     VLKGANRLAKKIKVTFAN"
     CDS             complement(5961..6488)
                     /locus_tag="LVF1_p2_dsDNA_6_length=38584_depth=0.59x_7"
                     /protein_id="None"
                     /product="hypothetical protein"
                     /translation="MTDWFRPVVIFDDEDEVALKRDFALLWAKYPNNTPAEIGMQLFA
                     NAVEPMRGLQAGAVWSRELAVIAMRDDFILNGGDEDVTDIPSKEQVQRELIAIARGSR
                     DPKVRLDAYRQFNEMAGHITKAGVNVNVNDNRVVNVLKVPVRDQTAEDDEDFDRRFKA
                     QQLQLVADARSSRPN"
     CDS             complement(6739..7113)
                     /locus_tag="LVF1_p2_dsDNA_6_length=38584_depth=0.59x_8"
                     /protein_id="None"
                     /product="hypothetical protein"
                     /translation="MTTWAFLRSFGPYVAIVALILVVLFMRGDHIKFKAQRDAAVTEA
                     TSLRAVNEANAATMTKLGQAAEANARIAEGVASDVAAIRQRGSATRTIIQEATRNDPS
                     VRAWSDTPVPDSVRRAVEAPAG"
     CDS             complement(7110..7601)
                     /locus_tag="LVF1_p2_dsDNA_6_length=38584_depth=0.59x_9"
                     /protein_id="None"
                     /product="hypothetical protein"
                     /translation="MHRLISSRRLAVLAVAAAVLYGVLIATVPDRFLVQVFNGLFLGV
                     VGTVTVVFFPLFWRAIRVRNFDRVSQLTIGIILTWFSLILSRGTSALIEATDEATRQH
                     AAPVIAFAAYIAILGGILHVTAPGMVEDKWKYNRGLLAFGLFVGFIIAAVTIFVQREG
                     LPT"
     CDS             complement(8032..9147)
                     /locus_tag="LVF1_p2_dsDNA_6_length=38584_depth=0.59x_10"
                     /protein_id="VOG03517"
                     /product="hypothetical protein"
                     /translation="MKRRRVAARVPASGAPPKTFGRGGLGHPLDTIATVADPRSNPGV
                     LSFGPNCAKVPKPQQRPHVGFNRVSVMASTNQARSLQLVLAHEGGYVNHPADPGGATN
                     KGVTQRVYDAYRTNKGLGKRSVRSITQAEVAEIYDRQYWDEAWCDKLPAGLDYAVFDY
                     AVNSGVNRALKDLQRTLNANANYFGVSGKLGVDGVFGNATETAVNSAANADEEALIVQ
                     YCERRMKFLKSLKNYRTFGKGWFRRVMGDYDGSQDTDKGVIDLAVMMARNDLAYPVPK
                     AILPAAIGSKDGEVAAKAPEAKQAALKTTQGVGSALAAAGASGQTVIAAAQQVQPHIG
                     DTFFGRLALIGFVVLILLGVGLVAFDWFRKQQEKASA"
     CDS             complement(9095..9607)
                     /locus_tag="LVF1_p2_dsDNA_6_length=38584_depth=0.59x_11"
                     /protein_id="VOG12895"
                     /product="hypothetical protein"
                     /translation="MNKKSVALMGAIAAAMLAEPGYHLATPAEAKELIDSGFAEQNPN
                     IADGDKLATRLTEAGSAEHAKANGGTADTGASAPASSFQIDTDIALPSARGGKGGSVY
                     PFDELPVNGSFFVPATEQRPNPAKSLASTVSSATKRYEGAEPARKFTVRSVDETAQGR
                     GKGARVWRTA"
     CDS             complement(9688..10041)
                     /locus_tag="LVF1_p2_dsDNA_6_length=38584_depth=0.59x_12"
                     /protein_id="None"
                     /product="hypothetical protein"
                     /translation="MLTEAEIKATVFVQLPTGEVLASRDDFAKFHTVFTPNTVREEYA
                     NLLGAAGMLFNTLDAIEAGLDELVALLEKHGADAAAAPVMSMIAASKLARTAAIEGLP
                     AVADRFGKKDGPTRK"
     CDS             complement(10069..10395)
                     /locus_tag="LVF1_p2_dsDNA_6_length=38584_depth=0.59x_13"
                     /protein_id="VOG02903"
                     /product="hypothetical protein"
                     /translation="MGDAGKSKGIDFGSLLAKVKDNRDRLDACPRHLFPAMVPGIEGG
                     VAAMFGRKIECTRCKGQMDLVALNFYIRGYEASGKSGNDILPGWREAPTNEDGTPKRK
                     FFGQQE"
     CDS             complement(10395..10871)
                     /locus_tag="LVF1_p2_dsDNA_6_length=38584_depth=0.59x_14"
                     /protein_id="None"
                     /product="hypothetical protein"
                     /translation="MADKAPPTETETKPLDTKDEAAKQFVESGAKATDIVGDPKGMTS
                     DERRELAERKAEVTDELAEANINRSTSAHNTVVPPAPVGVDYADRPDYNPQRRPSSKA
                     NQQSSLAESPRDMAERVDDKKTLPTNAEIVQDRRNAADEMTGEQSPGYQSNFKGDI"
     CDS             complement(10949..12007)
                     /locus_tag="LVF1_p2_dsDNA_6_length=38584_depth=0.59x_15"
                     /protein_id="VOG00248"
                     /product="sp|Q05247|VG37_BPML5 Gene 37 protein"
                     /translation="MTTKLLQHLATMQGHASHYLEPGPYVDRNAIQQVGMAPEAIAFA
                     NDMLYCLDGPEQREAQFDYMAESARTASGHFHGDLVHMSHLADAFASFTAAAREIDRI
                     KKLLFYGEDHAKGRYRLLPQHEHDRTVFEALGVITYAARKSDQEEMTPDGEAGQRAAF
                     ILHAILGVASEAGEQVEAIETTLATGKFDAINLMEESGDTKWYLAMLLRALGFAWDED
                     ERRNIAKLRDRYPEKFTTQLANDRNLSVERATLEGQPDMFEPHPDQTSPMTVGRETFE
                     DEPTFDAEQVAAAQDMDANAPGYDPLASRRAMKDADRVKTQFEGLPVADTREGIGAQP
                     VGTHGDPASPLGSRGYGE"
     CDS             complement(12031..12324)
                     /locus_tag="LVF1_p2_dsDNA_6_length=38584_depth=0.59x_16"
                     /protein_id="None"
                     /product="hypothetical protein"
                     /translation="MSYKCIMCCDTGKIAIGEAGFDCCPAPFCAARSRVYWAKVHAAA
                     THETDKELWLEANHRAPAFTLAPGVMLTPEERERAYDMIAATEEQDRRDRYAD"
     CDS             complement(12493..12705)
                     /locus_tag="LVF1_p2_dsDNA_6_length=38584_depth=0.59x_17"
                     /protein_id="None"
                     /product="hypothetical protein"
                     /translation="MEKINHGFGKRNAGGEPVRVTESTSVSTSFHAAIDAMREAKDKD
                     RVSVGRWIIRGLLFVMLLESIRALIF"
     CDS             complement(12737..13306)
                     /locus_tag="LVF1_p2_dsDNA_6_length=38584_depth=0.59x_18"
                     /protein_id="None"
                     /product="hypothetical protein"
                     /translation="MSRRVSDDKLEALHLRVSGEVRKKPGPQWVTVEGHDLIALLDEL
                     RQRRRRPGAKGAYHHGKTTKVLLAMKVGDVCMIPPTTIGAITTARKSARKALEAPDAV
                     WACQTQPDGSVRIERMPDGSDKHYGKPKNPAVAILSKMNVNERVIIEGTLYAALKQQA
                     RKAMGEAGVGANWKSETLTTGRVRVRRVS"
     CDS             complement(13290..13493)
                     /locus_tag="LVF1_p2_dsDNA_6_length=38584_depth=0.59x_19"
                     /protein_id="None"
                     /product="hypothetical protein"
                     /translation="MTKKRSTIRARKNPPKQHGLLQANKDIQREIRDKWASFKKPTEH
                     DEERLRLAEMKRARKAAKHVPQG"
     CDS             complement(13497..13742)
                     /locus_tag="LVF1_p2_dsDNA_6_length=38584_depth=0.59x_20"
                     /protein_id="None"
                     /product="hypothetical protein"
                     /translation="MTRREFLVIARRRIRDKFIAQDIEGVPEDVIEGLAEFALMSRLD
                     EGEPLDTFDWSKFHVGTIDNAGLAALDERITTNATVH"
     CDS             complement(13739..14740)
                     /locus_tag="LVF1_p2_dsDNA_6_length=38584_depth=0.59x_21"
                     /protein_id="VOG13133"
                     /product="hypothetical protein"
                     /translation="MKEAFVEIAFRRKTLVLIEQANKIIGELQAQGYTLTVRQLHYQF
                     VARDLYKNTHLNYQRLASVVDDARKAGLIDWNAIEDRTRFLRAYTTYQGPKHFLTEMT
                     RRYYMEALWRDQDVYCEVWIEKDALLGVIEKPASKYRVPYMSCRGYMSSSELYEAGKR
                     FARKRREGKRCVIFHLGDHDPSGVNMTDVNRDSVSMFARSNGVEVERLAMTMDQIEQY
                     DPPPNYAKESDARTTGYIDAFGTEECWELDALHPSVIDKLVSDAIEGVLDMDRYNARK
                     AEEDEHEAELQAIADDWSDVARYLAYRHRSVDLTVFGESDTAEEVLRQAEQDGEAEE"
     CDS             complement(15087..15287)
                     /locus_tag="LVF1_p2_dsDNA_6_length=38584_depth=0.59x_22"
                     /protein_id="None"
                     /product="hypothetical protein"
                     /translation="MAEATLWLPNPYGRRGHHTDTLAAVWATGWRNGWCVYRQRELYK
                     AGFWTEAEAKAFVEAEIERLGE"
     CDS             complement(15289..15681)
                     /locus_tag="LVF1_p2_dsDNA_6_length=38584_depth=0.59x_23"
                     /protein_id="None"
                     /product="hypothetical protein"
                     /translation="MAKKPTNAELAAELERVRTQAGIDIETLRAQWNAADQNKHATLA
                     EANKTIKELEDEVNSLRDKLFDALLNAERFRGYLDGQADSQPPRMVPEEREQRGPYRQ
                     RAFNEDDMIPVSRFGSSERRRAWYHRPT"
     CDS             complement(15763..16371)
                     /locus_tag="LVF1_p2_dsDNA_6_length=38584_depth=0.59x_24"
                     /protein_id="VOG00451"
                     /product="hypothetical protein"
                     /translation="MALTPWDRAKSGTEHGEQSALFMWCNMAARFGVRAANDPSSYSV
                     AGHAMANYGPGGRCGTVFKDTVGPEAVPILSRLYAIKNQGHGDKIRGNLSKAEGVKAG
                     VPDVLFPMMRRAQDLDQAVFGALVMPFNDGGYGFGVIGGLYIELKRRKSSRGAAGRTS
                     EAQEEDWIPYLRRSGYATAVCMGWEEARDMLLRYIGHPIDGL"
     CDS             complement(16371..16532)
                     /locus_tag="LVF1_p2_dsDNA_6_length=38584_depth=0.59x_25"
                     /protein_id="None"
                     /product="hypothetical protein"
                     /translation="MAKRAKKAKNSARVGEVPVKFCTECFIAMPSAMKHCPSCGRYQW
                     SRKELEDLA"
     CDS             complement(16533..16832)
                     /locus_tag="LVF1_p2_dsDNA_6_length=38584_depth=0.59x_26"
                     /protein_id="None"
                     /product="hypothetical protein"
                     /translation="MNNTNELELARLRKRRKMLADAERWTPQEALEAALADIRLGELE
                     GVEVVTVVVSRSYMDGEDRMSYVEQYCGTNGSTGPKDTFWIVGMIQRAIIQWIGH"
     CDS             complement(16829..17047)
                     /locus_tag="LVF1_p2_dsDNA_6_length=38584_depth=0.59x_27"
                     /protein_id="None"
                     /product="hypothetical protein"
                     /translation="MTVEAKGRDGAGWYILEVDDEGRRFLRHWVRYNLKQAASAEAER
                     MFRGERCDVGFWTGAEWDRSTFVAVPVQ"
     CDS             complement(17044..17265)
                     /locus_tag="LVF1_p2_dsDNA_6_length=38584_depth=0.59x_28"
                     /protein_id="None"
                     /product="hypothetical protein"
                     /translation="MTKPNQEQVNNAGIERAASKFDLDAALLTFEGAAFRSDGSRMRM
                     ATEAAHAALQSHLDAIASNIEVAKRSLGL"
     CDS             complement(17262..17522)
                     /locus_tag="LVF1_p2_dsDNA_6_length=38584_depth=0.59x_29"
                     /protein_id="None"
                     /product="hypothetical protein"
                     /translation="MTVEALTMQLGEEQLAKLRAIRLYHWRERGHWRRVEASSKDPKF
                     AALAGQYASWHIGAVQSLNDFFPDHGDTAEHDEYAAQQEPGT"
     CDS             complement(17519..17644)
                     /locus_tag="LVF1_p2_dsDNA_6_length=38584_depth=0.59x_30"
                     /protein_id="None"
                     /product="hypothetical protein"
                     /translation="MGRMTPKPYGFKCEGEGDHFGRRGCNNRIGVDMIRYTGPEQ"
     CDS             complement(17800..17976)
                     /locus_tag="LVF1_p2_dsDNA_6_length=38584_depth=0.59x_31"
                     /protein_id="None"
                     /product="hypothetical protein"
                     /translation="MHTMMNLETAVKIMSNETLLAWSEDASRQCGEDSITATEVRYIV
                     ATELRRRADQSEAA"
     CDS             complement(18349..20811)
                     /locus_tag="LVF1_p2_dsDNA_6_length=38584_depth=0.59x_32"
                     /protein_id="VOG00233"
                     /product="hypothetical protein"
                     /translation="MFDRIPDEMKSYRQWVVWRLEERPNAKPTKVPYSPHSFNLASVT
                     NPGTWGTFEEACAAYARLSAAPGVPVPIIGYDDQDRPQHAPVAETGVHGIGFVLTTND
                     PYGFIDLDDTHGDATARDRQVKVFREFNSYSELSPSGEGLHIIVKASLPHGRRRSSIE
                     IYSNERYMTMTGNVYHDAPIEERQDLLQLLFDQMGGPAATYTYAEDQPEREPDQVIVE
                     RAMNAANGDKFSELYAGDWTNLYPSQSEADFALVDIVAYYTQNRAQIARIFRASNLGK
                     RDKAQRNDYVAYMVNKSFDRLLPPVDIDGLRNAFEAMLADKGNVATYGAGEGAEAPGG
                     TPTPPVDMPRGEAGRDSDAPTSHGVNGPSSLPVGTFPPGLIGEVAQFIHDAAPRPVAQ
                     IALAGAIGLIAGITGRAYNVSGTGLNNYVLLLAPTGTGKEAIANGISKLMGAIKASVP
                     ASTEFIGPGEIRSDAALLKWLSKAPCFVSTVGEFGLRLKQMSAPNANSHETGLKRVLL
                     DLYNKSGHGNTLNPMAYSDKEKNTDAIQSPAFTLLGESTPERFYEALDESMVSEGLLP
                     RFLTMEYTGPRPPLSSSHMTAQPSFTLVERLATLAAHCLTVAHGGNVQQVHIDQEAQA
                     LFDAFDKHADAQINSARSETIRHLWNRAHIKAMKLAALCAVGIYPFNPVVTINEAQWA
                     TNIIASEVTNLLAKFEAGEIGSGAVGSSSEVKQIKDMIAVIARWSCGTHDECAKYGVT
                     PDMHRDGVFPVSALTMRLASQAAFRTDRMGATNAIKRAFQHLLDADDIRELPKSQMQM
                     KYGKSARAFIVANPQRFTQSKR"
     CDS             21172..21693
                     /locus_tag="LVF1_p2_dsDNA_6_length=38584_depth=0.59x_33"
                     /protein_id="VOG12889"
                     /product="hypothetical protein"
                     /translation="MTDWGTQPAQPPQVPQMSVEERNALIKSWLVAKTDRKTIENREV
                     ELRGQVSNVLFPTPKKGTQRFQLGDGYAVKLVYKLNFKLGDAEATNAAGDKIPVNVQV
                     ESLMDEIEKLGNEGAFLVDRLIKTKYELSESEYAKLDESNPTHKAIKAMIDKLLTITP
                     ATPALEFEEPKPK"
     CDS             21733..22020
                     /locus_tag="LVF1_p2_dsDNA_6_length=38584_depth=0.59x_34"
                     /protein_id="None"
                     /product="hypothetical protein"
                     /translation="MAKKPRKPPKRSAKPSNETLRRREEARHGDTLVIIETTCDNRLP
                     FVMTLGSLAGLDDYRARSKAEGRINPKHRVSVWKTFNHHPKGGELIDRFNT"
     CDS             22032..22730
                     /locus_tag="LVF1_p2_dsDNA_6_length=38584_depth=0.59x_35"
                     /protein_id="VOG00519"
                     /product="sp|O31907|YORG_BACSU SPBc2 prophage-derived uncharacterized protein YorG"
                     /translation="MAVQIQSTQGASLAHGIKAMVYGLSGTGKTRLLASAPQPIIISA
                     ENGLLSLRHFNLPYIKINNIAQLREVHAYLSGPAGRQFATIGLDSASEIAEVCLHEAK
                     KTNKDPRKAYGDAQDEMIEIFRRYRDIPGKNVVFLAKQEFTTDGQTGAKFFAPSFPGN
                     KLAQAAPYFFDEVWQLTNFNDPATGAKIRALRTSPDNQNAAKDRSGTLAEWENADPAT
                     GGGLSYLFNKMQRG"
     CDS             22737..23531
                     /locus_tag="LVF1_p2_dsDNA_6_length=38584_depth=0.59x_36"
                     /protein_id="VOG00253"
                     /product="hypothetical protein"
                     /translation="MVAYAFNAQQFEPRYGGSGGLPAGKYPVIITDTKQVPTKNNDGG
                     YLAVELRVTEGPMQGGTHTDRLNLHNTNPETVRIANQQLSAYCHVTGVFQFQDTAQLH
                     NIPFMVEIGPQKSGEYTEVKKLFDRNGNEPGKSGAGPQTQQSQPGAGAPPAGFGPQGG
                     GGAPNAGQGGGWGPQGGGQPQGGAPGGGWGGGQPQGDPNQGQGQGQPQGGGWGGAPQG
                     GQPQGDPNAGQGGGGWGGAPQGGGQPQGGWGPQGGGAPQGGGWGPR"
     CDS             23697..24596
                     /locus_tag="LVF1_p2_dsDNA_6_length=38584_depth=0.59x_37"
                     /protein_id="VOG01196"
                     /product="sp|Q8QL42|Y207_SIRV1 Uncharacterized protein 207"
                     /translation="MHTIIQQPHAQPPVDLDNAQHRARLIAQINNDIDQACRNEFAED
                     PRTHLGASIIGHDCAAYGWNTFRWLKFEQFDGRMLRLFNRGHEEEARFVRWLTIAGFQ
                     VREVDPATGKQFRIVGSKGHFGGSLDSMIKPPARYNLPDWLIWLGEFKTHNAKSFAKL
                     KKEGVSKAKPQHFKQMCSYGRAYEFRYGLYCAVNKDTDELYFEIVVLDYRQADDLFRK
                     ADHIVFSQTRPAKIAQVATYFECKYCDFSGLCHEGEVPVKNCRSCEHASPIEDAQWHC
                     RIVNDTIPKDFIPKGCDSWRRIA"
     CDS             24593..26356
                     /locus_tag="LVF1_p2_dsDNA_6_length=38584_depth=0.59x_38"
                     /protein_id="K19789"
                     /product="radD; DNA repair protein RadD"
                     /translation="MKPRWYQEEAVESLFEFFDTHGGTDPETGFPIEANPILALPTGT
                     GKSLVIAEFFKRALHRYPTTRGIMSTHVKELIRQNAERMVASWPLAPLGIHSAGMGQR
                     DTVQPIIFGGIKSMVGKYPMLGYRDFMVIDEAHLVSPNADTSYVKFINELKYGIDYDP
                     EKPLTRAIFERAMASPYCNPYLKVIMLTATPYRMGLGHLTNGKIATHTAYNLCTIDGF
                     NRLMAEGYLCPLIPKKTKTEFDLSNVGMSQGDFVQSAMQAAVDKDEITFACLKELVEY
                     GWNRRCGLIFASGIEHAEHIGEMMNSVFGESCVVIHSKKSDAENEQALKDWKEGRAKW
                     AVNMNSLTTGVDNPMVDIIGMMRGTLSTGLWVQMLGRGTRPLYAPGYDLEDFNSRWAA
                     IYAGGKANCLVMDFAGNTRRLGPINDPVIPKMRGQGAPGDAPVRICPQCGTYNHASVR
                     QCIVCGTEFDFSPTLSRSAGTDELLRSDAPQVEIFTVNRVVYQPYTTKTSDRNMIRVS
                     YYCDSLRTFYELVTVEPKAGSEKLDYPAKKGRDWFRQRYPSEPPEKNSDVLKVMSELR
                     PPRQIRVWVNKQYPEVLSYEF"
     CDS             26346..26600
                     /locus_tag="LVF1_p2_dsDNA_6_length=38584_depth=0.59x_39"
                     /protein_id="VOG02071"
                     /product="hypothetical protein"
                     /translation="MSSRPPVDKPKPQLRKWYNEDAARAVAEALSKKLNNPEGSYRSC
                     LNCAAFDEPSEQCRKYGGRPPARVIAYSCGGYEDTGEIPF"
     CDS             26792..27829
                     /locus_tag="LVF1_p2_dsDNA_6_length=38584_depth=0.59x_40"
                     /protein_id="VOG00157"
                     /product="sp|P9WNU1|DPO3B_MYCTU Beta sliding clamp"
                     /translation="MAAARGRKPKVSTQALKLAEALSFVSLAARDDGEHPYKNHVRFA
                     DKWAVTFDGVIAAGHPIEEDLACNPHAARLLEAINKCGKTLAIAELDSGRLSVKGEKL
                     NAKVPCLPDDALPPVAPDPSIAPIDDRIKAAFETVGPLVTEAGADVIEAAVLLQANSA
                     SATNRVIAIEHWHGIDLPPGLVVPKLFVTAVLKSGKKLAGFGWTQGSSITFHFEDGAW
                     LKTQLYADQYPDLASILNAASYPVDVPEGFFEGIETVATFHDLGHVIFAEGKVMSHPT
                     EEVGAQYDVPGLPAGKSFDGKLLKKVAAHAKTIDLTTYPDRAFFFGGSDTNPVRGLVM
                     SVHYRTPEGDQ"
     CDS             27831..29918
                     /locus_tag="LVF1_p2_dsDNA_6_length=38584_depth=0.59x_41"
                     /protein_id="VOG00674"
                     /product="putative DNA polymerase"
                     /translation="MFFEDSRPDRKKRALRQAKLSGTIYSSRPLENSPIPPPKPVALL
                     TQEELLYQGDRTLIFDVETYPNYWLVGFKCMSSGKYLFFEISPNGYRINGYDVTEQVW
                     KTALGFVMQRFLIVGFNSRTYDVPMVMLALSGLPTWKLKEVNDEIILGGMRAWEVEKK
                     YKPLPMRLNHIDVMEVAPLHDGLKTYAGRLHAKRMQELPYSPDTHLTFEQAELVRGYN
                     VNDLDNTGLLFEELKPQIELREALGREFGQDLRSRSDAQVAQEIINGELEKVLGFKPK
                     NPGSKVGLRFNYEAPRYIAFHSAELNAALADIENAEIVVGNSGHVVCPRAIEGRKLRI
                     GGKDYKIGMGGLHSREKKQAIVSDENTLIIDRDVTGYYPNLILKNGFYPEHLGPGFLV
                     ALQNLVDRRTEAKRAKIMVTADSLKIATNGTFGKLSDPYSSLYDPRMMVATTLTGQLS
                     LLMLIERLELVGIPVMSANTDGIIIACPRDRYGELEAIITEWERITGLETEETRYKAV
                     YSRDVNNYIAVKYKEGKDEAGKQIWLDELDIKPKSRYADERNGCKTKGIYCERGSALN
                     SVLSKNPETLILSDAVQAFLAHGVPVEQTITECTDMRRFVAIKKVTGGAEKDGVYLGK
                     VVRWYYGIGETGAIHRVSNANQVGKSEAATPCMDLPDELPADIDYDWYVNAAIEMLYD
                     LGYYTKPQTAKLI"
     CDS             complement(30561..32987)
                     /locus_tag="LVF1_p2_dsDNA_6_length=38584_depth=0.59x_42"
                     /protein_id="VOG09893"
                     /product="hypothetical protein"
                     /translation="MWFAIALLAGAFIVTALLAPKAKVENARAGSLADFTFPRADEGD
                     PVGLVYGTVRLRSPNTIWTGNFRSEAITKKVKTGLFSSKRQTVGYKYYIGMDLALCLG
                     PGVSIKRIWFGKDVAWSGALSGEGTINLDLPEFYGGEEKNGGIAGTIAFYGGALTQTQ
                     DTYLAAQIGPNVPRYNGICHAVFRDFYLGNSTSIEAINFEAQCFTNTLGLGAKAVMPN
                     GLDMNPVEILYDLYVNFWGRLGVDPGLLDTVNFTECANVVYDEGNGMSLEVAKANSGG
                     DLTKEVIRQINGILYQDIENAKIKLKLIRRDYDVATLPVLTPASVKEIKSYTKKLWDE
                     TYNQVRVKYTNRANEYKDATALWQDFANINMQQRVRSTDVSMPGVYVSETANIIAARE
                     GSELNVPLFQCEFEANRTIQSLRPGDCFILSWPEYGLTGSVMRIRKFDAGELANGKIG
                     VMCVQDEFSADDVVFAEPPPTQWTPPTLTPDPITVAAVFPAPYYFQKAASDIVTGPTD
                     ALLWALARRPDAQSQAYNMQTSLDNFANAAMSAEEAHYSGAAQIIAAYAAATGFATGN
                     DASGTGIVIGNLDGVFVPTTATASAIQTTGVNLMRIDNEIMSYQTVATTGLPAGQYRL
                     TNIQRGLFDTPIEAHDAAAPVFFLSSVDGLGETIFAGTDTPRARLQDRAPQGTYPLNL
                     AADIGPVTIDRRAERPMQPTNLTYAGARSGSAARNAAAVVAWRERNRTDATIRFRADA
                     TQAPEAGQDNEVKWRINGGAWTTVYVAGASTTINTSTAAAGNTLDIEVRARRDGLLSR
                     TPEAITLTLT"
     CDS             complement(32988..33794)
                     /locus_tag="LVF1_p2_dsDNA_6_length=38584_depth=0.59x_43"
                     /protein_id="VOG01362"
                     /product="hypothetical protein"
                     /translation="MSYNSDETSVHSGKPRELYKFEGTYGDYHYTPGQDDITYQARVY
                     QSIAAKRTNVKIGTQEDDGVDLAIEMPVGLQLVRDYAFRISPPKLHLTVYRFHTLDDV
                     KVYWSGPVTSITVQAGKATVRSPSALAYALSGDCPSVYYQTPCNRVLFDAGCKVSRAL
                     NTVATVVSSVNGRNVAIADDGGKPDGFFLAGELVAASGERRMIVGHAGPALVLNYPFA
                     RLAAGAAVEVVAGCDHSYSGPGGCPKFNNQQNFGGFPFIPTVNPFAEGIA"
     CDS             complement(33794..35464)
                     /locus_tag="LVF1_p2_dsDNA_6_length=38584_depth=0.59x_44"
                     /protein_id="VOG03173"
                     /product="hypothetical protein"
                     /translation="MSNTTSNRILAAGSNLLGVLTEGFNGTPVGAAEGIRAVSVLPTT
                     GFDTPTTTLDPAVATLSDHYFFDFYNRIWIIPPVLEVSNPRVNTNIPFLVWNAFTTEN
                     AIDAINATDADGLTLDVSEGDVFEAIELRTVNIQVTNAAPLTIEAHYFFDFEQGGEAF
                     IFKASRAFIIDDAPEVPIKETWSWLTDVIVSDDGTEQRIAVRDYPRRTMSQTIKFDGE
                     QTLQEQMALMFGQFAGPVLMPLYQYQTRLKADVNPGDTIIYLNTDRTELRQDGYIFLS
                     GRSGSQLARIVSIASDSVTVDTPLAFAFTTRAIAMPAVEVLSANNASLKRATVDNVGT
                     IDLSLQEIKPQIPFRRDTNATVFETYDGYPLMTSRAIGTEFAQSYDTGAQFVDYDTGN
                     IEIRSTWKHSQVQFERSFLCHRVFDPASWDWWKAFGDYTKGSQKPFLIPTHRPDMKIV
                     VGPIQNGGTMEVKGSDYGVTFFPHDPFKRLAITTKAGIHYATVQSVTNVAGNDVIQFT
                     PSLPTGEGWETDQTISFLLKVRIAGDKIDLEHHPLHTFVGMTIRTADE"
     CDS             complement(35468..36556)
                     /locus_tag="LVF1_p2_dsDNA_6_length=38584_depth=0.59x_45"
                     /protein_id="VOG00916"
                     /product="hypothetical protein"
                     /translation="MAYVTGTAADLQSLLTAIRDFAVTQGWTVDKFVPSATIASNLLF
                     MRKGVCFVTMQGAIESFNDWSSGSSVSGQDTTLRVAINTANTVALTTYHGHPGSLVTS
                     ATDLDKTSINDLAGPYSSYHLFADATVSDHIHVVIQCAAERWQHFSFGHLDKGTLTHS
                     GVAYASGQARPWQPRVTGGSASSSNDYNEVATAPYPFVGPSSGNGQIYGHAGGCQFHL
                     PDALPNNLTNWPIVQASGSFSLLIGSNYMRPTDFPQNPYASGSSMRLLDALIMNPATQ
                     WAGNVLLWALPVLITSPSLSQLCYVGDFPNVRALNMEGMTPQQEILLGSETWKVFPIG
                     RQTSWGVKADIGDQFASGHFALAYKKVP"
     CDS             complement(36556..37536)
                     /locus_tag="LVF1_p2_dsDNA_6_length=38584_depth=0.59x_46"
                     /protein_id="VOG00916"
                     /product="hypothetical protein"
                     /translation="MAFTTGTATDYRDLLDKLRLYAVSQGWTAHEWAAGTVAGGGGRL
                     IMEGPGAGAGRRVFVSIRTQADPTNSLYSWRMRGAAGYTAGAPEGGHPGELQQAVFLN
                     LWQNTITYWFYVNDRRIVVVAKTSTAYVSAHLGFFLPWATPEQYPFPLYISGDYFDPI
                     IWSATRSGRRMCVDPGADVTGTSPNKTSGWARDTGGVWTPVVNHEDTVSNDDGFAASN
                     GGAVMKIWPFGAAFSGSSTYETWNGSSAVSTNGALDAIVPTRQGERFVWPCMIVGNAE
                     PSYGVLDGLNCIPGSGLATEQVITAGAKTFRVFQNIQRSSGNDFFAVEQI"
     CDS             complement(37538..38584)
                     /locus_tag="LVF1_p2_dsDNA_6_length=38584_depth=0.59x_47"
                     /protein_id="None"
                     /product="hypothetical protein"
                     /translation="LREYEETLDKAKVSLAEAGINQEQYNRAVAAAAYNYRLASDPLA
                     RYNDELQNQIDLLGYYGPQAEKVAYLQGVNNDLLAQGRSLYDASTGALTAEGAALAAK
                     FDILQRGKQVQEELNAIYADVTANQLFLTNMTYMYDEIERMRREDLLSEEQANRAKAQ
                     LQNKYEQIRLANTQSFFSDLASLSSSGNAELAAIGKAAAVAQATIDGYLAVQKALAAA
                     PPPLNYALAAAAAVKAAAQVTGIMSTNVGGFATGGQFMVNGEDGRDNNLITMAVSKGE
                     RVTVETAAQQRAAAMGGSSAGAPNVNVPVKVVNVTDPAEAVAAMDSAEGERVVLNIIA
                     RNRNEVNGSLQGSN"
ORIGIN
        1 GACTTGGCGA CCTTCGCTTC GGCGTAGTTG TCGGGGATCG CCCCGGCGAG TTCATCGAAC 
       61 GCTTCGATGG TGTCTTCGGG GTTGATATAA CGCGCATTGC GGAACATCAC CTGATACCCT 
      121 TCGCCCGCGA GTTCGCGCGC AACGGCGGCG TCTTCTTCGG ACGGCAACGG GCCGTTGATG 
      181 AAGTATAGGG CGATACGCGC TTTGCCTGTC TTAGCCATTT GTCTACCCGG TTGTTGAATG 
      241 AGAAATACGG AGGGGGCGCG AACCCCCTCC GTCGTATCCG CCGCCGACTT AGGCGACTTG 
      301 CAGCAGAACC CCGGCGGTGT CCTTGTGGGA CGTGGCGTAG CGGTCCCAAT TGTTCGCCGT 
      361 GGCGATTGCG GCGTCGTTCG GCGACTTGCC GCCCGTCGCC TTGTCCCACG AATAGCCCTT 
      421 GATCCCGACG TTGTAGGACC ATTCGGATTG GATCGTCCGA ATGATGTTTT CGTCGCCGTT 
      481 CTTCGTTTCG GTGTTCTGAA CGAAGTCGCC GTTCATATCC ACCCGAACCG CGCCGCGCGT 
      541 CAGACCGGCG ACGAAGTATT CGTCGGGGTC CGGCGTGGTC GCGATCAACG ACGGGCTGTC 
      601 CGTGATAATC AGCGGACGAC CGAAGCCGTC TTGACGCACG TTGACGGTGC CGAAGTTGAA 
      661 CAGGCCGTTC GTGTTGTCCA GCGCGACGCC GTAGATATCG AACAGCGTCT TGGAGTGCAT 
      721 CACCCAAGAC ACAAGGTTGT TCGAAGCGTC GCCGAACATT TGCGCGCCGC CAAGCAGCGT 
      781 CTTGAACGTG GTCGGGTTCG CCGACACGTC TTGGAACACG TCGGTTTCGC CGGTCAGCGC 
      841 CGCCACATAC GCCATAAGCG CCGTGTTCAG CATGTCGGCA AGGGTGTCCT TCGCCAACTG 
      901 TTGACCGTAG ACCGCGCCGC CTTCTTCTTG GTTGCGCTGT ATCCATTCGA ACTGCGACGG 
      961 GTCGATACGC ACCGGGGGAG TGCCCGCCGC GATCTTCACC ATCGTGTCGA TCAGGTGTTC 
     1021 AAGGTTCTTT TCGGCGACCG CGCCCGAACC ATAGGCGTTA CGGCGACGAA CAAGACCTTG 
     1081 GATTTTGGCC CAAAAGGCAA CGTCGGAATA GTCGCCTTCG TGGGCTGCGG AGCGAAGCAG 
     1141 CAGCGTGCCG CCCGACGCAG CGTTGAACAG TTCAACTTGC TGCGCCAGAA CTTCCGACAT 
     1201 GGCTTCGTAG GTGTATTCGG AGAATACGGC GAGGTCCGAA AGGGCCACGG TGTTGTTCCT 
     1261 TTGAGAACGG CGGTTCAGGT TCGCGACCGT GACACCGCCC GGTTATTGGG CTGCGGCCTC 
     1321 CGCTGCTTTC CGGGCCTTGA TGCGTTCCGC GAGCGAAGCG CCGTCAAGGG CTGAAAGATC 
     1381 GGGGGCCTTG TCTTGATCGC CGGTCGGGGC ACCGCCGCCA CCGGGCTTGA GCGGGACGTT 
     1441 GGGGGCACCA CCACCCTTCG CCTTGCTGGC GACGATAATA GCCTTGTAAT CCGGGTTTGC 
     1501 AACAAGTTCT TCGCCCAACT TGTCGATGGT CATGTCGGAC GGCTTGCCGT CTGCGCCAAG 
     1561 CACCTTCGTG ACCGGCGTAT CGCCCGAAAG GTCCGTCACA AGGCGGGCTT TGATGATGGG 
     1621 CGCGAGAAGC TTCGGCGAAG TGCTGATCTT CCCGGCGAGA GTGTCGGCGG TGGCGTCGAT 
     1681 AAGGGTCTTC TCCGTGAAGT CCTTATACTT CTTCACTTCC GCTTGGTGCG TCGCCGTCAA 
     1741 CGCTTCCACG TCGGGCGCTT CATCCACCTT GGCTTGAAGG TCCGCCTTTT CCTTCTTCAA 
     1801 GGTCTTGACG GTTTCTTTTT CCTTCTCAAG CGCCCGCTTC AACGGGCCAG TGTCTTCCGG 
     1861 GGTCGGAAGG CCGGTAACGT CAAGGATGAA CTCGCCGTCT GCGTCTCCGG CGATGTATTC 
     1921 GGACTTAAGT TCGTCCGAAA GCTTGTCGTA TTCGGCTTGC TTGATCTTGT GCTTGAGAGC 
     1981 CATCGCCCGG TTCCTTTGTT ACGGGGTAAG AATGAGACTA CGTTTCGCCT TGAACTGTTC 
     2041 CAGTGTCAAG GGCTTGGGGG ACCGATGATA ACCGGCAAGG TCCGCCCGAA CTTCGTCAGG 
     2101 CTGCGACCTG AACCACCCGT CGAACGTGCT AGGCGGCTGC GGCTGGCCTT CAACAACCGG 
     2161 CATGATGCTA GATCGACAGC CCACATGAGC GGGCGGGATC GGCCCGGCCC CATAGCGCCA 
     2221 CCGCTTGCCG TCCCGGCTGC GGCAAATGTT CGTCGTCGCG TCGTCTAGGA TCGAAACCCA 
     2281 TTCGTATTCG GGGAACAGGG CCTTAGCGAC GTTGAAGTTC GCTTGCGCCG CGATATGCTG 
     2341 AATGATCGTG TTGTTGACCG CGTTCGACGC CCGGAAGATG CGGTTCAACT CGCCGTCGCG 
     2401 AAACTGGCGC GTTCGGGTTC CGGCGATAGC TGCGGACAGT TCGGCCCGCG TCATGTTATT 
     2461 GGCATATGCA CGCACGGCGG CCCGCTCAAC GCGGATGACT GCGGACGATG CGGCTTGCTT 
     2521 GAGGAACACG GCGGCAAGGA TACCGTTCGC GGCCATAGGT GCGCCCCATA TGACAGGCCA 
     2581 AAGCTTGTCT TCCGTGGGCA CCATGCCGTC GCGCACGTCG GTGAACTCGC CGAATACGCC 
     2641 CATAAGGGTT ATGCGATCTT CCCTCATGTA GAACTCAAAG AAACGCACCA TTTCTTCGAT 
     2701 GTATGGGTCA AGGCTTGTTC GCATGACTTC GCGCAAGCTA CGAACAAGCT CTTGAAGCTT 
     2761 CGCCTTCGAC ATGCGGCCTA GTTCGTCGTA ACGCCAAACC GCCAAGACAT TTCGCAAGTC 
     2821 TTGGTCAACT TGGCGCATTA CTTCGTTAAG CCGCTGCGTC TGTCCAGCCT TCAACCCTTC 
     2881 GACGTAAAGT TGATGGCGAA CGATTGCGTC GAAGACGGTC AACATTATGC GTCACCCGGT 
     2941 TCCGGTTCGG GCTGTTGCGT CGCGTCTGCG ATGGCCCCCG CCTTCTTGGC TTCAAGGTCG 
     3001 ATTGCCGTCG CCGCTTCGTC GTCAAGCTGT TGCTTGGCGA CCTTATCCGC GAGATAGGCG 
     3061 TAACCGGCCC GGCGCAGGAT CGTCCGCATT TCTTCAAAGG ACAACGCGCC TTGTTGCCAA 
     3121 GCTGCGATGA CTGCGCCGAT TTCCTCCGGC GACAGGTTGA CTAGATCGAA CTCCGTATTC 
     3181 ATGTCGTAAG CGATGTTTTC GGAGGGTGCG CCAACGAATG CGGCGGCCTT CTCAAGCGCC 
     3241 CATTTGATAG CGGCACCGAC GTTCTTCGCC ACCGACGACA AGACGGAGGT TTCCGACACG 
     3301 TTATCAATGT CGGCTTCGGT CGCGGTGCGC TGGACTTGCG AGCCTTCGAC AAGCTTCGCA 
     3361 CCAAGCGCAA GCATCTGCGC TTCCTTTTGA TCCATCGCTT CTTTCGCGAG GGTGTTCGGG 
     3421 TCAACCTGTA GCAGTCCCGC CGATCCGTTT TCGGGAAGCA TGACTGCGCC ACGGGCACCA 
     3481 AGCGAGACGG TGCCGCCCAT GACCTTGTTA ACCCATTCTT CGGTAAGTCC GGCGAACCAA 
     3541 GGCGTCGGCT GTCCGATGAA GTAGACGTTT TCTTCGTAAT CGGCGCTGTT GCGATAGTGC 
     3601 GCCATGTTCA ACGAACAAAG GTCATACATC GGAGGCGCAT CGCACTTCGG ATCGTTGTTC 
     3661 GTTGCCCCTA CGAAGATGAA GGGGATTTCG CGCATACGCG CGCCGGTAGC GTCTTGGGGG 
     3721 AAGTAGCGCG CCACCGGCTG CATACCCATC TTGTCGCGAT AGATTTCGAC AAGATATTCG 
     3781 CCGTTTTCGT CTAGGCGCAG AACGCGCCAT TGATCGCCCT TCTTCGTTTC GAAGCCGTCG 
     3841 TCTTCCTTGT CGTAGTCTTC GCGGAACACG ACAAGAGTTA GATAATGCTT CGCCCCTTTG 
     3901 ATGCGGACCC GGTAGTTCAG ACAATCCCAC GGGGCGACGA CTGCTAGGGT CGGGCGCAAC 
     3961 TCGCCGTCTT CGACCTGTTG CCGGGAGGCG GGTTCTTCGG TGTCGGGATA ATCGACATAC 
     4021 AGGCCCGCCC GCCCGTAAGG CATGACGTAG TTCGCCGTTG ACTGCGCCAG TTGTTGCAGG 
     4081 GTCACGCCGG AGCCGGTCGC ATCGTCAACG ACAGGCTTCA ACAGCGTTGG AACCTCAACG 
     4141 ACGGGATCGC GAAGGAAGAC TTGCCCGACA AGTCCGGCAA GGGTGCGCTG CGACACGTTG 
     4201 TAGAACACGG CGCGCGTGAG ATATGCGTTG TATCGCGCGA TGTTCGCGGG CGAAGTGTCC 
     4261 GAAGGGTTCG GGCGCGGAAG ATATTTGTCC CGGCGGAACT TCACCTGTTG TTCGCCCGCG 
     4321 AGGCAATCGC GAATGAGGTC GTATTGCGGA AGAAGCTTCT TCACTTCTTC GGTTACGAAG 
     4381 GCAACATTCG GCATGGGTTC GTTCCTTAGT TGGCGAACGT GACTTTGATC TTCTTCGCGA 
     4441 GGCGATTAGC GCCCTTCAAT ACACGGTATC GAACCATGTC GTAAGGGTGA TCTTCGGCGT 
     4501 CGGTGTCTAC GTCGTCAAGA TCGTCTTCGT CGCGGGGTAG CGTGGGCAGG GTCGCAATCG 
     4561 ACGCCCTACA GTTTTCGGTG AAGTAGAGGC CGGGGCCTTC CTCGCCCTTC ATGGCGGCTT 
     4621 CTAGCCGGTC CCGCATCAAC TGCAAACCGT TCTTGCGCGA TCCGGGCGAC TTGTCGCTTT 
     4681 CGATCCAGCG AACGCCAAGG TCCGCCATCT TCTTTTCGAT GGTGTCTACG TCGCTTTCGC 
     4741 GCACGTCGCG GATTTGGTTG TCCGCCGGTC CCGGCCACGG CTGTTCTTCG ATACAGCCTT 
     4801 CGGCCATAAG CTTGACTTCG TATTCGATAA CCGCCTTGGC GATATCCGGC GCAGACTTCC 
     4861 GAAGCCCCTT GTTCGATCCT AGCTTCTCCG TGAAGTAGAG TTCGCCGATT TGCACAAGGG 
     4921 TGCCGACCGG CGGGCAGAAC TTCCGCACGG TTCCGTCAGG CATATAGATT TCGGCTTCCT 
     4981 CGCCGTTGGC TTCGGCGAAC CACCCAATCG AACAGGGATG CGACGAACCC CAATCGAGCG 
     5041 AGCGGTCAAC GCGCCAGCCG GAGGGCACCC GGAACCGTGG CAAGACGTGA ATAGTCTTGC 
     5101 GGTATACGTC ATCTAGTGCG CCGCCCGCGA CGATATCCCA ATCGCCTTCT AGCCAAGCCT 
     5161 TCCGCTTGTT TTCGTCGGTG ATGCTTTCGA GTTCCGCGAC GTATAGCGGA TCAAGATAAA 
     5221 TGTTCTCTTT ATACGATCCA AAGATCGCGA CTTGCTTCCG GCGAACGGTG ACGTTCTTCT 
     5281 TCAAGGCCGG GTGGAACACT TCAACTTCGG TTATGAAGGT TTCGCCCATC GGTGCGGCGT 
     5341 CAATGAAGCG CAGCTTGACC CAATTGTGCC CCGGCCCGTA TGGGTTCGTT GTGCTGAACA 
     5401 CTTCAAGCGG GATCGGCGGA AGTTGCTCCC GCGTATAGAG ATATTCGCCG GTTTGTTCGT 
     5461 CCTTCGGACA GTCCTTTTCG TAAGTCCAAG AACTACGATT ACAACTCATC ATCGCATCGT 
     5521 AAGGGTCCGA AGTCGGATAC TTACAAAGTT CGTTCCATCC GATGAATGGG AACTCTTGTC 
     5581 CGTGATAGTT CCAATAGTCA TCCGCCCGGA GGAACTGACG AAACGCGAGT TCTTCGCCGG 
     5641 TATCCCAAAC CCATTTGTAA TCCCCCTTGC TTTCGAGGAA CTTACAGCGG TTCCCGAAAA 
     5701 TCTTTCGGAA CATACGCTTC GACTTCTTAA TCAAGTCGTC AAGGTTCTTA TACTTGCGGT 
     5761 CGAAGATTAC GCCGGTCCAG AACGACCCAT AGCCGATCCC GACGTTTGCG GCGAAGCGCG 
     5821 CAAGCTGACA GTCGGTTTTG CCGGGTCCGC GCGTCCCGTG ATACAAGATA TGGTTCGCGT 
     5881 TGGTTCGTAG CGCGAACTCT TGCGACGTGC CGGGCAGGAA CGCCCAACCG TCTTCGTAGA 
     5941 TCACGTTCGA TGTTGCGGAG TTAGTTAGGG CGGCTTGAGC GCGCATCCGC CACCAACTGC 
     6001 AACTGTTGCG CCTTGAAACG GCGGTCGAAG TCTTCGTCGT CTTCGGCGGT TTGGTCGCGA 
     6061 ACCGGCACCT TCAACACATT GACGACACGG TTATCGTTGA CGTTGACGTT TACGCCAGCC 
     6121 TTCGTAATGT GTCCGGCCAT TTCGTTGAAC TGGCGATATG CGTCTAGCCG CACTTTCGGG 
     6181 TCACGCGATC CGCGAGCAAT CGCGATCAAC TCGCGCTGAA CCTGTTCCTT CGACGGAATG 
     6241 TCGGTAACGT CTTCGTCGCC GCCGTTCAGT ATAAAATCGT CGCGCATGGC GATGACGGCG 
     6301 AGTTCGCGGG ACCACACGGC CCCGGCTTGA AGTCCGCGCA TAGGTTCGAC GGCATTCGCG 
     6361 AACAACTGCA TACCGATTTC GGCGGGCGTG TTGTTCGGAT ACTTCGCCCA TAGCAAAGCG 
     6421 AAGTCGCGCT TCAACGCAAC TTCGTCTTCG TCATCGAAGA TCACTACAGG GCGGAACCAA 
     6481 TCGGTCATGA CCCTATCGTA TGCGACGGAC CCGCCGGAGA CAAGCCCACA TTAGCGGGAC 
     6541 GCGGCGGGTT CCTTGGCACG CTGGACGGCT CCGGCCCGCC ATTCGCGAAC GCCATCCACC 
     6601 TGACGCGCGC ATGTGTCCCG TTGCTCGCGG GCACGGGTCA GTTCTTCGGC CATGACGCCG 
     6661 TTTGTCGGCA CCGCGCCGTT CGTCGTGTCG CAAGGCTGGA CTAGGGCGGC GTCGGGTAGG 
     6721 TCCGACGCGA TCCGGTATTC AACCGGCGGG CGCTTCGACA GCGCGCCGCA CGCTGTCAGG 
     6781 CACGGGAGTA TCAGACCAAG CACGAACAGA CGGGTCATTG CGGGTCGCCT CTTGAATGAT 
     6841 GGTGCGGGTT GCGCTCCCGC GTTGACGGAT GGCCGCCACG TCCGACGCTA CGCCTTCGGC 
     6901 GATCCGGGCG TTGGCTTCGG CGGCTTGGCC TAGCTTGGTC ATCGTTGCGG CGTTCGCTTC 
     6961 GTTGACCGCC CGGAGCGAAG TCGCTTCGGT CACGGCTGCG TCGCGTTGAG CCTTGAACTT 
     7021 GATATGGTCG CCCCGCATGA ACAGGACGAC CAAGATCAAG GCGACGATTG CGACATACGG 
     7081 CCCGAAGGAC CGCAGAAAGG CCCATGTCGT CATGTGGGCA GTCCTTCCCG TTGGACGAAG 
     7141 ATCGTAACGG CTGCGATGAT GAAGCCGACG AACAAACCGA AAGCGAGAAG CCCCCGGTTA 
     7201 TACTTCCATT TGTCTTCGAC CATGCCCGGC GCGGTCACAT GCAGAATGCC GCCAAGAATG 
     7261 GCGATATACG CGGCGAACGC GATAACAGGC GCGGCATGTT GCCGGGTTGC TTCGTCCGTT 
     7321 GCTTCGATCA ATGCCGACGT GCCTCGCGAC AAGATCAGCG AGAACCACGT CAGGATGATA 
     7381 CCGATTGTCA GTTGCGAAAC GCGGTCGAAG TTGCGGACCC GGATCGCACG CCAGAACAGC 
     7441 GGGAAGAACA CGACCGTGAC GGTTCCGACG ACGCCAAGGA ACAAGCCGTT GAAGACTTGG 
     7501 ACAAGGAAGC GGTCGGGAAC GGTGGCGATC AAGACGCCGT ATAGGACGGC TGCGGCGACC 
     7561 GCTAGGACAG CAAGCCGACG TGAACTAATG AGGCGGTGCA TCGGCGTTTA TCCAGTAGGT 
     7621 GCCCGAACGA AGACGTTCGT TTTCGTCTAG CAGATGCTTG ATAGTCGCTT CAAGGTTTTT 
     7681 CGCTGCGTCC GTGTGACGTT CGACAGCATG TCGAACAGCG ACGCTTAGTG CGTCACCTTG 
     7741 CGGACGTTCG ACGGGTTGCT TGCGAAACAG TGTGTTGAGC AATCCCATTA GTTCGACTTC 
     7801 GCTCGAATGA CTTCGGTAAG GTTCTCAAGT GCGTTGGTTG TTTGTTCCAT CACCTTGATA 
     7861 GCTTCGCGTC CTTCGGCGAT CCTTTTTTCT TGGGTGTCGG CATACAGCTT ATGCAGCCGC 
     7921 CACGCGATGA AGGCCAATGC GAGGATAACG ACCCCGGCAA GACCAAGTTG CAAAACGGCG 
     7981 TCAACCGATC CTGTCAGGGC CTTTTCCACT GTTACGCTTC CCCCGGTCGA ACTACGCCGA 
     8041 CGCCTTTTCC TGTTGCTTGC GGAACCAATC GAACGCGACC AATCCGACGC CAAGCAGGAT 
     8101 CAGCACGACG AAGCCGATCA ACGCGAGGCG TCCGAAGAAA GTATCGCCAA TATGCGGTTG 
     8161 CACCTGTTGC GCGGCGGCGA TGACCGTTTG CCCCGACGCG CCAGCCGCAG CAAGGGCCGA 
     8221 TCCGACGCCC TGCGTCGTCT TGAGGGCGGC TTGCTTGGCC TCCGGTGCCT TGGCGGCAAC 
     8281 TTCGCCGTCC TTGGAGCCGA TAGCCGCCGG AAGGATCGCC TTCGGGACGG GATAGGCAAG 
     8341 GTCGTTGCGG GCCATCATGA CGGCAAGGTC GATCACGCCC TTGTCGGTGT CCTGCGAACC 
     8401 GTCGTAGTCG CCCATGACGC GACGGAACCA CCCCTTGCCG AACGTGCGAT AGTTCTTGAG 
     8461 GGACTTAAGG AACTTCATCC GGCGTTCGCA GTATTGAACG ATCAAAGCTT CTTCGTCCGC 
     8521 ATTCGCCGCG CTGTTGACCG CCGTTTCCGT GGCATTGCCG AACACGCCGT CAACGCCAAG 
     8581 TTTGCCGGAG ACGCCGAAGT AGTTCGCGTT CGCGTTCAGC GTCCGTTGAA GGTCTTTCAA 
     8641 TGCCCGGTTG ACACCGGAGT TCACGGCGTA GTCGAATACG GCGTAGTCCA GACCGGCGGG 
     8701 AAGCTTGTCG CACCACGCTT CGTCCCAATA TTGACGGTCG TAGATTTCCG CAACTTCGGC 
     8761 TTGGGTGATC GAACGAACCG ACCGCTTACC CAAGCCTTTG TTCGTGCGGT ATGCGTCGTA 
     8821 TACCCGTTGG GTCACGCCCT TGTTCGTCGC ACCGCCCGGA TCGGCGGGAT GATTAACGTA 
     8881 ACCGCCCTCA TGAGCGAGAA CAAGTTGCAG CGAACGCGCT TGGTTGGTCG AAGCCATGAC 
     8941 GGAAACCCGG TTGAAGCCCA CATGCGGGCG CTGTTGAGGT TTCGGCACCT TGGCGCAGTT 
     9001 CGGCCCAAAC GACAAGACCC CCGGATTGCT CCGGGGGTCT GCAACGGTTG CGATGGTATC 
     9061 GAGGGGGTGG CCTAGACCAC CGCGACCGAA GGTCTTAGGC GGTGCGCCAG ACGCGGGCAC 
     9121 CCTTGCCGCG ACCCTGCGCC GTTTCATCCA CCGAACGCAC GGTGAACTTG CGGGCCGGTT 
     9181 CGGCGCCTTC GTAACGCTTC GTGGCGCTCG AAACGGTGCT GGCGAGCGAC TTCGCCGGGT 
     9241 TCGGACGCTG TTCGGTCGCC GGGACGAAGA ACGAACCGTT GACGGGCAGT TCATCGAACG 
     9301 GATAGACGGA GCCGCCCTTG CCGCCGCGCG CCGAAGGCAG GGCGATATCC GTGTCGATCT 
     9361 GGAAGGACGA CGCGGGGGCC GAAGCGCCGG TGTCGGCGGT GCCGCCGTTG GCCTTGGCGT 
     9421 GTTCAGCCGA ACCGGCTTCC GTCAGGCGGG TGGCGAGCTT GTCGCCATCG GCGATATTCG 
     9481 GGTTCTGTTC GGCGAAGCCG CTGTCGATCA GTTCCTTGGC TTCGGCGGGG GTCGCCAGAT 
     9541 GATAGCCGGG TTCGGCCAGC ATGGCGGCGG CGATAGCGCC CATCAGGGCA ACAGACTTCT 
     9601 TGTTCACGGT GACGATCCTT GTTGAATAGG GCGGTGTTGC CCGGTGACGA ATGCGAACCT 
     9661 AGTTCGACGG TTTCGGGCCG TCAACAACTA TTTTCGCGTC GGACCATCTT TTTTTCCGAA 
     9721 GCGATCCGCA ACAGCGGGCA ACCCTTCGAT TGCTGCGGTT CGCGCAAGCT TCGAAGCGGC 
     9781 GATCATGCTC ATGACCGGGG CGGCGGCTGC GTCTGCGCCG TGCTTCTCTA GCAGGGCGAC 
     9841 AAGTTCGTCT AACCCCGCCT CGATTGCGTC CAGTGTGTTG AATAGCATCC CCGCCGCGCC 
     9901 TAGCAAGTTC GCATATTCCT CGCGAACCGT GTTCGGGGTG AACACCGTAT GGAACTTGGC 
     9961 GAAGTCGTCC CGGCTCGCCA AAACTTCACC CGTGGGCAGT TGGACGAATA CGGTCGCCTT 
    10021 GATTTCGGCT TCGGTTAACA TTGTGCCCGG TTCTGCGGCG GTGCCGCTCT ATTCTTGTTG 
    10081 TCCGAAGAAC TTCCGCTTCG GCGTGCCGTC TTCGTTCGTC GGTGCCTCTC GCCAGCCGGG 
    10141 CAGAATGTCG TTGCCCGATT TACCCGAAGC CTCATAGCCC CGGATATAGA AGTTCAACGC 
    10201 TACTAGGTCC ATTTGGCCTT TGCAACGGGT GCATTCGATC TTCCGACCGA ACATGGCGGC 
    10261 AACGCCGCCT TCAATCCCCG GCACCATCGC GGGGAACAAG TGACGCGGGC AAGCGTCCAG 
    10321 ACGATCCCGG TTGTCCTTGA CCTTCGCCAA GAGGCTTCCG AAGTCGATCC CTTTCGACTT 
    10381 GCCCGCGTCA CCCATTAGAT ATCGCCCTTG AAGTTGGACT GATAGCCCGG CGATTGCTCG 
    10441 CCGGTCATTT CGTCCGCCGC GTTGCGGCGA TCTTGGACGA TTTCGGCGTT GGTCGGAAGG 
    10501 GTCTTCTTGT CATCGACCCG TTCGGCCATG TCGCGCGGGC TTTCGGCCAA CGACGACTGT 
    10561 TGGTTCGCCT TGGACGACGG GCGGCGCTGC GGATTGTAGT CCGGGCGATC CGCGTAATCG 
    10621 ACGCCGACAG GCGCGGGCGG CACGACGGTG TTGTGCGCCG ACGTGCTGCG GTTGATGTTC 
    10681 GCTTCGGCGA GTTCGTCCGT GACTTCGGCT TTCCGTTCGG CCAGTTCCCG ACGTTCATCG 
    10741 GAAGTCATGC CTTTGGGGTC GCCGACGATA TCGGTCGCCT TCGCGCCGCT TTCAACGAAC 
    10801 TGCTTCGCAG CTTCGTCCTT CGTATCGAGC GGTTTCGTTT CGGTTTCGGT CGGGGGTGCC 
    10861 TTGTCGGCCA TCGGGTCGTT TCCTTGCAAG GATGGTGGAT CAACGCCCGG CACAACGGTA 
    10921 ACGCTGCGCC GGGGCTGACG TTCCGACCTT ACTCCCCATA CCCCCGCGAA CCAAGAGGCG 
    10981 ACGCCGGGTC GCCGTGAGTG CCCACGGGCT GCGCTCCGAT CCCCTCGCGG GTGTCAGCGA 
    11041 CCGGAAGCCC TTCGAACTGC GTCTTGACCC GATCCGCGTC CTTCATGGCG CGACGGCTGG 
    11101 CGAGCGGATC GTAACCCGGC GCGTTCGCGT CCATGTCCTG CGCCGCTGCG ACCTGTTCGG 
    11161 CGTCGAACGT CGGTTCATCT TCGAAAGTTT CGCGTCCGAC CGTCATAGGT GACGTTTGAT 
    11221 CCGGGTGCGG TTCGAACATA TCCGGTTGAC CTTCCAGCGT CGCACGTTCG ACGGACAGGT 
    11281 TGCGGTCGTT CGCAAGCTGC GTCGTGAACT TCTCCGGGTA GCGGTCGCGA AGCTTGGCGA 
    11341 TGTTGCGGCG TTCGTCTTCG TCCCATGCGA AGCCAAGGGC GCGCAACAGC ATGGCAAGAT 
    11401 ACCACTTCGT GTCGCCGCTT TCTTCCATGA GGTTGATCGC GTCGAACTTG CCGGTCGCCA 
    11461 GCGTGGTTTC GATGGCTTCG ACTTGTTCGC CAGCTTCGGA GGCAACCCCC AAGATGGCAT 
    11521 GAAGGATGAA CGCGGCGCGC TGTCCGGCCT CGCCGTCCGG CGTCATTTCC TCTTGATCCG 
    11581 ACTTGCGGGC CGCGTAGGTG ATGACGCCCA AAGCTTCGAA CACCGTCCGG TCGTGTTCAT 
    11641 GCTGCGGCAA CAGGCGATAG CGGCCCTTCG CGTGATCCTC GCCGTAGAAC AGCAGCTTTT 
    11701 TGATGCGGTC GATTTCGCGC GCCGCTGCGG TGAAGCTGGC GAATGCGTCG GCAAGGTGCG 
    11761 ACATATGCAC CAAGTCGCCG TGGAAGTGAC CGGAGGCGGT TCGGGCGCTT TCGGCCATAT 
    11821 AGTCGAACTG CGCTTCGCGT TGTTCGGGGC CGTCAAGACA ATAAAGCATA TCGTTTGCGA 
    11881 AAGCGATAGC TTCGGGAGCC ATGCCGACTT GTTGAATGGC GTTCCGATCC ACATAAGGAC 
    11941 CGGGTTCCAA GTAGTGCGAA GCGTGTCCTT GCATGGTCGC AAGGTGTTGC AGCAGTTTCG 
    12001 TTGTCATGCC CGGTTTCCTT CTATGGGCGG TTAATCGGCG TATCGGTCGC GGCGGTCCTG 
    12061 TTCTTCGGTG GCCGCGATCA TGTCATACGC ACGTTCGCGT TCTTCCGGGG TCAACATAAC 
    12121 GCCCGGCGCG AGGGTGAAGG CCGGGGCGCG GTGGTTCGCC TCTAGCCAAA GCTCTTTGTC 
    12181 GGTTTCGTGC GTAGCTGCGG CGTGAACCTT CGCCCAATAG ACGCGGCTGC GTGCTGCGCA 
    12241 GAAAGGCGCG GGGCAACAAT CGAAGCCCGC TTCGCCAATC GCGATCTTGC CTGTGTCGCA 
    12301 ACACATGATG CACTTGTAAG ACATTGCCCG GTTCCTTCTT TGATGCGATG ACCTTAGATC 
    12361 ATCAAATCCT TGAGCGCAAG CCAAAACGCG GCGCATCCGA CGAATGCGAT TGCGTATACG 
    12421 GTGATACGGA ACCAATCGGG CCGGAAAGTG CGGCGACGGC GCGTCGATTG CCATTCAACC 
    12481 ATGTTCAACC CCTTAGAAGA TCAACGCCCG GATGCTTTCA AGCAGCATCA CGAACAACAG 
    12541 GCCGCGAATG ATCCAGCGAC CAACGGACAC CCGGTCTTTG TCCTTCGCTT CGCGCATCGC 
    12601 GTCAATCGCG GCGTGAAACG AGGTTGAAAC CGAAGTGCTT TCGGTAACGC GGACAGGCTC 
    12661 GCCGCCCGCG TTCCGTTTGC CAAAGCCATG ATTGATCTTT TCCATACACG ACGCATACGA 
    12721 CGATTTCGCC GGTATGTCAA GACACCCTTC GCACACGAAC GCGCCCGGTC GTCAACGTCT 
    12781 CCGATTTCCA GTTCGCCCCG ACCCCGGCTT CGCCCATCGC CTTGCGCGCC TGTTGCTTGA 
    12841 GCGCGGCGTA TAGGGTGCCT TCGATGATGA CCCGTTCGTT GACGTTCATC TTCGACAGGA 
    12901 TGGCGACCGC CGGGTTCTTC GGTTTGCCGT AGTGCTTATC GGACCCGTCC GGCATTCGCT 
    12961 CAATGCGAAC TGAACCGTCC GGCTGCGTCT GACATGCCCA CACAGCATCC GGGGCTTCTA 
    13021 GGGCCTTGCG GGCGGACTTG CGGGCCGTGG TGATCGCGCC AATGGTCGTC GGCGGGATCA 
    13081 TGCACACGTC GCCAACCTTC ATCGCTAGAA GAACCTTCGT CGTCTTCCCG TGATGATAGG 
    13141 CCCCCTTCGC GCCCGGTCGC CTTCGACGCT GGCGCAGTTC GTCCAGCAAG GCGATTAAGT 
    13201 CGTGTCCTTC CACCGTGACC CATTGCGGGC CGGGCTTCTT CCTGACTTCA CCGGATACGC 
    13261 GAAGGTGCAA CGCCTCTAGC TTGTCGTCGC TAACCCTGCG GGACATGCTT CGCCGCCTTC 
    13321 CGTGCCCGCT TCATTTCGGC GAGCCGCAGA CGTTCTTCGT CGTGTTCCGT GGGCTTCTTG 
    13381 AACGACGCCC ATTTGTCGCG GATTTCGCGC TGTATGTCCT TGTTCGCTTG CAACAGCCCG 
    13441 TGTTGCTTCG GCGGGTTCTT GCGGGCGCGG ATCGTGCTGC GTTTCTTGGT CATGGTTCAA 
    13501 TGCACCGTTG CGTTTGTGGT TATACGTTCG TCTAGCGCGG CAAGTCCGGC GTTGTCAATC 
    13561 GTTCCGACGT GGAACTTCGA CCAATCGAAC GTATCCAGCG GTTCGCCTTC GTCCAGCCGG 
    13621 GACATTAGGG CGAACTCCGC TAGACCTTCG ATCACGTCTT CGGGCACGCC TTCTATGTCC 
    13681 TGCGCTATGA ACTTGTCGCG GATGCGACGA CGGGCGATGA CTAGGAACTC GCGCCGCGTC 
    13741 ATTCTTCCGC CTCGCCGTCC TGTTCGGCCT GACGCAGCAC TTCTTCCGCC GTGTCGCTTT 
    13801 CGCCGAACAC GGTCAAGTCA ACGCTGCGAT GACGATAGGC CAGATAGCGC GCCACGTCGG 
    13861 ACCAATCGTC CGCGATGGCT TGCAGTTCGG CTTCGTGTTC GTCTTCTTCG GCCTTGCGGG 
    13921 CGTTGTAGCG GTCCATATCA AGGACGCCTT CGATAGCGTC CGACACAAGC TTGTCGATAA 
    13981 CGGACGGGTG TAGCGCGTCC AGTTCCCAAC ATTCTTCGGT GCCGAATGCG TCGATATAGC 
    14041 CGGTCGTCCG CGCGTCGCTT TCCTTCGCGT AGTTCGGCGG CGGATCGTAT TGTTCGATTT 
    14101 GATCCATCGT CATTGCGAGG CGTTCGACTT CGACGCCGTT CGACCGGGCG AACATGCTTA 
    14161 CGCTGTCCCG GTTAACGTCG GTCATGTTGA CGCCGGACGG ATCATGGTCG CCAAGGTGGA 
    14221 AGATCACGCA CCGCTTGCCC TCGCGGCGCT TGCGGGCGAA CCGCTTCCCG GCTTCGTAGA 
    14281 GTTCCGACGA ACTCATATAG CCGCGACACG ACATATACGG GACGCGATAC TTCGAAGCCG 
    14341 GTTTCTCGAT CACGCCTAGC AGGGCGTCCT TTTCGATCCA GACTTCGCAA TACACGTCTT 
    14401 GGTCGCGCCA CAACGCTTCC ATGTAATACC GGCGCGTCAT TTCGGTTAGG AAGTGCTTCG 
    14461 GCCCTTGATA CGTCGTATAC GCCCGAAGGA ACCGGGTCCG ATCTTCAATG GCGTTCCAGT 
    14521 CGATCAACCC GGCCTTACGC GCATCGTCTA CGACGGACGC GAGACGCTGA TAGTTCAGGT 
    14581 GCGTGTTCTT ATACAGGTCA CGCGCGACGA ACTGATAGTG CAACTGACGC ACCGTCAAGG 
    14641 TGTATCCCTG CGCCTGTAGT TCGCCGATGA TCTTGTTTGC CTGTTCGATC AACACAAGCG 
    14701 TCTTACGCCG AAAGGCGATT TCAACGAATG CTTCCTTCAT TGCCCGGTGT CCTTCGATTG 
    14761 CGGGTTGATG TTCGGGTTAT ATGCGAGCTT CGCGATAACG TCCAGTGGCA TAATGACGCC 
    14821 ACTTGCCCTT TCGCTTCGCC GGGGGCCGAT AGGGTTCGCG CCACTTGTGC GTATGCGGCC 
    14881 CGGTATACGA CGGCCCGATG ATCCAGCGCC ATGCGTGGTG TTTCGTATCG AACCCGGTCG 
    14941 CAACGACCCA ACCGCGCCCA TTGACGACGA TCCAAGGCCC GCGATGATCC GGGGTGCCCA 
    15001 CATGCAGCGG GACAGGGAAT AGCCCGCTCA TAGGATGCGA CGCCCCCGCG TGAAGATGCG 
    15061 GTGCGCCCAT GCGAGAATAC GACCCATCAT TCGCCTAGCC TTTCGATTTC GGCTTCAACG 
    15121 AAGGCTTTCG CCTCCGCTTC GGTCCAGAAC CCGGCCTTGT AGAGTTCGCG TTGCCGGTAG 
    15181 ACGCACCACC CGTTGCGCCA GCCTGTCGCC CATACGGCGG CGAGGGTGTC GGTATGGTGC 
    15241 CCGCGCCGTC CATACGGGTT AGGCAACCAC AACGTCGCTT CGGCCATGCT ACGTCGGCCT 
    15301 ATGATACCAA GCGCGACGAC GTTCCGACGA TCCGAAACGA GACACGGGGA TCATGTCGTC 
    15361 TTCGTTGAAT GCGCGTTGGC GATACGGGCC GCGTTGCTCG CGTTCCTCCG GCACCATGCG 
    15421 CGGCGGTTGG CTGTCGGCTT GCCCGTCCAG ATAGCCCCGG AAGCGTTCGG CGTTCAACAG 
    15481 GGCGTCAAAG AGCTTGTCGC GAAGCGAGTT CACTTCGTCT TCAAGTTCCT TGATCGTCTT 
    15541 GTTCGCTTCG GCAAGCGTGG CGTGCTTGTT CTGATCCGCC GCGTTCCATT GCGCGCGAAG 
    15601 GGTTTCAATG TCGATCCCTG CTTGCGTGCG GACGCGCTCA AGTTCTGCGG CAAGCTCCGC 
    15661 ATTCGTCGGC TTCTTAGCCA TTTGCCCGGT TCCTGTATCC GTCGCGGAAG TGCGACGAAC 
    15721 GCGATAGAAC CACAAAAGCG AAAGACCGTC AAGCCGGAAA AACTAGAGGC CGTCGATAGG 
    15781 GTGCCCGATG TAGCGTAGCA GCATATCCCG CGCTTCTTCC CATCCCATGC ACACGGCGGT 
    15841 CGCGTAACCG CTTCGGCGAA GGTAGGGTAT CCAATCTTCT TCCTGCGCTT CGGAGGTTCG 
    15901 ACCGGCTGCG CCACGCGACG ACTTGCGCCG CTTGAGTTCG ATATAGAGGC CGCCGATTAC 
    15961 GCCGAACCCG TAACCCCCAT CGTTGAACGG CATAACGAGT GCGCCAAACA CGGCTTGGTC 
    16021 AAGGTCTTGC GCTCGCCGCA TCATGGGGAA CAGCACGTCA GGCACGCCCG CCTTGACGCC 
    16081 TTCGGCCTTG GACAAGTTGC CCCTGATCTT GTCGCCGTGG CCTTGGTTCT TGATCGCGTA 
    16141 GAGGCGCGAC AGGATCGGCA CGGCCTCCGG TCCTACGGTG TCCTTGAACA CGGTCCCGCA 
    16201 TCGTCCGCCC GGCCCGTAGT TCGCCATAGC GTGTCCTGCG ACGGAGTAAG ACGACGGATC 
    16261 GTTAGCCGCA CGCACGCCAA AGCGCGCCGC CATATTGCAC CACATGAACA GCGCCGATTG 
    16321 CTCGCCGTGT TCCGTGCCGG ACTTCGCCCG GTCCCAAGGT GTAAGCGCCA TTAGGCCAAA 
    16381 TCCTCTAGTT CCTTGCGCGA CCACTGATAG CGACCGCAGC TAGGGCAATG CTTCATAGCC 
    16441 GAAGGCATGG CAATGAAACA TTCGGTGCAA AACTTGACCG GCACTTCGCC GACACGGGCG 
    16501 GAGTTCTTCG CCTTCTTCGC TCGCTTCGCC ATCTAATGCC CGATCCATTG AATGATTGCG 
    16561 CGCTGTATCA TGCCGACGAT CCAAAAGGTA TCCTTCGGTC CCGTCGATCC GTTGGTGCCG 
    16621 CAATACTGTT CGACATACGA CATTCGGTCT TCGCCGTCCA TATAGCTTCG GCTAACTACG 
    16681 ACGGTCACGA CTTCGACGCC CTCAAGCTCG CCAAGCCGGA TATCCGCTAG GGCCGCCTCT 
    16741 AGGGCTTCCT GCGGTGTCCA GCGTTCGGCG TCGGCAAGCA TCTTGCGACG CTTCCGCAGC 
    16801 CGGGCAAGCT CAAGTTCGTT GGTGTTATTC ATTGCACCGG CACCGCTACG AAGGTGCTAC 
    16861 GATCCCATTC GGCCCCGGTC CAAAACCCAA CGTCGCAGCG TTCGCCCCTG AACATGCGTT 
    16921 CAGCTTCGGC GGACGCGGCT TGTTTCAAGT TGTAGCGCAC CCAATGCCGA AGGAAGCGAC 
    16981 GGCCTTCGTC GTCAACCTCT AGGATATACC ATCCTGCGCC ATCCCGCCCT TTCGCTTCAA 
    17041 CGGTCATAGC CCAAGGCTCC GCTTGGCGAC TTCGATGTTC GACGCGATAG CGTCCAGATG 
    17101 GCTTTGCAAG GCGGCGTGTG CCGCTTCGGT CGCCATCCTC ATACGCGAAC CATCGCTTCG 
    17161 GAATGCGGCC CCTTCGAAGG TCAGCAAGGC CGCGTCAAGG TCGAACTTCG ATGCGGCTCG 
    17221 CTCTATGCCC GCATTGTTCA CCTGTTCTTG GTTCGGTTTC GTCATGTGCC CGGTTCCTGT 
    17281 TGTGCGGCGT ATTCGTCGTG TTCCGCCGTA TCCCCATGAT CGGGGAAGAA GTCGTTCAGG 
    17341 GATTGAACCG CGCCAATATG CCACGACGCA TATTGCCCGG CAAGGGCGGC GAACTTGGGG 
    17401 TCTTTGCTGC TTGCTTCGAC CCTGCGCCAG TGTCCGCGCT CGCGCCAGTG ATAGAGGCGG 
    17461 ATCGCCCGCA GCTTCGCAAG CTGTTCTTCG CCTAGCTGCA TCGTGAGTGC TTCGACGGTC 
    17521 ATTGCTCCGG TCCCGTGTAG CGGATCATAT CGACGCCGAT CCGGTTGTTG CATCCCCTGC 
    17581 GCCCGAAGTG ATCGCCTTCG CCTTCGCACT TGAAGCCGTA GGGCTTCGGG GTCATTCGCC 
    17641 CCATAGTGCT ACAGACAAGG CAATACGGAC GCCATGACGG GTCTTCGACC AACTTCGCGC 
    17701 AAGGCGTGCG ACCTTCGTAT GTGCTTGTGT CAGTCATGCC CGGTTCTTTC GATATGCCCA 
    17761 CGATGGGCGG TGACGGCCCC GAAGGGCCGC CGGTTGATGT TAGGCCGCCT CGCTTTGATC 
    17821 GGCGCGACGG CGCAGTTCGG TCGCCACAAT GTAGCGAACT TCGGTCGCCG TGATGCTGTC 
    17881 TTCGCCACAC TGGCGCGACG CATCTTCCGA CCATGCCAGC AGGGTTTCGT TCGACATGAT 
    17941 CTTAACGGCG GTTTCAAGGT TCATCATCGT GTGCATCGGT TCGTTCCTCT CGCCGGGTCA 
    18001 TCCGGTATGT GTCCAACATA TACGACGGTT CCGGCATGTC AACAGCGAAA TCGACGCAAT 
    18061 CGTCGTAACC GCCACGTTAA TTATCCCCCG GTCGGCTGCA TTTAATGGGG TTTAAGGGGG 
    18121 TCGTTAAAAG GCTCAAATCC AGTGGTGGTA AGGGTTTTCA TAGTTATTTT TAATATTTTT 
    18181 AATATTTAAT AGATATACAT TATTTCGTCG TATACGTCGT TCCTCATGAG TTGGACGGGT 
    18241 TCACCACCCC TTTATGATGA TCGCATTAAA AACGCTAAAT CCGTTAAAAC CCAATGACAG 
    18301 CAAGGGTTTG AGCGTTAAGA CGACCGATAA ACGCATTAAA AATCTGATTT ATCGCTTCGA 
    18361 TTGCGTGAAA CGCTGCGGAT TAGCTACGAT GAACGCCCGT GCGCTCTTGC CATACTTCAT 
    18421 TTGCATCTGC GACTTCGGTA GCTCCCGAAT ATCGTCGGCG TCTAGTAGGT GCTGGAAGGC 
    18481 TCGCTTGATC GCGTTCGTTG CGCCCATACG ATCCGTGCGG AAGGCGGCTT GAGAGGCTAG 
    18541 GCGCATCGTC AGGGCAGACA CGGGGAAAAC GCCGTCACGG TGCATATCCG GGGTGACGCC 
    18601 ATACTTCGCG CATTCATCGT GGGTTCCACA CGACCAACGG GCGATAACGG CGATCATGTC 
    18661 CTTGATCTGC TTAACCTCGC TGGACGATCC AACGGCACCC GATCCGATTT CGCCAGCTTC 
    18721 GAACTTGGCG AGCAAGTTAG TGACTTCGGA TGCGATGATG TTCGTTGCCC ATTGGGCTTC 
    18781 GTTGATCGTC ACAACCGGGT TGAACGGATA GATACCGACC GCGCATAGGG CCGCGAGCTT 
    18841 CATCGCCTTG ATATGCGCCC GGTTCCATAG GTGGCGGATC GTCTCGCTTC GGGCGCTGTT 
    18901 GATTTGCGCG TCGGCGTGCT TGTCGAATGC GTCGAACAGG GCTTGCGCCT CTTGGTCGAT 
    18961 ATGCACCTGT TGCACGTTGC CACCGTGCGC CACGGTCAAG CAATGGGCGG CGAGCGTCGC 
    19021 CAGCCGTTCA ACAAGCGTGA ACGACGGTTG CGCGGTCATA TGCGACGAAG ACAGCGGCGG 
    19081 ACGCGGGCCG GTGTATTCCA TCGTCAGGAA GCGCGGCAAC AGACCTTCGG ACACCATGCT 
    19141 TTCGTCAAGG GCTTCATAGA AGCGTTCGGG CGTGCTTTCG CCAAGCAGGG TGAAGGCCGG 
    19201 GGATTGGATC GCGTCGGTGT TCTTCTCTTT GTCCGAATAC GCCATCGGGT TAAGCGTGTT 
    19261 GCCGTGTCCC GACTTGTTGT ATAGGTCGAG TAGGACGCGC TTCAATCCGG TTTCGTGACT 
    19321 GTTCGCGTTG GGTGCGGACA TTTGCTTAAG GCGCAACCCA AACTCGCCAA CTGTCGAGAC 
    19381 GAAACACGGT GCCTTAGACA GCCATTTAAG CAAGGCTGCG TCGGATCGGA TTTCGCCGGG 
    19441 TCCGATGAAC TCCGTTGAAG CCGGAACAGA CGCTTTGATC GCACCCATAA GCTTTGAAAT 
    19501 GCCATTGGCT ATCGCTTCCT TGCCGGTTCC GGTAGGTGCG AGCAACAAGA CGTAGTTGTT 
    19561 CAGTCCCGTG CCCGATACGT TGTATGCGCG GCCCGTGATC CCGGCGATAA GGCCGATGGC 
    19621 CCCGGCTAGG GCGATCTGCG CCACCGGGCG CGGGGCGGCG TCATGGATGA ACTGTGCGAC 
    19681 TTCTCCGATC AGTCCCGGCG GGAAAGTGCC CACGGGGAGG CTTGACGGCC CGTTAACCCC 
    19741 GTGAGACGTA GGGGCGTCGC TGTCGCGCCC GGCTTCGCCG CGTGGCATAT CGACGGGAGG 
    19801 GGTCGGGGTT CCGCCCGGTG CTTCGGCCCC TTCTCCGGCC CCATAGGTCG CGACGTTCCC 
    19861 CTTATCCGCA AGCATCGCTT CGAATGCGTT CCGCAGTCCG TCGATATCGA CAGGCGGCAA 
    19921 CAGACGGTCG AACGATTTGT TGACCATGTA TGCGACGTAA TCGTTGCGCT GCGCCTTGTC 
    19981 GCGTTTGCCA AGGTTCGACG CACGGAAGAT ACGGGCGATC TGCGCCCGGT TCTGCGTATA 
    20041 GTATGCGACG ATATCGACAA GCGCAAAGTC GGCTTCGGAT TGCGACGGAT ATAGGTTCGT 
    20101 CCAATCGCCC GCGTATAGTT CGCTGAACTT GTCACCGTTG GCGGCGTTCA TGGCCCGTTC 
    20161 AACGATGACT TGATCGGGTT CGCGCTCCGG CTGATCTTCG GCGTATGTGT AGGTCGCAGC 
    20221 GGGTCCGCCC ATTTGGTCGA ACAGCAGTTG CAACAAGTCC TGACGTTCTT CGATAGGCGC 
    20281 GTCATGATAG ACGTTGCCCG TCATGGTCAT GTAGCGTTCG TTCGAATAGA TTTCGATGCT 
    20341 GCTACGGCGG CGACCATGCG GAAGCGACGC CTTGACGATG ATATGCAAAC CCTCGCCGGA 
    20401 TGGTGATAGT TCGCTGTAGC TGTTGAACTC GCGGAAGACC TTCACTTGCC GGTCGCGTGC 
    20461 GGTCGCGTCG CCGTGCGTGT CGTCAAGGTC AATGAAGCCG TAGGGGTCGT TCGTCGTCAG 
    20521 GACGAAGCCG ATCCCATGCA CGCCGGTTTC GGCGACAGGC GCGTGTTGCG GGCGGTCTTG 
    20581 ATCGTCATAG CCAATGATCG GAACCGGGAC GCCCGGCGCA GCCGACAGGC GCGCATACGC 
    20641 GGCGCACGCT TCTTCAAACG TGCCCCATGT TCCGGGGTTG GTCACACTGG CGAGGTTGAA 
    20701 CGAATGCGGC GAATACGGAA CCTTCGTCGG CTTGGCGTTC GGGCGTTCTT CCAAGCGCCA 
    20761 GACGACCCAT TGCCGATACG ACTTCATTTC ATCGGGGATA CGGTCGAACA CTAGATATCC 
    20821 CCAAGGTCAA GCGGTTGCTT GTTCAAGTAG TTGAACACGG CTTCGACCTT ACAGACGCCC 
    20881 GGATCGGGTA TCCTTCCGCT CGCAAGCGTC TTCACCCAAT GGGGCGATAC ATTCGCCGCC 
    20941 TTTGCGATGG TCTGATAAGT TTCGGTGACT GGACGATTAC GCACAAGATG AAGTGTGCGG 
    21001 TCCAGTAGTT TGCTACTAGC CATTGATACC CCGATTGCCC GGTTGTGTGG GCAAGGTAGA 
    21061 GGGGTGGAAT ATTGTCCGTC AAGGGTGAAA TGCGCGCTTG ACTTTCCTTC ACCCTCATGC 
    21121 CTATCTGTCG TCACGGTCGT AGTGACCGCA ACCGGGCAAA GGATACCGAA CATGACAGAT 
    21181 TGGGGCACCC AACCGGCGCA ACCGCCGCAG GTTCCGCAAA TGAGCGTTGA GGAACGCAAC 
    21241 GCGCTCATTA AATCGTGGTT GGTCGCGAAG ACCGACCGGA AGACCATCGA AAACCGCGAA 
    21301 GTCGAACTTC GGGGTCAGGT GTCGAACGTG CTGTTCCCGA CGCCGAAGAA GGGCACGCAG 
    21361 CGTTTCCAGC TTGGCGACGG ATACGCCGTC AAACTCGTTT ACAAGCTGAA CTTCAAGCTT 
    21421 GGCGACGCCG AAGCGACCAA CGCGGCGGGC GACAAAATCC CCGTGAACGT CCAAGTCGAA 
    21481 AGCCTCATGG ACGAAATCGA GAAGTTGGGG AACGAAGGCG CGTTCTTGGT GGATCGTCTG 
    21541 ATTAAGACGA AATACGAACT GTCCGAAAGC GAATACGCCA AGCTTGACGA AAGCAACCCG 
    21601 ACGCACAAGG CTATCAAGGC CATGATCGAC AAGTTGCTGA CGATCACCCC GGCGACGCCC 
    21661 GCGCTTGAGT TCGAAGAACC CAAGCCCAAG TAATCGGAGG GGCTTCGGCC CCTCCCCATC 
    21721 CGGGGAACCA TCATGGCTAA GAAGCCGCGT AAGCCGCCGA AGCGTTCGGC GAAACCGTCC 
    21781 AACGAAACGC TTCGTCGTCG CGAGGAAGCG CGGCACGGCG ATACCCTAGT CATCATCGAA 
    21841 ACGACGTGCG ACAACCGCTT ACCGTTCGTG ATGACGCTTG GAAGCCTCGC CGGTCTGGAC 
    21901 GACTATCGGG CGCGTTCGAA GGCGGAAGGC CGCATCAATC CGAAGCATCG CGTAAGCGTG 
    21961 TGGAAGACCT TCAACCATCA TCCGAAGGGC GGCGAACTTA TCGACCGCTT CAACACCTAG 
    22021 CAGGAACCCG CATGGCCGTT CAAATCCAGT CAACCCAAGG CGCATCCCTT GCCCACGGGA 
    22081 TCAAGGCGAT GGTCTATGGA CTGTCGGGCA CCGGCAAGAC GCGCCTTCTA GCGAGCGCGC 
    22141 CGCAACCGAT CATCATATCG GCGGAAAACG GCCTGTTGTC GCTGCGGCAT TTCAACTTGC 
    22201 CGTATATCAA GATCAACAAC ATAGCGCAGT TGCGCGAAGT TCACGCATAT CTGTCAGGAC 
    22261 CGGCGGGGCG ACAGTTCGCA ACCATCGGAC TTGACAGCGC ATCCGAAATC GCCGAAGTCT 
    22321 GTCTTCATGA AGCGAAGAAG ACGAACAAAG ACCCGCGAAA GGCATACGGC GACGCGCAAG 
    22381 ACGAAATGAT CGAAATATTC CGTCGCTACC GCGACATTCC GGGGAAGAAC GTCGTCTTCC 
    22441 TCGCGAAGCA AGAGTTCACC ACGGACGGGC AGACCGGCGC GAAGTTCTTC GCACCGTCGT 
    22501 TCCCCGGTAA CAAGCTGGCG CAAGCCGCAC CGTATTTCTT CGATGAAGTG TGGCAACTGA 
    22561 CCAACTTCAA CGATCCCGCG ACCGGAGCCA AAATCCGGGC GCTTCGAACT TCGCCGGATA 
    22621 ACCAAAATGC GGCAAAGGAC CGTTCGGGCA CACTGGCCGA ATGGGAAAAC GCCGACCCCG 
    22681 CAACCGGGGG CGGTCTGTCT TATCTGTTCA ACAAGATGCA AAGAGGATAA CAGGCGATGG 
    22741 TTGCCTATGC TTTCAACGCG CAACAGTTCG AACCGCGCTA CGGCGGTTCC GGCGGACTTC 
    22801 CCGCCGGTAA GTATCCCGTG ATTATCACGG ATACGAAGCA AGTCCCGACG AAGAACAACG 
    22861 ACGGCGGCTA TCTCGCCGTT GAACTTCGCG TCACCGAAGG ACCGATGCAG GGCGGCACCC 
    22921 ATACCGACCG GCTGAACCTT CACAACACCA ACCCGGAAAC CGTGCGTATC GCGAACCAAC 
    22981 AACTGTCCGC GTATTGCCAC GTCACCGGCG TGTTCCAGTT CCAAGACACG GCGCAACTTC 
    23041 ACAATATCCC GTTCATGGTC GAAATCGGCC CGCAAAAGAG CGGCGAATAC ACCGAAGTGA 
    23101 AGAAGCTGTT CGACCGGAAC GGCAACGAAC CCGGCAAGTC CGGCGCGGGT CCGCAGACGC 
    23161 AGCAGTCGCA GCCCGGCGCG GGTGCCCCTC CGGCGGGCTT CGGGCCGCAG GGCGGTGGCG 
    23221 GCGCTCCGAA TGCCGGTCAA GGCGGCGGTT GGGGTCCGCA GGGTGGCGGA CAGCCGCAGG 
    23281 GCGGTGCCCC CGGCGGCGGT TGGGGTGGCG GACAGCCCCA AGGCGACCCG AACCAAGGCC 
    23341 AAGGCCAAGG CCAGCCGCAA GGCGGTGGTT GGGGCGGCGC TCCGCAAGGG GGCCAGCCGC 
    23401 AGGGCGATCC GAACGCCGGT CAAGGCGGTG GCGGATGGGG TGGCGCTCCG CAGGGCGGCG 
    23461 GACAACCCCA AGGCGGATGG GGGCCGCAGG GCGGTGGCGC TCCGCAAGGC GGTGGTTGGG 
    23521 GTCCGCGCTA ACCCCGAAGG CAAACGGAAG GGTCTTCGGA CCCTTCCCGA TGCTTCGTTG 
    23581 AAGGTTCGCT TTCGACATAG TTCCTGACTA ACAGGCGAAG GCCAGCGGGA ACGGCGTCCA 
    23641 GACGCTCTAA GTCCAATGAC GAACCTTCTA CCAAGCACCG GGCAAGCTGA CGAACAATGC 
    23701 ACACGATCAT TCAACAGCCG CACGCGCAAC CGCCTGTCGA TCTGGACAAC GCGCAACATC 
    23761 GCGCAAGGCT GATAGCGCAG ATAAACAACG ATATCGACCA AGCGTGCCGA AACGAGTTCG 
    23821 CCGAAGACCC CCGAACACAC TTGGGGGCGT CGATCATCGG TCACGACTGC GCCGCGTATG 
    23881 GGTGGAACAC CTTCCGTTGG TTGAAGTTCG AACAGTTCGA TGGCCGAATG CTGCGGCTGT 
    23941 TCAACCGTGG GCATGAGGAA GAAGCCCGCT TCGTTCGTTG GTTGACCATC GCAGGGTTCC 
    24001 AAGTCCGCGA AGTCGATCCC GCAACCGGCA AACAGTTTCG TATCGTCGGA TCGAAGGGGC 
    24061 ACTTCGGCGG ATCGCTGGAC AGCATGATTA AGCCCCCGGC TCGCTACAAC TTGCCGGATT 
    24121 GGCTGATATG GCTTGGCGAG TTCAAGACGC ACAACGCGAA GTCGTTTGCC AAGCTCAAGA 
    24181 AAGAAGGCGT GTCGAAGGCC AAGCCGCAAC ACTTCAAGCA AATGTGTTCG TATGGTCGCG 
    24241 CGTATGAGTT CCGTTACGGA CTGTATTGCG CGGTCAACAA GGACACCGAC GAACTGTATT 
    24301 TCGAAATCGT CGTGCTTGAC TACCGGCAAG CTGACGACCT GTTCCGCAAG GCGGACCATA 
    24361 TCGTATTCAG TCAGACGCGA CCGGCGAAGA TCGCGCAAGT AGCGACGTAT TTCGAATGCA 
    24421 AGTATTGCGA CTTCTCCGGT CTATGCCACG AAGGCGAAGT GCCGGTGAAG AACTGTCGTA 
    24481 GCTGCGAACA CGCATCGCCT ATCGAAGACG CGCAATGGCA TTGCCGCATT GTCAACGACA 
    24541 CGATACCGAA GGACTTTATT CCGAAGGGTT GCGATAGCTG GCGGCGGATC GCATGAAACC 
    24601 GCGTTGGTAT CAAGAAGAAG CCGTCGAAAG CCTGTTTGAG TTCTTCGACA CGCACGGCGG 
    24661 CACCGACCCG GAAACCGGGT TTCCGATAGA GGCGAACCCG ATCCTTGCCT TGCCCACGGG 
    24721 CACCGGCAAA TCGCTTGTGA TCGCGGAGTT CTTCAAGCGG GCGTTGCACC GCTACCCGAC 
    24781 GACGCGCGGG ATCATGTCAA CGCACGTCAA GGAACTGATA CGCCAGAACG CCGAACGCAT 
    24841 GGTCGCGTCG TGGCCCCTCG CGCCGCTTGG CATTCATAGC GCCGGGATGG GTCAACGGGA 
    24901 TACGGTGCAA CCGATCATCT TCGGCGGTAT CAAGAGTATG GTCGGGAAGT ATCCGATGCT 
    24961 TGGATACCGC GACTTCATGG TGATTGATGA AGCGCACCTA GTGTCGCCGA ATGCTGATAC 
    25021 CTCATACGTC AAGTTCATAA ACGAACTTAA GTATGGGATC GACTACGACC CGGAGAAACC 
    25081 GCTTACCCGC GCCATCTTCG AACGGGCGAT GGCTTCGCCA TACTGCAACC CGTATCTAAA 
    25141 AGTCATCATG CTAACCGCCA CGCCCTATCG CATGGGGCTA GGCCATCTGA CCAACGGCAA 
    25201 GATCGCGACG CATACGGCGT ATAACCTATG CACGATCGAC GGCTTTAACC GCCTCATGGC 
    25261 GGAAGGCTAT CTGTGCCCGT TGATCCCGAA GAAGACCAAG ACGGAGTTCG ACCTTTCGAA 
    25321 CGTCGGCATG TCGCAAGGCG ACTTCGTTCA ATCGGCCATG CAAGCGGCGG TCGATAAGGA 
    25381 CGAAATCACG TTTGCCTGTC TTAAGGAACT TGTCGAATAC GGGTGGAACC GCCGCTGCGG 
    25441 TTTGATCTTC GCTTCCGGTA TCGAACACGC CGAACATATC GGCGAAATGA TGAATAGCGT 
    25501 ATTCGGCGAA AGCTGCGTCG TTATCCATTC GAAGAAGTCC GATGCGGAAA ACGAACAGGC 
    25561 GTTGAAGGAT TGGAAGGAAG GCCGCGCGAA ATGGGCGGTC AACATGAACA GTCTTACGAC 
    25621 CGGCGTTGAC AACCCTATGG TCGATATCAT CGGCATGATG CGGGGAACCC TGTCAACCGG 
    25681 CCTATGGGTC CAGATGCTAG GGCGCGGAAC GCGACCGCTG TATGCCCCCG GATACGACCT 
    25741 AGAAGACTTC AACAGCCGAT GGGCCGCAAT CTACGCCGGA GGCAAGGCGA ACTGTCTCGT 
    25801 TATGGACTTC GCCGGGAACA CCCGTCGTCT TGGACCGATC AACGATCCTG TCATTCCGAA 
    25861 GATGCGCGGA CAGGGCGCAC CCGGTGACGC ACCCGTTCGC ATCTGCCCGC AATGCGGCAC 
    25921 CTACAACCAC GCCAGCGTTC GCCAATGTAT CGTATGCGGG ACGGAGTTCG ACTTTTCACC 
    25981 GACGTTGAGC CGTAGCGCCG GAACCGACGA ACTGTTGCGA TCCGATGCGC CGCAAGTGGA 
    26041 AATCTTCACG GTCAACCGGG TTGTGTATCA GCCCTATACG ACCAAGACTA GCGACCGGAA 
    26101 CATGATCCGG GTTTCGTATT ACTGCGACAG CCTTCGCACC TTCTACGAAC TCGTTACCGT 
    26161 CGAACCGAAA GCCGGATCGG AAAAGCTGGA CTATCCAGCG AAGAAGGGTC GCGATTGGTT 
    26221 CCGGCAACGC TACCCGTCCG AACCGCCGGA GAAGAACAGC GACGTTCTAA AGGTCATGTC 
    26281 GGAACTGCGC CCGCCGCGTC AAATCCGTGT GTGGGTTAAC AAGCAATACC CGGAGGTTTT 
    26341 AAGCTATGAG TTCTAGGCCA CCTGTCGATA AGCCGAAACC GCAGCTTCGG AAGTGGTATA 
    26401 ACGAAGACGC CGCAAGGGCG GTCGCCGAAG CCTTGTCGAA GAAGCTCAAC AATCCCGAAG 
    26461 GGTCGTATAG GTCGTGCCTC AACTGCGCCG CCTTTGACGA ACCTTCGGAG CAATGCCGCA 
    26521 AGTATGGCGG ACGACCCCCG GCGCGCGTAA TCGCCTATAG CTGCGGGGGA TACGAAGACA 
    26581 CGGGAGAAAT CCCGTTTTGA CCCGAACCAA CGCCGAACTA CATGCTAACT ACCTTGCTTT 
    26641 TCTGGATAGC ATGACGGACA AGGAACGGGT CGCATGGCGC AAGCGAACCG ACCGGGAAAG 
    26701 ACAAGAACGC GCCGCACTAG ACCGCGACCA ACCCATACCG GGGAGAAGTC GCTTATTGGA 
    26761 ATGGACCTTA GAGCAACAGG AAATCGAAGC TATGGCCGCA GCAAGAGGGC GTAAGCCCAA 
    26821 GGTGTCTACG CAAGCGTTGA AGCTCGCCGA AGCACTATCG TTCGTCAGTC TCGCCGCGCG 
    26881 TGACGACGGA GAACACCCCT ACAAGAACCA TGTCAGGTTC GCCGACAAAT GGGCGGTGAC 
    26941 GTTCGACGGC GTTATCGCCG CCGGGCACCC CATCGAAGAA GACCTTGCGT GTAACCCACA 
    27001 CGCGGCGCGC TTGCTTGAGG CGATCAACAA ATGCGGGAAG ACCCTCGCAA TCGCCGAACT 
    27061 CGACAGCGGG CGTTTGTCCG TCAAGGGTGA AAAACTCAAT GCCAAGGTGC CCTGTCTGCC 
    27121 CGACGACGCC TTGCCGCCGG TCGCGCCCGA TCCGTCCATT GCTCCGATTG ATGATCGGAT 
    27181 CAAGGCCGCA TTCGAAACGG TCGGGCCGCT TGTGACCGAA GCCGGGGCGG ACGTGATCGA 
    27241 AGCCGCCGTG CTGCTACAGG CGAACAGCGC CAGCGCAACC AACCGGGTTA TCGCAATCGA 
    27301 GCATTGGCAC GGGATCGACC TTCCGCCCGG CTTGGTGGTG CCGAAGCTGT TCGTAACCGC 
    27361 CGTGCTGAAA TCCGGCAAGA AGCTTGCGGG CTTCGGCTGG ACGCAAGGAA GTTCGATTAC 
    27421 GTTCCACTTC GAAGACGGGG CGTGGTTGAA GACGCAGCTT TACGCGGACC AATACCCCGA 
    27481 TCTTGCGTCG ATCCTGAACG CAGCGTCGTA TCCGGTTGAC GTGCCCGAAG GCTTCTTCGA 
    27541 AGGTATCGAA ACCGTCGCTA CCTTCCACGA TCTAGGGCAT GTGATCTTCG CCGAAGGCAA 
    27601 GGTCATGTCG CACCCGACCG AAGAAGTCGG CGCACAATAC GACGTGCCGG GTCTGCCCGC 
    27661 CGGGAAGTCC TTCGACGGCA AGCTGTTGAA GAAGGTCGCC GCGCACGCGA AGACAATCGA 
    27721 CCTGACGACG TATCCTGATC GCGCCTTCTT CTTTGGCGGA TCGGACACCA ACCCGGTTCG 
    27781 CGGTTTGGTC ATGTCGGTTC ACTATCGGAC CCCCGAAGGC GATCAATAAC GTGTTCTTCG 
    27841 AAGACAGCCG ACCGGATCGG AAGAAGCGGG CGCTAAGACA GGCGAAACTA TCGGGCACGA 
    27901 TCTATTCATC GCGTCCGCTA GAGAACTCGC CTATACCGCC GCCGAAGCCG GTCGCGCTGT 
    27961 TGACGCAAGA GGAACTTCTA TATCAGGGCG ACCGGACCCT TATCTTCGAC GTTGAAACCT 
    28021 ACCCGAACTA TTGGTTAGTC GGGTTCAAGT GCATGTCGTC CGGCAAGTAT CTGTTCTTCG 
    28081 AAATCTCGCC GAACGGATAT CGGATAAACG GATACGACGT AACCGAACAG GTATGGAAGA 
    28141 CCGCGCTTGG CTTCGTCATG CAGCGGTTCC TAATCGTCGG CTTCAATAGC CGCACCTATG 
    28201 ACGTGCCTAT GGTCATGCTG GCCTTGTCAG GCTTGCCGAC GTGGAAGCTT AAAGAAGTCA 
    28261 ACGACGAAAT CATTCTAGGC GGAATGCGCG CTTGGGAAGT CGAAAAGAAG TATAAGCCGC 
    28321 TACCCATGCG GTTGAACCAC ATTGACGTTA TGGAAGTCGC GCCGTTGCAC GACGGCCTTA 
    28381 AGACGTATGC CGGTCGCTTA CACGCGAAGC GAATGCAGGA ACTACCGTAT TCGCCCGACA 
    28441 CGCATCTTAC GTTCGAACAG GCGGAACTTG TTCGCGGATA CAACGTCAAC GATCTGGACA 
    28501 ACACCGGGCT TCTATTCGAA GAACTCAAGC CGCAAATCGA ACTTCGCGAG GCACTAGGCC 
    28561 GCGAGTTCGG GCAAGACCTA CGCTCGCGAT CTGACGCACA AGTCGCACAA GAAATCATCA 
    28621 ACGGCGAACT CGAAAAGGTT CTAGGCTTCA AGCCGAAGAA CCCCGGAAGT AAGGTCGGAC 
    28681 TTCGTTTTAA CTACGAAGCG CCTCGATACA TCGCCTTCCA TTCCGCCGAA CTGAACGCCG 
    28741 CCTTGGCGGA TATTGAGAAT GCCGAAATCG TAGTCGGCAA CAGCGGGCAC GTTGTATGCC 
    28801 CACGGGCTAT CGAAGGCCGA AAGCTGCGGA TCGGCGGCAA AGACTACAAA ATCGGCATGG 
    28861 GCGGACTGCA TAGCCGCGAG AAGAAGCAAG CTATCGTATC CGACGAAAAC ACCCTGATTA 
    28921 TCGACAGGGA CGTGACCGGA TATTACCCGA ACCTCATATT GAAGAACGGC TTCTATCCCG 
    28981 AACACTTGGG ACCGGGCTTC CTTGTCGCAT TGCAGAACCT TGTTGATCGG CGCACCGAAG 
    29041 CGAAGCGCGC AAAGATCATG GTCACGGCGG ATAGTCTCAA GATCGCCACG AACGGCACGT 
    29101 TCGGCAAGCT GTCCGACCCA TACAGCAGCC TATACGATCC CCGGATGATG GTCGCGACAA 
    29161 CCCTAACCGG GCAACTGTCC CTGTTGATGC TGATAGAGCG CCTAGAGCTT GTGGGCATTC 
    29221 CCGTTATGTC GGCGAACACC GATGGCATTA TCATTGCGTG CCCGCGCGAC CGTTACGGCG 
    29281 AGCTTGAAGC GATCATCACT GAATGGGAAC GCATCACCGG ACTTGAGACG GAAGAAACCC 
    29341 GGTATAAGGC CGTATACAGC CGCGATGTTA ACAACTACAT CGCCGTCAAA TATAAGGAAG 
    29401 GCAAGGACGA AGCCGGTAAG CAGATTTGGC TTGACGAACT GGATATCAAA CCGAAGTCGC 
    29461 GCTATGCCGA CGAACGCAAC GGATGCAAGA CGAAGGGTAT CTATTGCGAA CGCGGTTCGG 
    29521 CCTTGAACTC CGTCTTGTCG AAGAACCCGG AAACGCTGAT CTTGTCGGAT GCTGTTCAAG 
    29581 CGTTCTTGGC GCATGGGGTG CCGGTCGAAC AGACGATCAC CGAATGCACC GACATGCGCC 
    29641 GGTTCGTGGC GATCAAGAAG GTGACGGGCG GTGCGGAGAA GGACGGCGTA TATCTTGGCA 
    29701 AGGTTGTGCG TTGGTATTAC GGGATCGGCG AAACCGGCGC GATCCATCGC GTATCGAACG 
    29761 CGAACCAAGT CGGCAAGTCC GAAGCCGCAA CGCCGTGCAT GGATTTGCCC GACGAACTGC 
    29821 CCGCCGATAT CGACTACGAT TGGTATGTGA ACGCCGCAAT CGAAATGCTC TACGACTTGG 
    29881 GCTATTACAC CAAGCCGCAG ACGGCGAAAC TTATTTAGGA TACACCGCTT GACACGTCGC 
    29941 ATTCGTCGTA TATGTTCAGG TCATAGACGC ACTTCGCGTC AAAGGAACGA ACCGATGAAC 
    30001 AAGCAATCTG TCAAGCGCGG AACCGTTCAA GCTTCGATGC GCGATGATTG GCCGCCGTCG 
    30061 CATGACACGA AAGGTCAACC GATCCCGGTT GACGCATATT CTTTCGAACG CTGGACGGGT 
    30121 TCGACTTGGG AACCGCTTTG GCCTGAACAC CCGACGTTCG ACAGCAAGCG AGCCGCAGAC 
    30181 GAATACGGCG CTTCTCGTTT CGAAGACTAT CGCAAATGAG CGCCGCATTA CTGCTAGAGC 
    30241 GTGCCGCAGT CGCCGCACAC GAAGCGGAGC AATGGGAACG GTCGAACCCC GGCCTTGCCC 
    30301 GGCTCCGCAG ACGTGACGCC CTGTCCTTGG TCGAAATGGC CCGCCGGGCG GGGGCCTGAC 
    30361 GCCCGTTTCG GGGTCGTCCG CTACGTCAGG ACCGGCGACA CCCCCAAGCC GCCACACGGG 
    30421 CCGGAAATCG GCCTAAGTTT TTCCGTCTTG CCGCACAAAG CAAAACCCCC GCTGGATTTC 
    30481 TCCGGCGGGG GTTAAGGGCT GTCCAACGAG GGCGGGAGGG GTCGTCACCA AGAACAACGC 
    30541 CACCATACGC GACCCCCGGC TTATGTCAAG GTCAAGGTGA TGGCCTCCGG CGTCCGCGAC 
    30601 AACAGCCCGT CGCGCCGGGC GCGCACTTCG ATATCGAGAG TGTTCCCGGC GGCTGCGGTT 
    30661 GACGTGTTGA TCGTGGTCGA AGCTCCGGCA ACGTATACGG TCGTCCAAGC CCCGCCGTTG 
    30721 ATCCGCCACT TGACTTCGTT ATCCTGTCCG GCCTCCGGCG CTTGCGTTGC GTCGGCACGG 
    30781 AACCGGATCG TGGCGTCTGT CCGGTTACGC TCGCGCCATG CGACAACCGC CGCAGCGTTA 
    30841 CGCGCCGCCG ATCCAGACCG CGCGCCCGCA TACGTCAAGT TGGTTGGCTG CATAGGGCGT 
    30901 TCGGCTCGCC GGTCAATCGT CACCGGCCCG ATATCTGCGG CGAGGTTCAA CGGATAGGTG 
    30961 CCTTGCGGCG CACGATCCTG CAACCGGGCA CGCGGCGTAT CCGTCCCGGC AAAGATCGTT 
    31021 TCGCCTAGAC CATCAACCGA CGACAGGAAG AACACCGGGG CGGCTGCGTC GTGTGCTTCA 
    31081 ATCGGCGTAT CGAACAAGCC CCGTTGAATG TTCGTCAGGC GGTATTGACC GGCGGGAAGT 
    31141 CCAGTGGTTG CGACCGTCTG ATACGACATG ATTTCGTTGT CGATCCGCAT GAGGTTGACG 
    31201 CCGGTTGTCT GGATCGCCGA AGCGGTCGCC GTCGTGGGCA CGAAAACGCC GTCTAGGTTG 
    31261 CCAATCACAA TCCCGGTTCC GCTGGCGTCG TTGCCGGTTG CGAACCCGGT TGCTGCGGCG 
    31321 TATGCGGCAA TGATCTGCGC CGCTCCGCTG TAGTGCGCTT CTTCGGCGGA CATGGCTGCG 
    31381 TTCGCGAAGT TGTCCAACGA CGTTTGCATG TTATAGGCTT GCGATTGCGC GTCAGGACGG 
    31441 CGAGCCAATG CCCACAACAG GGCGTCGGTT GGTCCCGTGA CGATATCCGA CGCGGCCTTT 
    31501 TGGAAGTAGT AGGGGGCCGG GAAGACAGCG GCGACCGTGA TAGGGTCCGG CGTCAAAGTC 
    31561 GGGGGCGTCC ATTGGGTCGG AGGCGGTTCG GCGAAAACTA CGTCGTCCGC GCTGAACTCG 
    31621 TCTTGCACAC ACATGACGCC GATCTTGCCG TTCGCCAGTT CGCCCGCATC GAACTTGCGA 
    31681 ATACGCATGA CGCTTCCGGT CAATCCGTAT TCGGGCCAAG ACAAGATGAA GCAATCGCCG 
    31741 GGGCGCAGCG ATTGAATAGT GCGGTTGGCT TCGAACTCGC ATTGGAACAG CGGCACGTTC 
    31801 AGTTCGGAAC CTTCTCGCGC CGCGATGATG TTTGCGGTTT CGGAGACGTA GACGCCCGGC 
    31861 ATAGATACGT CAGTCGAACG CACACGCTGT TGCATGTTGA TGTTCGCGAA ATCTTGCCAA 
    31921 AGCGCGGTTG CGTCCTTGTA TTCGTTAGCC CGGTTCGTAT ACTTCACCCG AACTTGGTTA 
    31981 TAGGTTTCGT CCCAAAGCTT TTTCGTATAG CTCTTGATTT CCTTAACCGA TGCGGGCGTA 
    32041 AGCACGGGCA GGGTTGCAAC GTCATAGTCG CGACGAATGA GCTTGAGCTT GATCTTGGCG 
    32101 TTCTCAATAT CCTGATAGAG AATGCCGTTG ATCTGGCGAA TGACTTCTTT CGTCAGGTCG 
    32161 CCGCCGCTGT TTGCCTTGGC GACTTCTAGC GACATGCCGT TGCCTTCGTC ATAAACGACG 
    32221 TTGGCGCATT CGGTGAAGTT CACCGTATCC AGCAAGCCGG GATCGACGCC AAGGCGACCC 
    32281 CAAAAGTTCA CATACAGGTC GTAGAGGATT TCGACCGGGT TCATATCGAG GCCGTTCGGC 
    32341 ATGACGGCTT TCGCGCCAAG ACCAAGCGTG TTCGTGAAGC ATTGAGCTTC GAAGTTGATC 
    32401 GCCTCAATAG ACGTTGAGTT GCCTAGATAG AAGTCGCGGA AGACGGCATG ACAAATGCCG 
    32461 TTGTAGCGTG GCACGTTCGG CCCGATCTGC GCCGCAAGAT AGGTGTCCTG CGTCTGCGTC 
    32521 AAAGCGCCAC CGTAAAACGC GATGGTTCCG GCGATCCCGC CGTTCTTTTC CTCGCCGCCG 
    32581 TAGAACTCCG GCAAGTCGAG GTTGATCGTT CCTTCGCCCG ACAAGGCTCC CGACCAAGCT 
    32641 ACGTCCTTAC CAAACCAAAT GCGCTTGATC GACACGCCGG GTCCAAGGCA AAGCGCCAAG 
    32701 TCCATTCCGA TATAATACTT GTATCCGACC GTCTGACGCT TCGAACTGAA CAGGCCGGTT 
    32761 TTGACCTTCT TCGTTATCGC TTCGCTGCGG AAGTTGCCGG TCCAGATGGT GTTAGGCGAA 
    32821 CGCAGCCGAA CGGTTCCGTA GACCAAGCCC ACGGGATCGC CTTCGTCGGC GCGCGGAAAG 
    32881 GTGAAGTCGG CAAGCGATCC CGCTCGCGCG TTCTCTACCT TGGCCTTCGG AGCAAGCAAG 
    32941 GCGGTTACGA TGAACGCGCC AGCTAGAAGG GCGATTGCGA ACCACATTTA GGCGATACCT 
    33001 TCGGCGAAGG GGTTTACAGT CGGGATGAAC GGGAAGCCGC CGAAGTTCTG TTGATTGTTG 
    33061 AACTTCGGGC AACCTCCCGG CCCCGAATAC GAATGGTCGC ACCCTGCTAC AACTTCGACC 
    33121 GCTGCGCCAG CCGCGAGGCG CGCGAAGGGG TAGTTCAGCA CCAAGGCGGG TCCGGCGTGC 
    33181 CCGACGATCA TCCGACGTTC GCCGGAGGCC GCCACAAGCT CGCCAGCGAG GAAGAAGCCG 
    33241 TCAGGCTTGC CCCCGTCGTC CGCGATGGCG ACGTTGCGCC CGTTGACGCT AGAAACGACC 
    33301 GTCGCGACGG TGTTCAGGGC GCGGGACACC TTGCACCCGG CGTCGAACAG GACGCGGTTG 
    33361 CAGGGGGTTT GATAGTAGAC GGACGGGCAA TCGCCGGACA GGGCATAGGC GAGCGCCGAA 
    33421 GGGCTGCGAA CAGTCGCCTT TCCAGCCTGA ACCGTGATCG ACGTAACCGG CCCCGACCAA 
    33481 TAGACTTTCA CGTCGTCTAG GGTATGGAAC CGATACACCG TAAGATGAAG CTTCGGCGGC 
    33541 GAAATGCGAA AGGCGTAGTC GCGCACAAGC TGCAACCCAA CCGGCATTTC GATTGCCAAG 
    33601 TCTACGCCGT CGTCTTCCTG CGTTCCGATC TTAACATTGG TCCGCTTTGC CGCAATCGAC 
    33661 TGATAAACGC GGGCTTGGTA GGTGATATCG TCTTGCCCCG GCGTATAGTG GTAATCGCCG 
    33721 TAGGTGCCTT CGAACTTGTA TAGTTCGCGA GGCTTGCCCG AATGAACCGA AGTTTCATCG 
    33781 CTGTTGTAAG ACATTATTCG TCCGCCGTGC GAATGGTCAT ACCGACGAAG GTATGCAAGG 
    33841 GGTGGTGTTC AAGGTCGATC TTGTCGCCAG CGATCCGAAC CTTAAGCAAG AACGAAATCG 
    33901 TTTGGTCGGT TTCCCAACCT TCGCCGGTAG GAAGTGACGG GGTGAACTGG ATTACATCGT 
    33961 TACCGGCGAC GTTCGTAACC GATTGGACCG TCGCGTAATG AATACCGGCT TTCGTCGTGA 
    34021 TCGCCAGACG CTTGAACGGA TCATGAGGGA AGAAGGTCAC GCCGTAGTCG GAACCCTTAA 
    34081 CTTCCATCGT GCCGCCGTTC TGGATCGGTC CAACGACGAT CTTCATATCG GGCCGATGTG 
    34141 TGGGTATCAA GAAGGGCTTT TGCGAACCTT TGGTATAGTC GCCGAAGGCT TTCCACCAAT 
    34201 CCCAAGACGC CGGATCGAAT ACCCGATGGC ACAAGAAGGA TCGTTCGAAC TGAACTTGCG 
    34261 AGTGCTTCCA AGTCGAACGG ATTTCGATAT TGCCGGTGTC GTAGTCAACG AACTGCGCCC 
    34321 CGGTATCGTA GCTTTGTGCG AACTCCGTTC CGATAGCTCG CGAAGTCATG AGCGGATAAC 
    34381 CGTCGTAAGT TTCGAACACT GTCGCGTTCG TATCGCGGCG GAAAGGGATT TGCGGTTTAA 
    34441 TCTCTTGAAG CGACAAGTCG ATAGTTCCGA CGTTATCGAC GGTGGCGCGC TTGAGGCTGG 
    34501 CGTTGTTTGC CGACAAGACT TCGACAGCGG GCATAGCGAT AGCTCGCGTC GTAAAGGCGA 
    34561 ATGCAAGCGG CGTATCGACA GTGACGCTAT CGGACGCAAT CGACACAATA CGGGCCAACT 
    34621 GCGAACCGGA TCGACCGGAT AGGAAGATAT ATCCGTCTTG ACGAAGTTCC GTGCGATCCG 
    34681 TGTTCAAATA AATGATCGTA TCGCCGGGGT TTACATCGGC CTTCAACCGC GTTTGATACT 
    34741 GATACAGCGG CATAAGAACA GGTCCGGCGA ACTGTCCGAA CATAAGCGCC ATTTGCTCTT 
    34801 GAAGCGTCTG TTCACCGTCG AACTTGATTG TCTGCGACAT GGTTCGACGC GGATAGTCCC 
    34861 GAACCGCGAT CCGCTGTTCG GTGCCGTCAT CGGACACGAT AACGTCAGTC AACCACGACC 
    34921 AAGTTTCTTT GATCGGAACT TCCGGCGCGT CGTCAATAAT GAAGGCGCGA GAGGCTTTGA 
    34981 AGATGAAAGC TTCGCCGCCT TGTTCGAAAT CGAAGAAGTA GTGCGCTTCG ATGGTAAGCG 
    35041 GGGCCGCGTT CGTTACCTGA ATATTGACGG TGCGAAGCTC AATAGCTTCG AACACGTCGC 
    35101 CTTCCGATAC GTCCAGCGTT AGACCGTCTG CGTCCGTCGC GTTGATGGCG TCGATTGCGT 
    35161 TTTCGGTCGT GAAAGCGTTC CAAACAAGGA ACGGAATATT CGTATTGACG CGAGGGTTTG 
    35221 AAACTTCAAG AACCGGCGGA ATGATCCATA TGCGGTTATA GAAGTCGAAG AAGTAGTGAT 
    35281 CGGAGAGTGT AGCAACCGCC GGATCAAGTG TTGTCGTTGG TGTATCAAAG CCTGTCGTTG 
    35341 GCAAGACCGA AACGGCTCGA ATGCCTTCGG CGGCACCTAC CGGCGTTCCG TTAAAGCCTT 
    35401 CCGTCAACAC GCCAAGCAAG TTCGAACCCG CCGCGAGTAT ACGATTGCTT GTCGTGTTCG 
    35461 ACATAGTTTA AGGAACCTTC TTGTATGCCA AAGCAAAATG ACCCGAAGCG AACTGATCCC 
    35521 CGATATCGGC CTTTACGCCC CAAGAGGTCT GACGACCAAT CGGGAACACC TTCCAAGTTT 
    35581 CCGAACCTAG CAGGATTTCT TGTTGAGGCG TCATACCTTC CATGTTCAAC GCACGAACAT 
    35641 TCGGGAAGTC ACCGACGTAA CATAGTTGAG ATAGAGACGG CGACGTAATC AAAACAGGCA 
    35701 ATGCCCACAA TAGGACGTTA CCGGCCCATT GGGTCGCAGG GTTCATAATC AGGGCGTCCA 
    35761 GCAACCGCAT AGACGAACCG CTCGCATAGG GATTTTGCGG GAAGTCGGTC GGACGCATGT 
    35821 AGTTAGAACC TATCAGCAAG CTAAACGAAC CCGACGCCTG AACTATAGGC CAGTTCGTGA 
    35881 GGTTGTTAGG CAAAGCGTCC GGCAAATGAA ACTGACAACC TCCCGCGTGA CCGTAGATTT 
    35941 GCCCGTTACC CGAAGAAGGT CCAACGAAGG GATACGGAGC CGTAGCAACT TCGTTGTAGT 
    36001 CGTTGGAACT GGACGCGCTA CCCCCGGTCA CGCGGGGTTG CCACGGGCGA GCTTGCCCGG 
    36061 AGGCATACGC AACCCCGGAG TGGGTCAAGG TGCCCTTGTC CAAATGGCCG AAGCTGAAAT 
    36121 GTTGCCACCG CTCCGCAGCG CATTGGATAA CGACATGAAT GTGATCTGAA ACCGTCGCAT 
    36181 CTGCGAACAG ATGGTAGGAA CTATAAGGCC CGGCAAGATC GTTGATTGAA GTCTTGTCCA 
    36241 AGTCAGTTGC GCTAGTGACC AACGATCCGG GGTGCCCGTG GTAGGTTGTA AGCGCAACCG 
    36301 TGTTCGCCGT ATTGATCGCG ACACGAAGCG TTGTATCTTG CCCGGAAACA GAAGAACCCG 
    36361 AAGACCAATC GTTAAAGCTT TCTATCGCAC CTTGCATCGT AACAAAGCAA ACCCCTTTTC 
    36421 GCATGAAAAG AAGGTTACTC GCAATAGTAG CCGAAGGAAC AAACTTATCG ACGGTCCAAC 
    36481 CTTGAGTAAC TGCGAAATCT CGGATCGCAG TCAACAACGA TTGAAGGTCC GCAGCGGTGC 
    36541 CCGTAACATA TGCCATTAGA TTTGTTCCAC CGCGAAGAAG TCGTTACCGG ACGACCTTTG 
    36601 AATGTTCTGA AAAACACGGA AGGTTTTCGC ACCCGCCGTA ATAACTTGTT CTGTTGCAAG 
    36661 ACCCGAACCC GGAATGCAGT TCAAACCGTC AAGAACGCCA TATGAGGGTT CAGCATTACC 
    36721 GACGATCATA CAGGGCCACA CGAAGCGTTC GCCTTGGCGA GTTGGAACAA TCGCGTCAAG 
    36781 CGCGCCGTTT GTTGAAACCG CAGAAGACCC GTTCCAAGTT TCGTAAGTAG ACGAACCGGA 
    36841 GAACGCCGCA CCGAAAGGCC AAATCTTCAT TACGGCACCG CCGTTACTCG CTGCAAAACC 
    36901 GTCGTCGTTT GAAACGGTGT CTTCGTGATT GACTACGGGC GTCCAAACCC CGCCCGTATC 
    36961 GCGTGCCCAA CCTGACGTTT TGTTCGGAGA AGTGCCCGTT ACATCTGCGC CCGGATCGAC 
    37021 ACACATGCGA CGACCCGACC GCGTAGCGGA CCAAATAATC GGATCGAAAT AATCGCCCGA 
    37081 AATATACAGC GGGAACGGAT ACTGTTCGGG CGTTGCCCAC GGGAGGAAGA AACCCAAGTG 
    37141 CGCCGACACA TAGGCCGTTG AAGTCTTGGC AACGACGACA ATACGACGGT CATTAACATA 
    37201 GAACCAATAG GTAATCGTAT TTTGCCAAAG GTTCAGGAAC ACGGCTTGTT GAAGTTCGCC 
    37261 GGGGTGTCCG CCTTCCGGCG CACCCGCCGT ATATCCAGCC GCGCCCCGCA TACGCCACGA 
    37321 ATAAAGCGAG TTCGTCGGAT CGGCTTGGGT GCGGATGCTG ACGAAGACCC GCCGCCCTGC 
    37381 GCCCGCTCCG GGGCCTTCCA TGATAAGGCG ACCGCCGCCC CCTGCGACGG TGCCCGCCGC 
    37441 CCATTCGTGG GCAGTCCAGC CTTGCGAAAC GGCATACAGG CGCAGCTTGT CGAGAAGATC 
    37501 GCGGTAGTCG GTCGCGGTGC CGGTCGTGAA GGCCATATCA GTTCGATCCT TGAAGCGACC 
    37561 CGTTAACCTC GTTGCGGTTC CGGGCGATGA TGTTCAACAC TACCCGTTCA CCTTCGGCGC 
    37621 TGTCCATAGC CGCGACGGCT TCGGCGGGGT CTGTGACGTT CACGACCTTG ACCGGGACGT 
    37681 TCACGTTCGG CGCTCCGGCG GACGAACCGC CCATCGCAGC CGCACGTTGT TGCGCGGCGG 
    37741 TTTCGACGGT GACACGCTCG CCCTTCGACA CGGCCATCGT GATAAGGTTG TTGTCGCGAC 
    37801 CGTCTTCGCC GTTCACCATG AACTGTCCGC CGGTAGCGAA GCCCCCGACG TTGGTTGACA 
    37861 TAATGCCGGT GACTTGCGCC GCAGCCTTGA CCGCAGCAGC GGCGGCTAGG GCGTAGTTCA 
    37921 GCGGAGGCGG TGCGGCGGCG AGCGCCTTTT GCACGGCAAG ATATCCGTCA ATCGTCGCTT 
    37981 GCGCCACGGC TGCGGCCTTG CCAATGGCGG CGAGTTCGGC GTTACCCGAC GACGACAGCG 
    38041 ACGCAAGATC GGAGAAGAAC GATTGCGTGT TCGCGAGCCG GATTTGCTCA TACTTGTTTT 
    38101 GCAACTGCGC CTTGGCGCGG TTTGCCTGTT CTTCGCTCAA CAGGTCTTCG CGACGCATAC 
    38161 GTTCGATTTC ATCATACATA TACGTCATGT TCGTAAGGAA CAGTTGATTG GCGGTCACGT 
    38221 CCGCGTAAAT CGCGTTCAGT TCCTCTTGAA CTTGCTTGCC GCGTTGCAGG ATATCGAACT 
    38281 TGGCGGCGAG TGCGGCACCT TCGGCGGTAA GCGCGCCCGT GCTGGCGTCG TAGAGCGACC 
    38341 GGCCTTGCGC GAGCAAGTCG TTGTTGACGC CTTGAAGATA CGCCACCTTC TCCGCTTGTG 
    38401 GGCCGTAATA GCCTAGCAAG TCGATTTGGT TTTGCAGTTC GTCGTTGTAT CGCGCCAGCG 
    38461 GATCGGAGGC GAGACGATAG TTGTATGCGG CGGCTGCGAC GGCGCGGTTG TATTGCTCTT 
    38521 GGTTGATCCC GGCTTCGGCA AGCGAAACCT TGGCTTTGTC AAGAGTTTCT TCGTATTCGC 
    38581 GAAG 
//
LOCUS       LVF1_p2_dsDNA_8_length=33422_depth=0.25x               33422 bp    DNA     linear VRL 19-Jun-2022
DEFINITION  LVF1_p2_dsDNA_8_length=33422_depth=0.25x.
COMMENT     Annotated using VIBRANT v1.2.1
FEATURES             Location/Qualifiers
     source          1..33422
                     /organism="LVF1_p2_dsDNA_8_length=33422_depth=0.25x"
     CDS             3..1610
                     /locus_tag="LVF1_p2_dsDNA_8_length=33422_depth=0.25x_1"
                     /protein_id="None"
                     /product="hypothetical protein"
                     /translation="MRLWKIEYVGREYLYDFPRKAREVLLLNNWFVSRFAAETYCDKF
                     CRPLDKSVGRFWNYHIEQHQMTPWSIRELSMIEIINEMIETLSEDSQYASPPWAIHDE
                     ERTVFLDRETPSMVSYWDGRRIVQMKPGRYLARFHKHLNKVQVEYYSKWWMDGQRPPI
                     IIDGTVRFMMTEEEMIDAYARGPESCMEGKKAPRVYAGGDFAIAILEASSGDVSARVL
                     VNTKTKVFGRIYPEDGDLDKQMEQALRALDYTSLEETEDGFEGAHFLQIEVESDEYGE
                     EPSGNTVAMAMPYLDRGVYVDPETWTATRKFDRYSTLDSSNTNGVMYLYGDKCKVCGK
                     LAMIQNDRHRVDHEDFGRRVALCPEHRRTEKFTDAWNGDIRYGHPTYTTTDGKTYSRY
                     TIESNLYVSDHSGDWALEFEEPKIMVDGRFIKQSEAKAYGARYDERYFKWTRKSEEEV
                     RAEHEIVRIKQRSTDEFWSAFDNERYFTNIEDRRTYGRPLVDRDDQIQETSRVSDGGD
                     IYRTIPAPIVGFGQQIPRIIRRSNRYP"
     CDS             1657..2433
                     /locus_tag="LVF1_p2_dsDNA_8_length=33422_depth=0.25x_2"
                     /protein_id="VOG14403"
                     /product="putative peptidase"
                     /translation="MWSSHTDTVHHDEGLQDIIIDGPWMKAVTGKKRELSNCLGADCT
                     TGVWLMIKMIEARKPGLYIFHREEEVGGNGSSWIAKNKANDLAGIQFAIALDRMDYAS
                     VITHQGGGRCCSDEFAEGLSFLLGDNFKPDDGGVFTDTANYTHLIPECTNISVGYFNQ
                     HGPSETQNWMFANNLLEKLIAMDMSGLIPIRDPADAEDDVPWWELYKPKQTSTYMDMD
                     DFCFRHPTYVAMFLERNGIDVAELIDFREKERERQRLIWQ"
     CDS             2424..2555
                     /locus_tag="LVF1_p2_dsDNA_8_length=33422_depth=0.25x_3"
                     /protein_id="None"
                     /product="hypothetical protein"
                     /translation="MAVAMALFGGFLLLLSIFNERKKWALPVSVIGALIFSLGMGLG"
     CDS             2676..3161
                     /locus_tag="LVF1_p2_dsDNA_8_length=33422_depth=0.25x_4"
                     /protein_id="None"
                     /product="hypothetical protein"
                     /translation="MDRLKPGTRIIDTRSSCRTGIVLAHTDCKIVNKYPEGTDARWNE
                     KARAEYTWVEFSDGGTNGWMDLPYYLQAEKTLEDKVEEARAALAAAEAALEAAKLPHP
                     GDRYSSAFNNTTATVKFVDGDVIYYEFRFNQNQVVSYAGRKIESFLKAYETKLGDIDG
                     G"
     CDS             3226..3852
                     /locus_tag="LVF1_p2_dsDNA_8_length=33422_depth=0.25x_5"
                     /protein_id="K00059"
                     /product="fabG, OAR1; 3-oxoacyl-[acyl-carrier protein] reductase [EC:1.1.1.100]"
                     /translation="METSPLNKVLLWIAGGMQPPHPRRELYITMGKPMRRILVTGASG
                     RLGQALQAQPGFDFIPVSGVDLSNFENTAAVISGCGPFDGIVNLAGGWAPDDQQVADE
                     MFGKNFLTALNATGAALQYGLRDASHPRIVFIGAASALGTNRNSTPYNQSKLAVHNLA
                     KMLAKELPPKFKVNVIAPTQITDYDYVAKQIVSLLLPNQTQTGEIFVV"
     CDS             3940..4275
                     /locus_tag="LVF1_p2_dsDNA_8_length=33422_depth=0.25x_6"
                     /protein_id="None"
                     /product="hypothetical protein"
                     /translation="MISALFAALLLQTASPPIPADCTIDNSQPTPCIVIMASEPSTST
                     LGVGFLTDAGNVIVSGQQTSAPGFSIMMLSLGDTTVPARGECKVQPKILECRVITAAV
                     NFTIKAQAR"
     CDS             4272..4484
                     /locus_tag="LVF1_p2_dsDNA_8_length=33422_depth=0.25x_7"
                     /protein_id="None"
                     /product="hypothetical protein"
                     /translation="MNPFSRRQRKANIRHYYTFMHGRFYYELRFVDKDGTHFFRKVDC
                     QDEGGFIMSAAQVKVRLFKVTVTVYG"
     CDS             4477..4881
                     /locus_tag="LVF1_p2_dsDNA_8_length=33422_depth=0.25x_8"
                     /protein_id="None"
                     /product="hypothetical protein"
                     /translation="MAKIKLSLPVLLPLVWEAYGTKKLQAQAAPSEICLYDGPCAIGL
                     GVPEAQRARLDKTGLSIETLIRNGMVEIAEGEQLSEYGKLQGYHDGWSDYRTTSINKV
                     TIEKREQDFVAYLIKLSQKYNVEIPDGYLTDS"
     CDS             4859..5011
                     /locus_tag="LVF1_p2_dsDNA_8_length=33422_depth=0.25x_9"
                     /protein_id="None"
                     /product="hypothetical protein"
                     /translation="MATSLTREQIDRQARRIKRQTQIAVLEGLIADLKAEEEKDGKAY
                     AQLRQV"
     CDS             4977..5396
                     /locus_tag="LVF1_p2_dsDNA_8_length=33422_depth=0.25x_10"
                     /protein_id="None"
                     /product="hypothetical protein"
                     /translation="MARLTPNFDKFELAAFKSAGHNKFKVFLWALALLSGRYKQGQRS
                     LELPDGSFCCVGVLCKINGLKRTTTSSGYVRYNGRLHWIDPSEVLGGKRPHEVEDYPD
                     FSAKNDRDHATFREIGLFLLRSLFPIRKEKDMRYEQH"
     CDS             5383..6141
                     /locus_tag="LVF1_p2_dsDNA_8_length=33422_depth=0.25x_11"
                     /protein_id="None"
                     /product="hypothetical protein"
                     /translation="MSNIKKLDTGLILNGRTKIAYDNGTSIYIQNNARNGFEAQDHID
                     FDALVYADPNKPKVYVTNLATEFDWKAKYDAFMKGEFPEGITFTKEESAVLATLKSIE
                     DKIKAAFALPTIPYTPLEGIDVKKLFKGVSDERVAEYTAWLNGEGSSTIAPRGLNNHG
                     TFLRLHTTKGGSQFIYNSNTSGYNTYKIGVKTFIKFFNETLKPRWAGETTRQYSPNVS
                     GYSTTIRDHSVDIGCQRNIPRSEIERIAKQLGLL"
     CDS             6141..6422
                     /locus_tag="LVF1_p2_dsDNA_8_length=33422_depth=0.25x_12"
                     /protein_id="None"
                     /product="hypothetical protein"
                     /translation="MINVYRGALTYGLEEPWLGALRELATRPESGTFMHRGNYAIVTV
                     GRNYQFPPIRLEFTTAEGVRVRAGKEFVILNFEDTQHIFWRQNNLPEAA"
     CDS             6419..6649
                     /locus_tag="LVF1_p2_dsDNA_8_length=33422_depth=0.25x_13"
                     /protein_id="None"
                     /product="hypothetical protein"
                     /translation="MRIYLLEKTESSGKTMIHRVEALNDQAIFEIAENVLVTTSGLVK
                     VDIYPYLGTVNRVSSIQRTLYDSSNESDGKTQ"
     CDS             6646..7032
                     /locus_tag="LVF1_p2_dsDNA_8_length=33422_depth=0.25x_14"
                     /protein_id="None"
                     /product="hypothetical protein"
                     /translation="MKYPIGTTLRLIDTTIMAASHGAIAVVTGNPTDNTVSVSWIKDG
                     NNQSNGNYYVNRFEAVDPREVLDLKIADLQAQRAALDEVYVGDTVKTAKNNTATVISI
                     VGEEAWVRTKRGQNIVSKLTDLKKVY"
     CDS             7032..7196
                     /locus_tag="LVF1_p2_dsDNA_8_length=33422_depth=0.25x_15"
                     /protein_id="None"
                     /product="hypothetical protein"
                     /translation="MFDSPYATQFTRTGQPDMTNRKPFRTKSQKAQARATAYRDKVGV
                     WHSSAPVSYH"
     CDS             7244..7357
                     /locus_tag="LVF1_p2_dsDNA_8_length=33422_depth=0.25x_16"
                     /protein_id="None"
                     /product="hypothetical protein"
                     /translation="MLLHNRDFSLPRWLDVFPAIFITAGVISVIAGVFQIA"
     CDS             7426..7674
                     /locus_tag="LVF1_p2_dsDNA_8_length=33422_depth=0.25x_17"
                     /protein_id="None"
                     /product="hypothetical protein"
                     /translation="MLSRLSSWTRHVARSNAVISLLLKNSNVTWIRYSFQAWRAKRRS
                     WNYAQQGKFDGYKEQHSLYLFYKGLADEARPRTHRRCL"
     CDS             7637..8071
                     /locus_tag="LVF1_p2_dsDNA_8_length=33422_depth=0.25x_18"
                     /protein_id="VOG03284"
                     /product="hypothetical protein"
                     /translation="MKLARAPIGGVCKYGNWYPGGRFTPFYVPRILMPQIEGQFYDDF
                     ISFAGDKVVHKEIDPAKLVPHQRVEVSHVITLSQEQIEKPIIVSHDGFIVDGHHRWYW
                     HYHKPSEFLNALELQMNFAEAIAFAFAFPQSYCYRDQSGNER"
     CDS             8061..8384
                     /locus_tag="LVF1_p2_dsDNA_8_length=33422_depth=0.25x_19"
                     /protein_id="None"
                     /product="hypothetical protein"
                     /translation="MNGNGTEGRVYGGDPNLLHIPDGQREAFGIDVANYAIQKLREIN
                     GGSDLKPCPGCCNVVVFNVALELARQSGQSVTEMAASLSLAFTQISTNNKQSLEEIEI
                     ILDPC"
     CDS             8384..8962
                     /locus_tag="LVF1_p2_dsDNA_8_length=33422_depth=0.25x_20"
                     /protein_id="VOG02177"
                     /product="hypothetical protein"
                     /translation="MTPMIPAFNDACNYIASRIFPLGFDICRGAPNTMMELNIALNIH
                     QRQAIWDGEHEETCFADTETWRQFRAWHDWVHYRFDCGFTLEGEHKAIHIQAGQLMRL
                     YGRSPDVVEMIALMFCNIIGPLEDQLVPGYQAVSGRQYCETHHAQWVPYAENIVQNQG
                     ITDVDAIEFAKRAYEFRSEFGPIVPEQARPSN"
     CDS             9437..9673
                     /locus_tag="LVF1_p2_dsDNA_8_length=33422_depth=0.25x_21"
                     /protein_id="None"
                     /product="hypothetical protein"
                     /translation="MRNYVARWTQDGRGRKAGQYASQGMGYGPQGNTEDINSAYVFNT
                     RMNRSRAPHLMTQDQLQNWGVEVVYVSLTENPNV"
     CDS             9666..9797
                     /locus_tag="LVF1_p2_dsDNA_8_length=33422_depth=0.25x_22"
                     /protein_id="None"
                     /product="hypothetical protein"
                     /translation="MCEDGTCDLDHDHDDDDIYLDETVGYAAVLEFVENMEGFQFDD"
     CDS             9790..10047
                     /locus_tag="LVF1_p2_dsDNA_8_length=33422_depth=0.25x_23"
                     /protein_id="None"
                     /product="hypothetical protein"
                     /translation="MTDTTETPKGNRHQRRSAKYNKGPEHTSKILNLALMRGTLVKDV
                     ILQGVHSTYTPPPVVTDNTVMANLKRIRKGTKLQNDHTIAH"
     CDS             10025..10312
                     /locus_tag="LVF1_p2_dsDNA_8_length=33422_depth=0.25x_24"
                     /protein_id="None"
                     /product="hypothetical protein"
                     /translation="MITQSLIDAHYLVSNGWCQNAHAIDNDSNEVHIDDPNAVEFDLT
                     TAIYKVTHQDHIEDVYASIGMTPVETLEWNNNPNRTQREVLDLLEKAINNV"
     CDS             10305..10589
                     /locus_tag="LVF1_p2_dsDNA_8_length=33422_depth=0.25x_25"
                     /protein_id="None"
                     /product="hypothetical protein"
                     /translation="MSDNLIDLPAELSPNTLLAQEIVTLIFQNSPDVAAGAVNVAEVA
                     LLLNSALATAGGSASNFGEFWGIVFSIVSSNTENEPDFRAAFEEKWNLGR"
     CDS             10586..10867
                     /locus_tag="LVF1_p2_dsDNA_8_length=33422_depth=0.25x_26"
                     /protein_id="None"
                     /product="hypothetical protein"
                     /translation="MKVQLTIVPDAWLSPAERRAIKTAFGDGFYYKYRYSEDPIDLIA
                     TAAQLVGYQVAREALGGKNLWKQLNVQILDPNPCPKGRVIVDVRPLCRR"
     CDS             10855..11019
                     /locus_tag="LVF1_p2_dsDNA_8_length=33422_depth=0.25x_27"
                     /protein_id="None"
                     /product="hypothetical protein"
                     /translation="MPPLMEFLFWSPVIYRVNRHWHRSVIWSTIQALGIVPQALIFGG
                     LAALIIFQPF"
     CDS             11030..11242
                     /locus_tag="LVF1_p2_dsDNA_8_length=33422_depth=0.25x_28"
                     /protein_id="None"
                     /product="hypothetical protein"
                     /translation="MTTCPEYLKQHVIQHGVQATIDQLLVFAEHLREISARAATSYEA
                     DEYDQNRWAQCQRDCEILHAAKASYG"
     CDS             11343..11750
                     /locus_tag="LVF1_p2_dsDNA_8_length=33422_depth=0.25x_29"
                     /protein_id="None"
                     /product="hypothetical protein"
                     /translation="MEPPNRRKVLSKNHTPSVREGIQNPPRIRDSDGKKRSVSRLLYR
                     HFFGTDYPYHLPRSMGCDYTCVNPYHMDHPKSEFDDVDVKEISEDAEIQGLADDLGEF
                     IAANGRSYDRILERFGLDYTEQEIQYALGKIES"
     CDS             11747..12028
                     /locus_tag="LVF1_p2_dsDNA_8_length=33422_depth=0.25x_30"
                     /protein_id="None"
                     /product="hypothetical protein"
                     /translation="MNDLVTVSKTNANIIFDALNGNRGDSAKAALIIVAALADRINDA
                     EGLVASTDFLFEIQERINYLVDVAETKVIAEFKGRGEDLLAQIVNLGTN"
     CDS             12028..12291
                     /locus_tag="LVF1_p2_dsDNA_8_length=33422_depth=0.25x_31"
                     /protein_id="None"
                     /product="hypothetical protein"
                     /translation="MTDCEKQLRQSGIANANLMYDTVGGSKAFYGLQFLLAQLYDRVL
                     QEYGPEKAHLVWDALVQTVDQIHDHAAKNDENGTSKSAIERFT"
     CDS             12373..12801
                     /locus_tag="LVF1_p2_dsDNA_8_length=33422_depth=0.25x_32"
                     /protein_id="VOG09850"
                     /product="hypothetical protein"
                     /translation="MPKAAAAILALILTTGFSPSQRTDSNCLARTIYHEARGVSQLDQ
                     RAVGHVVINRKESNRFPSTICGVVYDRGEFTWTRTNPAIREWEAWERSKRLSDAILAG
                     SNADPTNGATYFWKTSVNPRWGRSYRVMLRTNAHVYARPH"
     CDS             12909..13484
                     /locus_tag="LVF1_p2_dsDNA_8_length=33422_depth=0.25x_33"
                     /protein_id="None"
                     /product="hypothetical protein"
                     /translation="MTYFDRDAKFIGHAARQDQWVFLRTILMVLLSIRQPWLRVPIQF
                     EDVMIHGSGSDALFGFKRTGYNYALANMKELHGAVKNYDDDLDNLLLQFLQIPGLGLA
                     KASFLAQLTVNDGACLDTHNLRRMGKEDSFIRLDKNAKNVKERIVAYNAAWREYGDSA
                     YWWDSWCDFMAAKYHTTGEEISAMHRLPVLG"
     CDS             13481..13696
                     /locus_tag="LVF1_p2_dsDNA_8_length=33422_depth=0.25x_34"
                     /protein_id="None"
                     /product="hypothetical protein"
                     /translation="MKLSALNAAIRDNDGAPKLKLKLSEDDTVGITIGLVKGEFLNGL
                     KERFTRNDETGIWIDDDGWVRFETSRR"
     CDS             13656..13841
                     /locus_tag="LVF1_p2_dsDNA_8_length=33422_depth=0.25x_35"
                     /protein_id="None"
                     /product="hypothetical protein"
                     /translation="MMTDGFASKPPVVELIQKLSGWLVTINGENELFFYSKSKAQRHK
                     EELELQFAHQAGVHDGP"
     CDS             13831..14304
                     /locus_tag="LVF1_p2_dsDNA_8_length=33422_depth=0.25x_36"
                     /protein_id="None"
                     /product="hypothetical protein"
                     /translation="MDRKLLETAFDAGWWAAKSENIYSQDQEREEFLADLHTQPQASE
                     GEAVRWFGDKNYDPTEAMIDAGLYHNHRHNPESNMIASFKAMMSQAEIDGLVTYTHPA
                     PDALRVAVEALGVISRASARSETMFGGKMSEITRVFQNITRVSDQALAALQGNSQ"
     CDS             14301..14570
                     /locus_tag="LVF1_p2_dsDNA_8_length=33422_depth=0.25x_37"
                     /protein_id="VOG02758"
                     /product="hypothetical protein"
                     /translation="MKSIIHVAQQAIQQNRKDGGNRPPLIVRNYKGAKRAHTLIIYGQ
                     DGRPAARIVHSPHKPLSCGARIWIETEGKVEATLEQEPASCPIEA"
     CDS             14586..14894
                     /locus_tag="LVF1_p2_dsDNA_8_length=33422_depth=0.25x_38"
                     /protein_id="None"
                     /product="hypothetical protein"
                     /translation="MDKVIRNGKVAVLVSPGYGAGWFTWNTEFPQLLFDPQLVEAVEN
                     QDKAALLERAEKIAPGAYLGGMDQLRIRWLPEGTQFQVTEYDGSEGLKIADEQKWITA
                     "
     CDS             14894..15052
                     /locus_tag="LVF1_p2_dsDNA_8_length=33422_depth=0.25x_39"
                     /protein_id="None"
                     /product="hypothetical protein"
                     /translation="MADKKLHVMDELMDHQVDNYGPKTLGVMFAVLRNLVKYLIAKEN
                     ENEFGTKG"
     CDS             15030..15245
                     /locus_tag="LVF1_p2_dsDNA_8_length=33422_depth=0.25x_40"
                     /protein_id="None"
                     /product="hypothetical protein"
                     /translation="MSLEQRVEALEKHSHEPQDIAPRVIEELDRAVILLRLFEKIPTK
                     NLEFFAENGLGMFDYFKDEGDPRGTSR"
     CDS             15296..15460
                     /locus_tag="LVF1_p2_dsDNA_8_length=33422_depth=0.25x_41"
                     /protein_id="None"
                     /product="hypothetical protein"
                     /translation="MQKELRAAGQAIDDLEYNLPDMADAVETEAEARAILNYCNRLAI
                     LINETRRKLQ"
     CDS             complement(15441..15872)
                     /locus_tag="LVF1_p2_dsDNA_8_length=33422_depth=0.25x_42"
                     /protein_id="VOG03613"
                     /product="hypothetical protein"
                     /translation="MTRTEARSLGLTTYVTEKPCKHGHLSPRFTRTSCCVECNRIRNR
                     VSYPSRYDPIKKHTYYKNNRPAFYNRNAKRRAVQKQATLPGYDKELREIYSNVPEGFH
                     VDHEIPLNGENVCGLHVPWNLQYLPAGENLSKGNKLIEASV"
     CDS             15906..18140
                     /locus_tag="LVF1_p2_dsDNA_8_length=33422_depth=0.25x_43"
                     /protein_id="VOG00620"
                     /product="sp|P03690|VR2A_BPT4 Protein rIIA"
                     /translation="MKLQAKTYDLESSGADLAEEFGMETTDPAVIQIMLENIYPDPYV
                     WPRELLANWIDAGGGGSLTLPEAIDPLWVIEDHGEGMDHEFMMKKYTKIFASNKRDSN
                     EKIGGFGHGRLSPLAYTDTYNVRSRFMHEGEIWEGNYVVFRGENRIPKILNTSLALSE
                     VQQTGVTVTIPIGTRDVARINERTRFFASYLDTQPEGFTKVQYKYMNAYGGHRENDNN
                     EMRGVRLILGGVPYPVPRELRLADNMDVDIFFALGELQPTLARDAINADEATQELVKN
                     RFRSFAEGYSEKISKELEAEPSVLDRYFKWLKTVNDLPYGLRNYLTIKNVGATLSGEE
                     IFTNIKGNFNVHDVTSDIDNHRYNGMSAVDATLKSLRGLQIKKLISNGLIRRSGGDEQ
                     GRNEGLNFEYYVRRNRQGYDVNNIILFGIKGPYVTGQIKLIKEAIAAKAGAMREAKTL
                     ANDALILLIQYDDEATAQSLAKLISPKLPLNIITDTSARAQTNPYISVLYGDNKGGRW
                     PQTKAIRVSQLENKNFVFYVRKDKERVDTTRNIFATLHGMDGGPFKNKVLIGVSPADA
                     KYLPKKHTQALAVAIAFIRKNVPYEYKPNDVLAAMNKIQASARNQNTGILASRPKGPN
                     NYPDKTKVPLITTLAALLDTPELKEIETLLKSDSQTILDQLRGISRRFGEISNLISYG
                     FMKQEMLTGKTPIPTSNPIDLTKVTAFYKKYPLLTMIDTEYNLRNYGYNPGLVEALVP
                     YLKS"
     CDS             18155..19060
                     /locus_tag="LVF1_p2_dsDNA_8_length=33422_depth=0.25x_44"
                     /protein_id="VOG00670"
                     /product="sp|P03691|VR2B_BPT4 Protein rIIB"
                     /translation="MNAFIKTANGLAVVVNGKPYNVAKQNLSLYDAVEGLIRSNDWDA
                     IPDTIDRALGLAKKVAAQVVDGSITIRDRRVYLKDEAGVEHRLQGYEITKLLELADTG
                     FDIAPISEFAKRVRKNPSEAVRARLYEFMEHGQLPLTPRGTFITYKVVRGNYLDKHSG
                     TFDNSVGQYVSMPREQVDDNDNRTCSTGLHVCSKDYIRSFRSGNDRLMVCEVAPEDVV
                     SIPTDYNNTKMRTAAYTVIGEITAADDPEFFGKAVYKPEVVDEFEAGAVTSTPVPHRD
                     ASGRFAKKVVPTGPKRDAYGRFSKA"
     CDS             19117..19326
                     /locus_tag="LVF1_p2_dsDNA_8_length=33422_depth=0.25x_45"
                     /protein_id="None"
                     /product="hypothetical protein"
                     /translation="MRYLISDSVAYEGSRYRFVYDTKFKHFAVVQKQRGRNVWVDIKY
                     VDSNFYVLFPGHTRTRENDRLPNWK"
     CDS             19330..19785
                     /locus_tag="LVF1_p2_dsDNA_8_length=33422_depth=0.25x_46"
                     /protein_id="None"
                     /product="hypothetical protein"
                     /translation="MNSIKPKGTASAKKILSSRDEGILKDYDDQDVKDIPALALEYNV
                     SPQTVRNILTKHGIKPVSNGKRGRRPIVDFQPNTKVHSKISHVLSMLSGEFRLRTGLE
                     PTNTAMAVEIGISRRAFEEIMAGRRDILLSELQAIADKAKISLAELVTP"
     CDS             19934..20584
                     /locus_tag="LVF1_p2_dsDNA_8_length=33422_depth=0.25x_47"
                     /protein_id="None"
                     /product="hypothetical protein"
                     /translation="MKKLQVDHYGVHQSPNGLNFLIQEDEQNERGLNVQSNIKVRTYR
                     SASPTHAITLVFDGLPSSDDRTLLSWLEGDRLGKLLLPDPANAGQIVFVDETTIGYTD
                     NLVRASRLSSSTKPPVTISWMMTLAEARLQARLTNVQPYIIFGVTPAWMASLGDKIVQ
                     LFEFGSRPLILVGSEDVVLPPKVKRLRGTAFRKVSERGLSLEAIGGHYLREKMRHG"
     CDS             20577..21041
                     /locus_tag="LVF1_p2_dsDNA_8_length=33422_depth=0.25x_48"
                     /protein_id="VOG11200"
                     /product="hypothetical protein"
                     /translation="MDEIFVFGSNEAGRHGAGAARYAALNHGAQYGVGFGPTGRSFAI
                     PTKDFAINTLSLESVKFYVDIFLLYAKENPHLTFRLTPIGCGLAGFTVEEIVPLFDAA
                     TSNVLPPHPEFDEISREFHSYFITRRVAPGVGNDYITSHGSNYILTGKSQRT"
     CDS             20980..21519
                     /locus_tag="LVF1_p2_dsDNA_8_length=33422_depth=0.25x_49"
                     /protein_id="VOG12558"
                     /product="hypothetical protein"
                     /translation="MIILLLMEVITFSQARAKGLKRYYTGKPCSKGHICERDTSKGMC
                     VDCERERSRIKSLGGYARNKAKNPEKLKHWYAERYEREKEVRKQRARDNYYKNQKAYN
                     ARASLRNKELRKRTLDRDSVIKFYENRPKGMEVDHIIPINHPLVCGLHCVANFQYLDP
                     EMNRKKSNSFDQNQFSFPA"
     CDS             21671..22966
                     /locus_tag="LVF1_p2_dsDNA_8_length=33422_depth=0.25x_50"
                     /protein_id="VOG00523"
                     /product="sp|Q9T1Q7|VP41_BPAPS Putative protein p41"
                     /translation="MIWAMPTHLMKKNKNELLTWSNFREDEVAIVDGTRKKKDAIIAD
                     PNVKVWIVSFPGLVKGAAWKQYQGVKGIIIDEFHKYFSNHESPSTQELYKCVRTMEFF
                     CGMSGTVIKGRLDSAYPMIQIIEPRFYGNVNDFMAQHAIKDFWGKVIGWRNGEKIKQV
                     LNHIGRRTSFESVFGKRDIVYFIQEVDMGAKQKALYDQFKNMGMAELDNLILEGSNEG
                     VNLLRLRQILAHPERISVPTDRDDKGKITEFEVVDASGGTATERDERIKLLLEDHKDN
                     KEPVLIISTLIPEQERLWNLAKSLGLRTALINSNVPNAERWKIDEDFREGRIDCIVAS
                     PSTAGTGYNWSHLNHIIFAGMDFATDDFIQILMRGFRGKRDRPLRATLVQYKGTVEQH
                     INKVHDKKSRESHNIDPTYLVLNLNGPNRAKENGVFVSS"
     CDS             complement(22904..23299)
                     /locus_tag="LVF1_p2_dsDNA_8_length=33422_depth=0.25x_51"
                     /protein_id="VOG03613"
                     /product="hypothetical protein"
                     /translation="MKNRNPDRESKYFLRYYSENKEKLSDKARKYRKDNPQYFAAKAA
                     ERRARLQSPIWVTEEERQAIKDFYLNCPEGCHVDHIIPLKGETICGLHVIENLQYLPA
                     KENLSKKNKLTGNEHSILLRSVRPIKIQD"
     CDS             23523..24170
                     /locus_tag="LVF1_p2_dsDNA_8_length=33422_depth=0.25x_52"
                     /protein_id="None"
                     /product="hypothetical protein"
                     /translation="MSDIDNLINQAETRSAEVTSDQVPALQNQHTDIARRPSLDNLMN
                     SGMSVETYLKVSEDGLKVIVNDKSTLFETVEVVVNMNEVIATEAIKWGNPPQYYKTYD
                     GIMCADNTTKWSEALELGARFGATPYASSDIPMTLNEDIKNSKGEVVLESGTRIGYSL
                     STTNREAFAKFLRETNEQNLRHSNVLVKLGYEPKKNKKGNIWGIVTFELLGENED"
     CDS             24239..24475
                     /locus_tag="LVF1_p2_dsDNA_8_length=33422_depth=0.25x_53"
                     /protein_id="None"
                     /product="hypothetical protein"
                     /translation="MPDNYWNYRVMRKVEEGFYLFGIYEVYYRCGKPTNWSKNPVEVS
                     TDDPTEMESILKKMLRGATEFPILDYATGEEIDA"
     CDS             24468..24623
                     /locus_tag="LVF1_p2_dsDNA_8_length=33422_depth=0.25x_54"
                     /protein_id="VOG01149"
                     /product="hypothetical protein"
                     /translation="MPKMVTLSEDRYKYLQRRDAELSALEDGGVDNWDWYYESLKQAG
                     LLDEDED"
     CDS             24623..24802
                     /locus_tag="LVF1_p2_dsDNA_8_length=33422_depth=0.25x_55"
                     /protein_id="None"
                     /product="hypothetical protein"
                     /translation="MDNIYEDLSQDDLVTRLIEAETILRQVSETFTPVGREGKGTISD
                     TILISIVSYRRKHRV"
     CDS             24795..25619
                     /locus_tag="LVF1_p2_dsDNA_8_length=33422_depth=0.25x_56"
                     /protein_id="PF02739.16"
                     /product="5'-3' exonuclease, N-terminal resolvase-like domain"
                     /translation="MSEFTLIDGNNWLRRKFEEDRDISGLRASVNSLRSEIANPRNQT
                     IFFWDGYHANDYRKAIYPEYKSKRFGTPDEFYLQVDLFREIVKNLPIPYFRVDHYEAD
                     DVIAAFARVLPAGSKIHVKSTDKDFEQLEGVTHEGKTLTDALQKVVDKAKEKGKPIEG
                     ADPTITSDLVVPFKVMVGDTSDSIAGIPGFGEKRWLLANKEAAKAWVDRDFDPDYIPE
                     MSDKLTEWCRDNVDVLTAMKRVCLFRPLDKQFLTANIQYGEDNPQVVEKILKDNYA"
     CDS             25612..25950
                     /locus_tag="LVF1_p2_dsDNA_8_length=33422_depth=0.25x_57"
                     /protein_id="None"
                     /product="hypothetical protein"
                     /translation="MLNTIQITGQMQPDAAMVQDELYEEGEILLPREEGRWTLFAVNR
                     IYTKDDGKKPREVIEAGYPTPYPVQATWLAADDVAFRITLTRLQKEREEAERRQRQQL
                     VKPTTPPLVV"
     CDS             25954..26448
                     /locus_tag="LVF1_p2_dsDNA_8_length=33422_depth=0.25x_58"
                     /protein_id="VOG01076"
                     /product="sp|O87331|RELA_CORGL GTP pyrophosphokinase"
                     /translation="MWKKAAIAAHGDQKYGTLPYWRHLQSVEEVLADYGFTSADYQAA
                     AWLHDVVEDTATSIDDIYEHFGSEVSKLVWAVTGVGHNRKARQASILKKLHHTKAACP
                     LKLADRIANLESAIEEGNSQGKFAMYHKENEAFEKVVRKHVPAEMWDRLERAFDYAEQ
                     KGWI"
     CDS             26448..26699
                     /locus_tag="LVF1_p2_dsDNA_8_length=33422_depth=0.25x_59"
                     /protein_id="None"
                     /product="hypothetical protein"
                     /translation="MFQFGRNIVDLNLVGSVVNDGYGSYSFYAKDDGRYLYAMPLSDA
                     AFDVVAAELGVAEDDKIPSGIWPKEEPTPSGVFSYKAAG"
     CDS             26699..27238
                     /locus_tag="LVF1_p2_dsDNA_8_length=33422_depth=0.25x_60"
                     /protein_id="K06952"
                     /product="K06952; uncharacterized protein"
                     /translation="MTETMIRTRSGRYLDLANPDPADILLEDIAVALSRVPRFNGHTT
                     PFYSVAQHSTFTGRMISGKNRLKGYLHDASEAYIADIPTPAKRLMPDYYVVEARLMSA
                     VARAFGLPDGFQHEDVVKEADLTMLFWERDAMIDKDIEWLIEDQHPGGTIQERFPTWR
                     PWNSTEAANNFYAEVVSQL"
     CDS             27235..27396
                     /locus_tag="LVF1_p2_dsDNA_8_length=33422_depth=0.25x_61"
                     /protein_id="None"
                     /product="hypothetical protein"
                     /translation="MKIYNHTYGEGTLEFVRNSEGQIEITFTSEDDILTFTVDPEDEL
                     KLLKFFIRA"
     CDS             27401..27784
                     /locus_tag="LVF1_p2_dsDNA_8_length=33422_depth=0.25x_62"
                     /protein_id="VOG00148"
                     /product="sp|O64253|VG61_BPMD2 Gene 61 protein"
                     /translation="MIWLVSGGRKFASPVFIHNNMDRVADQYGLPELIVHGGAQGADG
                     VAENWAKLNNVPTSVHKADWDTYGRAAGPIRNSEMLEAHPDIDLGLFFPSGLSRKSSP
                     GTYDMLDKAKAVGIKPIVFNAESHI"
     CDS             27796..28698
                     /locus_tag="LVF1_p2_dsDNA_8_length=33422_depth=0.25x_63"
                     /protein_id="VOG00079"
                     /product="sp|P00970|DNLI_BPT4 DNA ligase"
                     /translation="MLAATIESPEDMELIKFPVYVSPKYDGVRGLTNSQGVPYTRKGE
                     DFNNVIFKDLVSKLKLTDADFEIGIGKPTDKKFFAQTAGWLNSDADPVPDGATITLYV
                     FDRIVQGMTFDERWQKNKVKAGTWGQISIVWVPQHLVNSVDEILKLEEQYVAAGYEGI
                     MIRGSLSKASYKHGRSSMISQELMKFKRFKDDEGVIIGFEEQMTNTNEKKTDGLGHAK
                     RSSAKAGKVPNGRMGKMIVQSPAFSKPIKIGTGKGLTKELREDMWKNPEKYIGRTVTF
                     WHQMGSSYEKPRFPSFKGFRDNGI"
     CDS             28688..28906
                     /locus_tag="LVF1_p2_dsDNA_8_length=33422_depth=0.25x_64"
                     /protein_id="None"
                     /product="hypothetical protein"
                     /translation="MEFNLVVGEDWEGLYVDGVLYVQGHSIDARDIAGAANLKFETTH
                     ASEAGSDYLEDNGYLPETLEEWKIVNGD"
     CDS             28896..29045
                     /locus_tag="LVF1_p2_dsDNA_8_length=33422_depth=0.25x_65"
                     /protein_id="None"
                     /product="hypothetical protein"
                     /translation="MEIDPDAYYRVWYLFSDHAEYMYGRALIKKREDEFYQRMIAGWE
                     NTNED"
     CDS             29035..29244
                     /locus_tag="LVF1_p2_dsDNA_8_length=33422_depth=0.25x_66"
                     /protein_id="None"
                     /product="hypothetical protein"
                     /translation="MKTKLYTQSGEWQGTLNVGAVSKRLRELADAIDSGDILPEDTSE
                     STIVGRQDFAMNEFKFMYHAKHHVA"
     CDS             29222..29416
                     /locus_tag="LVF1_p2_dsDNA_8_length=33422_depth=0.25x_67"
                     /protein_id="None"
                     /product="hypothetical protein"
                     /translation="MQNTTLPDGLILGFVLDYSHLELGYSTVVMLLDRDRTAFYRGRG
                     NNQEEATQDAINNWKEDAEL"
     CDS             29403..29813
                     /locus_tag="LVF1_p2_dsDNA_8_length=33422_depth=0.25x_68"
                     /protein_id="VOG14766"
                     /product="hypothetical protein"
                     /translation="MLNSDKEQRLIELVVEQTDTRYMDFYDIGGGREMYVFYQENPAT
                     ELGHSNYLGVFIKPHDGSIWFTNAKSIVDQSYPAIEEDGEVIASKHHHDFVQNRKGHF
                     IDGGLDYVRTNHNLTGHVVVRDGKEVYIPIHENS"
     CDS             29800..32427
                     /locus_tag="LVF1_p2_dsDNA_8_length=33422_depth=0.25x_69"
                     /protein_id="VOG00029"
                     /product="sp|O64235|DPOL_BPMD2 DNA polymerase"
                     /translation="MKTPEHHEMTAVLIDRRNFDQYLEPLIKIMSGEGVAGIDLETDN
                     RQAHAGIIEYGADGVFDLRRQIITGFSLYKDGTKWAFYFNLNQADEENRLTWSEVAPI
                     VEAHKGLWIAHNAVFERTMMLSVLNYQLPDDRLIDTLQMAVSAYNKDEYDPLLLNTNG
                     IIALDPIIPRAAVAFADFKGRNNMTTEQAEVLGQVIGKSSRASFSYNGLVNDIAYGYG
                     LKQAVRSHFGFAMQTYKETLGDKKGMADLTGEEVTSYGADDSYWAVRLFHHLKKMMLD
                     SNPQVLKTFLTQENPMVKVYSDVWLGGVRINTKAVKERREVERSEYASKLRQLRPQIK
                     GLLPFDKEPHAGLAKHDKAYMRNDAYLKYRNRLEEWASIDDSQLTDYEVAKQVSGAVS
                     ESWTHEKGEKNGDLNFAYWMTHRVLMYDLFKEKVILYKSKVQSDGDARGKLMERLDGT
                     KLAVMKTLNEMVGIEQRMKLYLNPYLLLIDPDTDKIYPQLSSMLNTRRMATSFPNPMQ
                     LSKRGESTYIRGFYLADEDDHVIVSLDWSSFELVIIGELSKDPGFKQVFGQLPFGDLH
                     TGAAVDCLRVTIPELTEELFNNLDTMSAEEINDINSKILIDPSGNPLDPKKAKKFWRT
                     VVGKGANFNYWYSGALSTVGDTLGWSGDTMWEATERYRERFSVAEQWRQDTIAQLQNT
                     GYLILPDGHRRVRYEATPEWATFMKNQFSFKQQYLGLNTKALTDFGSLITKSIQTRAN
                     NQGINALVQGTNAFVAKRSVLTIINKATEAGLRFRFMFPVHDELVWSVHREDAAAFIK
                     LAKSVMTDHTDIFETLKLDCTPSVGLTFEPWDAKKAPTGQIELAEVQADMFGFKRNQD
                     ISADPDAINKIIEGLYSNA"
     CDS             32420..32794
                     /locus_tag="LVF1_p2_dsDNA_8_length=33422_depth=0.25x_70"
                     /protein_id="None"
                     /product="hypothetical protein"
                     /translation="MRNPFRKKPTEVILDTSRLDRATREQAVLKSWKDYKPKWQARET
                     ISGKYTLSYEVPTVILGSSSEEDKVILVWKPFGAERLPGFAYLTPPPSAEFDTLKDVE
                     VFLRRKLHPNNVEFDSNGDRIK"
     CDS             32813..33253
                     /locus_tag="LVF1_p2_dsDNA_8_length=33422_depth=0.25x_71"
                     /protein_id="None"
                     /product="hypothetical protein"
                     /translation="MRNTGKPSENRFENALRKLYGARVHIQEFYDAAYLHGLNKKPVK
                     APEQPADRLVTLNGTMFYAEIKSVSNGKSFPFSMIKSNQIGVGKLATLAGGSYFFFVH
                     DLQADIFYRVPASLVLSTQEAGKQSLKWSEMEVWEDYETYKGLK"
     CDS             33250..33420
                     /locus_tag="LVF1_p2_dsDNA_8_length=33422_depth=0.25x_72"
                     /protein_id="None"
                     /product="hypothetical protein"
                     /translation="MSNIYQDVMVDIETTGTQPNRSAMIQLAAVKFNLEDFTVSPNFF
                     NRSLSIPAWRYWD"
ORIGIN
        1 AGATGAGACT CTGGAAGATT GAGTATGTCG GTCGAGAATA TCTTTACGAT TTCCCTCGTA 
       61 AAGCTCGTGA GGTTCTGCTC CTCAACAACT GGTTCGTTTC GCGCTTCGCC GCAGAAACTT 
      121 ACTGCGATAA GTTCTGCCGA CCTTTGGATA AATCCGTGGG TCGTTTCTGG AACTATCACA 
      181 TCGAACAGCA CCAGATGACC CCTTGGTCGA TTCGTGAACT CTCGATGATT GAAATCATCA 
      241 ATGAGATGAT CGAAACGCTG TCCGAGGATT CCCAATACGC TAGTCCTCCT TGGGCTATTC 
      301 ACGATGAGGA ACGGACGGTC TTCCTCGACC GTGAAACTCC CAGCATGGTC AGCTATTGGG 
      361 ATGGTCGCCG CATCGTTCAG ATGAAGCCGG GACGTTATCT GGCGCGTTTC CACAAGCATC 
      421 TGAACAAGGT GCAAGTCGAA TACTATTCGA AGTGGTGGAT GGACGGTCAA CGCCCTCCCA 
      481 TCATTATCGA TGGCACTGTT CGCTTCATGA TGACCGAAGA GGAAATGATC GACGCCTACG 
      541 CTCGCGGTCC TGAATCTTGC ATGGAAGGCA AGAAGGCTCC TCGTGTGTAT GCTGGTGGTG 
      601 ATTTCGCTAT CGCCATTCTT GAAGCATCTT CCGGCGATGT CTCCGCTCGT GTTCTGGTGA 
      661 ATACCAAGAC GAAAGTCTTT GGTCGTATTT ACCCCGAAGA CGGAGATTTG GACAAGCAAA 
      721 TGGAGCAAGC GCTCCGTGCG CTTGACTATA CCTCGCTCGA AGAAACTGAG GATGGATTTG 
      781 AAGGGGCCCA TTTCCTTCAA ATTGAAGTCG AAAGTGACGA ATACGGGGAA GAACCCTCAG 
      841 GCAACACTGT TGCTATGGCT ATGCCCTATC TGGATCGCGG CGTTTACGTT GATCCCGAGA 
      901 CTTGGACGGC CACTCGGAAG TTCGACCGAT ATTCCACGCT CGACTCTTCG AACACCAATG 
      961 GGGTCATGTA TCTCTACGGT GATAAATGCA AGGTGTGCGG AAAGCTGGCG ATGATCCAGA 
     1021 ACGACCGTCA TCGCGTTGAT CATGAGGATT TCGGGCGTCG AGTGGCTCTT TGCCCTGAGC 
     1081 ATCGTAGGAC TGAGAAGTTC ACTGATGCTT GGAACGGTGA CATTCGTTAC GGTCATCCTA 
     1141 CATATACGAC CACGGATGGT AAGACTTACT CTCGATATAC GATTGAGAGT AATCTCTACG 
     1201 TCTCCGACCA TTCCGGGGAT TGGGCTCTTG AATTCGAGGA GCCTAAGATA ATGGTGGACG 
     1261 GTAGATTCAT CAAGCAATCG GAAGCTAAAG CCTACGGCGC TCGCTATGAT GAGCGCTATT 
     1321 TCAAATGGAC TAGGAAGTCC GAGGAAGAAG TGAGGGCCGA ACATGAGATC GTCCGCATCA 
     1381 AACAGCGCTC GACAGACGAA TTCTGGTCAG CGTTCGACAA TGAGCGATAC TTCACAAACA 
     1441 TCGAAGATCG ACGCACCTAT GGCAGACCCC TTGTTGATCG AGATGATCAA ATACAAGAGA 
     1501 CCAGCAGGGT CAGTGACGGA GGCGATATTT ATCGAACGAT TCCTGCTCCC ATTGTCGGCT 
     1561 TCGGTCAGCA AATCCCCCGA ATCATCAGAC GCAGTAACCG TTACCCCTGA CGACTTCGGC 
     1621 AACATCTGGG TTCAAGTCGG AGAATCCCCT AACGTCATGT GGTCTTCGCA CACTGATACT 
     1681 GTGCATCATG ACGAAGGACT CCAAGACATC ATAATCGATG GACCTTGGAT GAAGGCTGTG 
     1741 ACAGGCAAGA AGCGTGAGCT TTCGAACTGT CTTGGTGCCG ATTGCACAAC CGGCGTCTGG 
     1801 CTCATGATCA AGATGATCGA GGCCCGTAAG CCGGGGCTCT ACATCTTCCA CCGTGAAGAG 
     1861 GAAGTCGGCG GCAACGGAAG TTCTTGGATC GCGAAAAACA AAGCCAATGA CTTGGCTGGA 
     1921 ATTCAATTCG CGATTGCTCT GGATCGTATG GACTATGCTT CGGTAATCAC CCATCAGGGC 
     1981 GGCGGCCGCT GCTGTTCCGA CGAATTCGCA GAAGGACTTT CGTTCTTGTT GGGTGACAAT 
     2041 TTCAAACCCG ACGATGGTGG TGTCTTCACA GATACCGCGA ACTATACCCA TCTGATCCCT 
     2101 GAATGCACCA ATATCTCGGT TGGTTATTTC AATCAGCATG GGCCTTCTGA GACCCAAAAC 
     2161 TGGATGTTCG CTAACAATCT TCTGGAAAAG CTGATCGCTA TGGATATGTC GGGCCTCATC 
     2221 CCGATCCGCG ATCCTGCTGA TGCTGAAGAT GATGTTCCTT GGTGGGAATT GTATAAGCCG 
     2281 AAACAAACTT CGACTTATAT GGATATGGAT GACTTCTGCT TCCGTCATCC GACCTACGTC 
     2341 GCAATGTTCT TGGAACGCAA CGGCATTGAT GTTGCCGAAC TGATTGATTT CCGAGAGAAA 
     2401 GAAAGAGAAA GGCAGAGACT GATATGGCAG TAGCTATGGC ACTTTTCGGA GGATTTCTTC 
     2461 TCCTTCTTTC CATCTTCAAT GAGCGCAAGA AATGGGCTTT GCCTGTATCT GTAATCGGCG 
     2521 CTCTGATCTT CTCGTTGGGC ATGGGACTTG GCTAATCGCA TCACCCGCCG ACGCTTGTCG 
     2581 AAATACAAGC GTCGCAAGAA TTCATCCTTG AATTTGAAGT GGTCGTTCCG ATATTACGAT 
     2641 CTCTTCCACA AACTTAACGG AGGCCCCGCA AGGCTATGGA CAGGCTGAAA CCCGGAACTC 
     2701 GTATCATTGA TACTCGGTCC TCATGTAGGA CGGGGATCGT TCTCGCTCAC ACTGACTGCA 
     2761 AAATCGTCAA CAAATACCCT GAAGGGACTG ACGCACGTTG GAATGAGAAA GCCCGAGCTG 
     2821 AATATACTTG GGTGGAGTTC AGCGACGGTG GCACTAACGG GTGGATGGAC CTGCCCTATT 
     2881 ACCTCCAAGC CGAGAAGACT CTGGAAGACA AGGTCGAAGA AGCTCGTGCC GCCTTGGCGG 
     2941 CGGCAGAGGC AGCGCTTGAA GCTGCCAAGC TGCCCCACCC CGGTGATCGC TATTCTTCGG 
     3001 CGTTCAACAA TACCACGGCT ACCGTGAAAT TCGTGGATGG TGATGTCATC TATTACGAAT 
     3061 TCCGGTTCAA CCAGAACCAA GTTGTGAGCT ACGCTGGTCG GAAGATCGAA AGCTTCCTGA 
     3121 AAGCCTACGA AACCAAGCTA GGAGACATTG ACGGCGGTTA GTTCATCATG GTCAACGCCG 
     3181 ATAACGGCGA AGACGTTCGT CCTCTGACAT GGAAGGATAG GGTAAATGGA AACTTCCCCG 
     3241 CTTAACAAAG TCCTCCTCTG GATCGCGGGA GGTATGCAAC CTCCCCATCC TCGTCGTGAA 
     3301 CTTTACATAA CTATGGGTAA ACCAATGCGT AGAATCCTCG TTACTGGTGC CTCTGGCCGT 
     3361 CTTGGTCAAG CCCTCCAAGC CCAACCCGGT TTTGACTTTA TCCCGGTTTC TGGTGTCGAT 
     3421 CTCAGCAACT TCGAAAACAC GGCTGCCGTG ATTTCTGGCT GCGGACCTTT CGATGGGATC 
     3481 GTCAATCTGG CCGGTGGTTG GGCTCCTGAC GATCAACAAG TCGCTGATGA GATGTTTGGG 
     3541 AAGAATTTCC TGACCGCTCT GAATGCGACT GGCGCTGCTC TTCAATATGG TCTTCGGGAT 
     3601 GCCTCTCATC CCCGCATCGT TTTCATCGGT GCTGCATCTG CCCTCGGCAC TAATCGTAAT 
     3661 TCCACGCCTT ACAATCAATC CAAGCTGGCA GTCCATAATC TGGCTAAGAT GTTGGCCAAA 
     3721 GAACTTCCTC CGAAGTTCAA GGTGAATGTG ATCGCACCCA CGCAGATCAC TGACTACGAT 
     3781 TATGTTGCGA AGCAAATCGT TTCGTTGCTG CTCCCGAACC AAACCCAAAC TGGCGAGATT 
     3841 TTCGTTGTCT AATCCTCGCG CTCGTCTGAC TTTCAACCTC TCTCTCGTGA TGCTTTACAT 
     3901 CGTGGGAGTG ACCTCAACCA TTCTCGCAGG AATTCCCCAA TGATTTCCGC TCTTTTCGCA 
     3961 GCCCTTCTTC TGCAAACTGC ATCGCCCCCA ATCCCCGCTG ATTGCACTAT CGACAATTCC 
     4021 CAGCCCACGC CCTGCATCGT AATTATGGCC TCTGAGCCAT CGACCAGCAC CCTTGGTGTC 
     4081 GGTTTCCTGA CCGATGCTGG AAACGTCATC GTGAGCGGGC AACAGACCTC GGCCCCCGGC 
     4141 TTCTCGATCA TGATGCTGAG CCTTGGCGAC ACCACTGTTC CCGCCCGTGG GGAATGTAAG 
     4201 GTTCAACCGA AGATTCTGGA ATGCCGTGTT ATCACGGCTG CCGTGAATTT CACCATCAAG 
     4261 GCTCAAGCAC GATGAACCCC TTCAGCCGTC GTCAGCGTAA GGCGAATATT CGCCACTATT 
     4321 ACACCTTCAT GCATGGACGT TTCTATTACG AACTTCGCTT CGTTGATAAG GACGGCACTC 
     4381 ATTTCTTCCG CAAGGTTGAC TGCCAAGATG AAGGTGGTTT CATCATGAGT GCAGCACAAG 
     4441 TTAAAGTGCG GCTGTTTAAG GTAACGGTGA CTGTTTATGG CTAAGATCAA GCTCTCACTG 
     4501 CCGGTGCTTT TACCTCTGGT TTGGGAAGCA TACGGAACCA AGAAACTACA GGCACAAGCA 
     4561 GCACCAAGTG AGATCTGTCT CTACGATGGT CCTTGTGCTA TTGGCCTCGG TGTTCCTGAA 
     4621 GCTCAAAGGG CTCGTCTCGA TAAGACAGGT CTCTCTATCG AAACCTTAAT CCGAAATGGA 
     4681 ATGGTAGAGA TTGCTGAAGG CGAACAACTG AGCGAATACG GTAAGCTTCA AGGCTACCAC 
     4741 GATGGTTGGT CTGATTATCG AACCACCAGT ATCAATAAAG TGACTATCGA AAAACGAGAA 
     4801 CAGGACTTCG TCGCTTACCT CATCAAACTG AGCCAGAAAT ACAACGTGGA GATTCCCGAT 
     4861 GGCTACCTCA CTGACTCGTG AACAAATCGA CCGACAAGCT CGGCGGATTA AGCGCCAAAC 
     4921 CCAGATCGCG GTCCTTGAAG GACTGATCGC TGACCTGAAA GCGGAGGAAG AAAAAGATGG 
     4981 CAAGGCTTAC GCCCAACTTC GACAAGTTTG AACTCGCCGC CTTCAAGTCC GCAGGGCACA 
     5041 ACAAGTTCAA AGTGTTCTTG TGGGCATTGG CGCTTCTGAG TGGACGCTAT AAGCAGGGCC 
     5101 AAAGGAGTCT TGAACTGCCT GATGGTTCTT TCTGCTGTGT AGGTGTTCTC TGCAAGATCA 
     5161 ATGGTCTTAA GCGGACAACA ACCTCTAGTG GTTACGTAAG ATACAACGGT CGTTTGCATT 
     5221 GGATTGACCC CTCTGAAGTT CTAGGAGGAA AACGACCTCA CGAAGTTGAA GATTACCCAG 
     5281 ACTTCAGCGC CAAAAACGAC CGAGATCACG CAACTTTCCG AGAAATCGGT CTCTTCCTTC 
     5341 TTCGTTCCTT GTTCCCAATT CGCAAAGAAA AGGATATGCG ATATGAGCAA CATTAAGAAA 
     5401 CTCGACACCG GCCTGATTCT GAATGGTCGC ACTAAGATCG CCTACGACAA CGGCACTTCG 
     5461 ATCTACATTC AGAACAATGC CCGTAACGGC TTCGAAGCCC AAGACCACAT CGATTTTGAT 
     5521 GCTCTGGTCT ATGCTGATCC CAACAAGCCG AAGGTCTATG TCACCAATCT GGCAACTGAG 
     5581 TTTGATTGGA AGGCTAAGTA TGACGCTTTC ATGAAGGGTG AATTCCCCGA AGGAATTACC 
     5641 TTCACCAAGG AAGAAAGCGC CGTTCTTGCT ACGCTCAAGA GCATTGAAGA CAAGATCAAA 
     5701 GCTGCCTTTG CTCTTCCTAC TATTCCTTAC ACCCCTCTGG AAGGAATCGA TGTAAAGAAG 
     5761 CTGTTCAAGG GCGTTAGCGA TGAGCGAGTC GCAGAATATA CGGCTTGGCT GAACGGTGAA 
     5821 GGTAGTTCTA CGATTGCCCC CCGTGGACTC AACAACCACG GCACCTTCCT TCGTCTTCAT 
     5881 ACGACTAAGG GCGGCTCTCA ATTCATCTAT AACTCCAACA CCAGTGGTTA CAATACCTAT 
     5941 AAAATTGGGG TGAAGACCTT CATCAAGTTC TTCAATGAAA CTCTGAAACC TCGTTGGGCT 
     6001 GGGGAAACTA CACGCCAATA CAGCCCCAAT GTCTCTGGCT ATAGCACCAC TATTCGAGAC 
     6061 CATTCGGTGG ATATCGGCTG CCAACGCAAT ATCCCGCGCT CCGAAATTGA GCGTATTGCG 
     6121 AAGCAACTTG GTCTTCTCTA ATGATCAATG TTTACCGTGG GGCGCTCACC TACGGTCTAG 
     6181 AGGAACCTTG GCTTGGGGCA TTGCGTGAAC TCGCAACTCG CCCTGAGTCG GGGACCTTCA 
     6241 TGCACCGAGG GAATTACGCC ATCGTGACCG TTGGAAGGAA CTATCAATTT CCTCCTATCC 
     6301 GGCTTGAATT CACGACCGCT GAGGGCGTAA GAGTCCGAGC AGGTAAGGAA TTCGTAATCC 
     6361 TCAATTTCGA GGATACTCAA CACATTTTCT GGAGGCAAAA TAACCTCCCT GAGGCAGCAT 
     6421 GAGAATCTAT CTTCTTGAAA AAACTGAGTC TTCTGGGAAG ACTATGATCC ACCGAGTTGA 
     6481 GGCACTAAAT GACCAAGCAA TCTTTGAAAT CGCAGAAAAC GTCCTCGTTA CAACCTCTGG 
     6541 ACTTGTCAAA GTTGACATCT ACCCCTATCT CGGAACCGTC AATCGCGTGT CCTCTATCCA 
     6601 ACGGACTTTG TATGACAGCA GCAATGAAAG TGATGGGAAA ACTCAATGAA ATATCCAATC 
     6661 GGAACAACGC TTCGTCTGAT TGATACAACA ATCATGGCGG CCAGCCACGG GGCCATCGCA 
     6721 GTGGTTACTG GCAACCCGAC CGATAACACC GTGTCCGTTA GCTGGATCAA AGACGGCAAC 
     6781 AATCAATCCA ACGGCAACTA CTACGTTAAT CGCTTCGAAG CTGTCGATCC TCGTGAAGTT 
     6841 TTGGATTTGA AGATCGCTGA CCTCCAAGCC CAACGTGCTG CTCTAGACGA AGTGTATGTC 
     6901 GGTGACACTG TCAAGACTGC CAAGAATAAC ACGGCTACCG TGATTTCCAT CGTTGGCGAA 
     6961 GAGGCTTGGG TTCGCACCAA GCGAGGCCAA AATATCGTCT CTAAACTCAC TGATCTGAAG 
     7021 AAAGTTTACT AATGTTTGAT TCCCCTTACG CCACTCAGTT CACCCGCACT GGTCAACCTG 
     7081 ATATGACCAA TCGCAAGCCC TTCCGAACGA AGTCGCAAAA GGCTCAAGCC CGAGCAACTG 
     7141 CCTATCGTGA TAAGGTAGGG GTCTGGCATT CGTCAGCCCC TGTCAGTTAT CACTGATGCT 
     7201 TGTTGTCTTC TTCGGCCTAT TCCTCCTAAT TCTAGGAGGA ATTATGCTGC TCCATAACCG 
     7261 GGACTTCAGC CTACCTCGGT GGCTCGATGT CTTCCCCGCA ATCTTTATAA CCGCTGGTGT 
     7321 TATCAGTGTT ATTGCAGGAG TATTCCAAAT TGCTTAGCCC CGCAATCGTT AGACAAATCG 
     7381 AACCCACTCC TACCAAACAT GACTTCGCCA AGGAGTATGT GAACAATGTT ATCACGTCTT 
     7441 TCCAGTTGGA CCCGCCATGT GGCGCGTTCC AACGCGGTTA TCTCGCTGCT GCTGAAGAAT 
     7501 TCAAACGTTA CTTGGATACG CTATAGTTTT CAGGCATGGC GCGCTAAGCG CCGCTCTTGG 
     7561 AACTATGCCC AACAAGGTAA GTTTGACGGT TACAAAGAAC AGCACTCACT TTATCTCTTC 
     7621 TACAAAGGTT TAGCTGATGA AGCTCGCCCG CGCACCCATC GGCGGTGTCT GTAAATACGG 
     7681 CAATTGGTAT CCCGGTGGCC GTTTTACGCC CTTCTATGTG CCGCGTATCC TGATGCCTCA 
     7741 AATCGAGGGT CAGTTCTATG ATGACTTTAT CTCCTTCGCA GGAGATAAAG TTGTCCATAA 
     7801 AGAAATCGAT CCCGCTAAAT TGGTTCCTCA CCAAAGGGTC GAAGTAAGTC ACGTAATCAC 
     7861 TCTCTCTCAA GAACAAATCG AGAAGCCGAT AATTGTATCT CACGATGGTT TCATCGTTGA 
     7921 CGGCCACCAT AGGTGGTATT GGCATTATCA CAAACCTTCG GAATTCTTGA ACGCTCTTGA 
     7981 GTTGCAGATG AACTTTGCAG AAGCTATTGC TTTTGCCTTC GCCTTTCCTC AAAGCTACTG 
     8041 TTATAGGGAC CAATCCGGCA ATGAACGGTA ATGGAACTGA AGGCCGCGTT TACGGCGGCG 
     8101 ATCCTAATCT CTTGCATATT CCCGATGGTC AAAGGGAAGC CTTTGGAATT GATGTTGCCA 
     8161 ACTATGCAAT TCAAAAACTC CGAGAAATTA ACGGGGGGAG TGATCTCAAA CCTTGCCCCG 
     8221 GCTGCTGTAA TGTTGTGGTT TTTAACGTCG CTTTGGAGCT AGCGCGCCAA AGTGGTCAAT 
     8281 CTGTGACTGA AATGGCTGCG AGTCTTTCGC TGGCATTCAC TCAGATTTCC ACCAATAACA 
     8341 AACAATCCCT TGAAGAAATC GAAATTATTC TGGACCCATG CTGATGACCC CGATGATTCC 
     8401 TGCCTTTAAT GATGCTTGCA ATTATATTGC TTCTCGAATT TTCCCTCTGG GGTTTGATAT 
     8461 TTGCCGGGGT GCCCCCAATA CTATGATGGA GCTTAATATT GCTCTGAATA TTCACCAACG 
     8521 CCAAGCTATC TGGGACGGTG AACACGAAGA AACTTGCTTC GCTGACACTG AAACTTGGCG 
     8581 TCAGTTCCGT GCTTGGCACG ATTGGGTTCA CTATCGCTTC GATTGTGGCT TCACGCTCGA 
     8641 AGGCGAGCAC AAAGCGATCC ATATCCAAGC TGGTCAACTG ATGCGGCTGT ATGGTCGTTC 
     8701 ACCCGATGTT GTCGAGATGA TCGCTCTGAT GTTCTGCAAC ATCATCGGCC CTCTGGAGGA 
     8761 CCAACTGGTC CCCGGCTATC AGGCCGTCTC TGGTCGTCAG TATTGCGAGA CCCACCATGC 
     8821 CCAATGGGTT CCCTATGCTG AAAATATCGT TCAAAATCAA GGAATTACCG ATGTTGACGC 
     8881 CATCGAATTC GCCAAGCGAG CCTACGAATT CCGTAGCGAA TTCGGTCCTA TCGTTCCTGA 
     8941 ACAAGCTCGT CCCTCAAACT AGGGACGATA TTGTCAAAGG GCTTTCTGAG CTTGGCTTCA 
     9001 ATGGATTAGG CAGCGGTGAT TTTGCCACTG TCTATGGTCG TCCAGACCTT GACTTTGTGG 
     9061 TTAAGGTCGG CGGCTACTCC AACCAATACA AGAAACCCGA CTCTTGGCCA AAATATGCCA 
     9121 AGCTAGTCAT GGCTCAATTC GAGCATAACC CCTACGCTCC AAAAATCACG GCTCTCCGTG 
     9181 AATTCAACGA CAGTTTCTAC TACTCAGTAA TCGAACGATT AGAGCCGCTA CAAGACGATG 
     9241 CGCCTCTTTT CTGGAAAATG ACTCATGAGT TAGAACGATG GGGTGGGTTT AATACCATCA 
     9301 ATTTTTCTAA GTCTAATCCT CAGCTTCATG ACATCTTGGT GGGTATCAAA TCCCTTCGTG 
     9361 AAATCATGGA CCTTCATTCT GAAAACGCAA TGTATAGAAA GGACGGACAG TTAGTGATAA 
     9421 CTGATCCGAT TTATTAATGC GAAACTATGT AGCTCGATGG ACCCAAGATG GTCGAGGCCG 
     9481 CAAAGCTGGC CAATATGCAT CTCAAGGCAT GGGGTATGGC CCTCAAGGTA ATACTGAGGA 
     9541 CATTAATTCA GCCTACGTGT TCAACACTCG AATGAACCGT AGTCGAGCCC CACATCTTAT 
     9601 GACGCAAGAC CAATTGCAAA ATTGGGGTGT GGAAGTTGTC TATGTAAGTT TGACGGAGAA 
     9661 CCCCAATGTG TGAAGATGGC ACCTGCGATC TTGATCATGA CCACGATGAT GACGACATCT 
     9721 ATCTAGATGA GACAGTTGGC TATGCCGCTG TTCTTGAGTT TGTAGAAAAC ATGGAAGGAT 
     9781 TCCAATTCGA TGACTGATAC AACTGAAACC CCCAAGGGCA ACCGACACCA GCGGCGAAGC 
     9841 GCAAAATATA ACAAGGGTCC TGAGCATACG AGCAAGATTC TGAATCTGGC CCTGATGCGA 
     9901 GGCACCTTGG TCAAGGACGT TATCCTACAA GGTGTTCATT CGACCTACAC TCCACCTCCG 
     9961 GTCGTCACTG ACAATACTGT CATGGCGAAT CTGAAGCGTA TTCGGAAAGG CACGAAACTC 
    10021 CAAAATGATC ACACAATCGC TCATTGACGC TCACTATCTT GTCTCTAATG GTTGGTGCCA 
    10081 AAATGCTCAC GCCATTGACA ACGATAGTAA CGAGGTCCAT ATCGATGACC CTAACGCAGT 
    10141 CGAATTTGAT TTGACGACCG CTATCTATAA GGTCACTCAT CAAGACCATA TCGAAGATGT 
    10201 CTATGCCTCA ATTGGCATGA CTCCAGTCGA AACTCTCGAA TGGAACAACA ACCCCAACCG 
    10261 CACTCAACGT GAAGTGCTTG ACCTCCTTGA AAAGGCCATT AACAATGTCT GATAACCTGA 
    10321 TTGATCTCCC CGCTGAGCTG AGCCCCAACA CCCTTCTGGC TCAGGAAATT GTTACCCTTA 
    10381 TCTTCCAAAA TTCGCCCGAT GTAGCCGCTG GTGCAGTCAA TGTCGCTGAA GTGGCCTTGC 
    10441 TGCTGAATTC GGCTCTGGCT ACCGCTGGTG GTAGTGCTAG CAACTTTGGA GAATTCTGGG 
    10501 GTATCGTTTT CAGTATCGTC TCATCGAACA CAGAGAACGA ACCTGATTTC CGTGCAGCCT 
    10561 TTGAAGAGAA GTGGAATCTG GGTCGATGAA AGTCCAACTG ACAATCGTTC CTGACGCTTG 
    10621 GCTGAGTCCC GCTGAGCGTC GTGCAATCAA GACCGCCTTT GGCGATGGTT TCTACTACAA 
    10681 GTATCGCTAC TCGGAGGACC CCATTGATTT GATTGCAACC GCCGCCCAAT TGGTTGGCTA 
    10741 TCAAGTTGCC CGCGAGGCCC TTGGCGGTAA GAACCTTTGG AAGCAACTGA ATGTCCAAAT 
    10801 TCTGGACCCC AACCCCTGCC CCAAAGGCCG GGTTATTGTA GATGTGAGGC CCCTATGCCG 
    10861 CCGTTGATGG AGTTCCTCTT TTGGAGCCCT GTAATCTACA GGGTCAACCG TCATTGGCAT 
    10921 CGCAGCGTTA TCTGGTCAAC GATCCAAGCC CTTGGAATTG TTCCTCAGGC TCTTATCTTT 
    10981 GGTGGGCTTG CCGCACTGAT AATTTTCCAA CCGTTCTAGG AGAACGCCAA TGACTACCTG 
    11041 TCCCGAGTAT CTAAAACAGC ACGTGATCCA GCATGGCGTT CAAGCCACGA TTGATCAACT 
    11101 GCTAGTCTTT GCTGAACATC TTCGTGAAAT ATCTGCTCGG GCAGCCACTA GCTACGAAGC 
    11161 CGATGAATAC GATCAGAACC GTTGGGCTCA ATGCCAACGA GACTGTGAGA TTCTACACGC 
    11221 AGCAAAGGCG TCTTATGGCT AGGAGATCGA TTCCTGTCAT AAAAAGAATC CAAGAGCATC 
    11281 TTGATGTTAA TATTCTGACA AAGAATCCTG ACAAAGATGC TCACTGGATT TGGAGGGGTC 
    11341 CCATGGAGCC TCCAAATCGT CGCAAAGTCT TGAGTAAAAA CCACACTCCT AGTGTCCGAG 
    11401 AGGGGATTCA AAATCCTCCT CGTATTCGAG ACAGCGACGG TAAAAAGAGG TCAGTTTCAA 
    11461 GACTGCTCTA CAGGCATTTC TTTGGAACTG ACTACCCCTA CCACCTTCCA CGTTCTATGG 
    11521 GTTGCGATTA TACCTGCGTT AACCCATATC ACATGGACCA CCCAAAGTCG GAATTTGACG 
    11581 ACGTTGATGT AAAGGAAATC TCTGAAGATG CTGAGATTCA AGGCTTGGCT GATGACCTCG 
    11641 GTGAATTTAT CGCCGCTAAT GGTCGCTCCT ACGACCGAAT CCTCGAAAGA TTCGGCCTCG 
    11701 ACTACACCGA ACAAGAAATT CAATACGCTC TAGGAAAGAT AGAATCATGA ATGACCTCGT 
    11761 AACTGTTTCG AAAACTAACG CTAACATCAT CTTTGACGCT CTGAACGGCA ACCGTGGAGA 
    11821 TTCCGCTAAG GCCGCGCTGA TTATTGTTGC CGCTCTTGCG GACCGTATCA ATGATGCCGA 
    11881 AGGACTGGTA GCTAGCACTG ACTTCCTGTT TGAAATTCAG GAACGCATCA ACTATCTGGT 
    11941 TGATGTTGCC GAAACCAAGG TAATCGCTGA ATTCAAAGGC CGTGGTGAAG ACCTTCTGGC 
    12001 TCAAATCGTT AATCTGGGAA CCAACTAATG ACTGACTGCG AAAAGCAACT GCGCCAATCG 
    12061 GGTATCGCCA ACGCTAACCT GATGTATGAC ACTGTTGGTG GCTCTAAAGC CTTCTATGGT 
    12121 CTTCAGTTCC TTCTGGCTCA ACTGTATGAT CGTGTCCTCC AAGAATACGG CCCTGAAAAA 
    12181 GCCCATCTTG TGTGGGATGC TCTGGTTCAA ACCGTGGATC AAATCCACGA TCATGCTGCT 
    12241 AAGAATGATG AGAATGGAAC TAGCAAAAGT GCCATCGAGC GCTTCACCTA AAGCCCCTCG 
    12301 GAAGGCTTAC CTGCTGCAAG TTCCAAAGCA GCAGGTAATT CCGAACAAAA AGAAAGCGAA 
    12361 GGAGAAGACG ACTTGCCGAA AGCAGCCGCC GCTATCCTAG CCTTGATTCT GACGACAGGT 
    12421 TTCAGTCCTT CTCAAAGGAC TGATTCCAAC TGTTTGGCTA GAACCATTTA CCATGAGGCA 
    12481 CGTGGAGTCT CACAACTTGA CCAACGAGCA GTTGGCCACG TTGTAATCAA CCGCAAAGAA 
    12541 TCAAACCGCT TCCCTAGCAC AATTTGCGGG GTAGTTTACG ACCGTGGTGA ATTCACTTGG 
    12601 ACACGGACTA ATCCAGCCAT CCGAGAGTGG GAAGCGTGGG AACGCTCAAA ACGCCTCTCA 
    12661 GATGCGATCC TAGCGGGGTC TAATGCTGAT CCGACCAATG GTGCCACATA CTTCTGGAAA 
    12721 ACGTCTGTGA ACCCCCGCTG GGGCCGTTCC TATAGGGTTA TGTTGAGAAC CAATGCCCAT 
    12781 GTCTATGCAA GACCACATTA AGTCTCTTGT AATCGCCCGT CTCAGGGCTC TCATCGAATA 
    12841 TATTGAGGGT CCTGAGATTC GTCTTCAACA CGTCCTAAAA GCTGTGGATA CAACTAGGAA 
    12901 CGAGATTGGT GACATACTTC GACCGCGATG CTAAGTTCAT TGGCCACGCC GCTAGACAAG 
    12961 ACCAATGGGT ATTCCTAAGA ACCATCTTGA TGGTTCTTTT GTCTATTCGG CAACCTTGGC 
    13021 TCAGAGTTCC TATTCAGTTT GAAGATGTAA TGATACATGG CTCTGGTAGT GATGCTCTTT 
    13081 TTGGTTTCAA AAGAACTGGC TATAACTACG CACTAGCCAA TATGAAGGAA CTTCACGGTG 
    13141 CCGTGAAAAA CTATGACGAT GATCTTGATA ACCTTCTGCT GCAGTTCTTA CAGATTCCGG 
    13201 GGCTCGGTCT TGCCAAAGCA AGCTTCTTGG CACAGCTAAC TGTTAACGAT GGTGCCTGTC 
    13261 TAGACACTCA CAACCTTCGC CGTATGGGAA AAGAAGACTC TTTCATTCGA TTGGATAAGA 
    13321 ACGCCAAGAA TGTGAAGGAA AGAATTGTTG CCTATAACGC AGCATGGAGA GAGTATGGAG 
    13381 ATTCCGCCTA TTGGTGGGAT TCTTGGTGCG ATTTCATGGC TGCTAAATAT CACACGACAG 
    13441 GCGAGGAGAT TTCCGCCATG CACAGACTTC CGGTGTTAGG ATGAAACTAA GTGCCTTGAA 
    13501 CGCAGCCATT CGTGATAACG ATGGCGCTCC AAAATTGAAA CTTAAACTGA GTGAAGACGA 
    13561 CACAGTCGGC ATCACTATTG GCCTTGTCAA AGGCGAATTC CTCAATGGAC TTAAAGAAAG 
    13621 GTTCACTCGA AATGATGAGA CAGGAATTTG GATCGATGAT GACGGATGGG TTCGCTTCGA 
    13681 AACCTCCCGT CGTTGAACTA ATTCAGAAAC TTAGTGGATG GCTAGTCACC ATTAATGGTG 
    13741 AGAACGAGCT TTTCTTCTAT AGCAAATCTA AGGCTCAGCG CCACAAAGAA GAACTGGAAC 
    13801 TTCAGTTCGC ACACCAAGCA GGAGTTCATG ATGGACCGTA AGTTACTGGA AACAGCGTTC 
    13861 GATGCAGGAT GGTGGGCCGC GAAGTCGGAA AATATCTATA GTCAGGACCA AGAAAGAGAA 
    13921 GAATTTCTAG CTGACCTCCA CACCCAGCCG CAAGCCAGCG AGGGGGAGGC GGTGAGATGG 
    13981 TTCGGCGACA AGAACTATGA CCCGACAGAG GCCATGATCG ACGCTGGCCT GTATCACAAT 
    14041 CATCGGCACA ATCCCGAGAG CAACATGATC GCTAGTTTTA AGGCGATGAT GTCACAGGCT 
    14101 GAGATTGACG GTCTGGTTAC ATACACCCAC CCCGCCCCCG ACGCGCTGCG GGTAGCGGTG 
    14161 GAGGCGTTGG GAGTTATATC CCGCGCGTCT GCACGATCTG AGACCATGTT CGGCGGCAAG 
    14221 ATGTCGGAAA TTACGCGGGT GTTTCAGAAC ATCACGCGCG TATCTGACCA AGCCCTCGCC 
    14281 GCCCTGCAAG GCAACTCACA ATGAAGTCGA TAATCCACGT AGCCCAACAA GCGATTCAGC 
    14341 AAAACCGTAA GGATGGAGGT AACAGACCTC CTCTGATTGT AAGGAATTAC AAAGGTGCCA 
    14401 AACGAGCCCA CACGCTTATC ATTTACGGAC AAGACGGGCG ACCTGCTGCT AGGATCGTTC 
    14461 ATAGCCCTCA TAAACCTCTT AGCTGCGGCG CTCGGATTTG GATCGAGACT GAGGGCAAGG 
    14521 TTGAAGCAAC TCTGGAGCAA GAACCTGCTT CGTGTCCAAT CGAAGCTTAA CAGTAAGGAA 
    14581 AAATAATGGA TAAAGTAATC CGAAACGGGA AAGTAGCCGT TCTGGTGTCA CCCGGTTATG 
    14641 GCGCAGGATG GTTCACATGG AATACAGAAT TTCCCCAACT TCTCTTTGAT CCTCAGCTTG 
    14701 TTGAGGCTGT AGAAAATCAA GACAAGGCAG CGCTACTTGA GCGAGCAGAA AAAATCGCCC 
    14761 CCGGCGCTTA TTTGGGAGGG ATGGATCAGC TTAGAATCCG ATGGCTACCC GAAGGAACCC 
    14821 AATTCCAAGT AACAGAATAT GACGGCAGCG AGGGTCTAAA AATCGCAGAC GAACAAAAAT 
    14881 GGATTACTGC GTAATGGCCG ATAAAAAACT CCATGTTATG GACGAACTGA TGGACCACCA 
    14941 AGTAGATAAC TACGGTCCTA AAACCCTCGG CGTCATGTTC GCCGTCCTCC GCAACCTCGT 
    15001 CAAATATCTA ATCGCAAAGG AAAATGAGAA TGAGTTTGGA ACAAAGGGTT GAAGCTCTAG 
    15061 AGAAGCATTC TCATGAGCCT CAGGATATTG CGCCTCGCGT AATTGAGGAA CTAGATCGAG 
    15121 CGGTAATTCT GCTGCGATTG TTCGAAAAAA TTCCTACGAA GAACCTTGAG TTCTTTGCAG 
    15181 AGAACGGTCT CGGAATGTTC GACTACTTCA AAGATGAGGG CGATCCTCGC GGAACTTCTC 
    15241 GATAACTTGA CACGAACTCT AAGTTCCTTA TATCTGAGCC TTCATTGGAG GCTATATGCA 
    15301 AAAGGAACTT AGAGCGGCTG GTCAAGCTAT TGATGACCTT GAATACAATC TGCCCGATAT 
    15361 GGCTGATGCA GTTGAGACTG AAGCAGAAGC TAGGGCAATT CTAAATTATT GTAATCGCTT 
    15421 AGCAATTCTT ATAAACGAGA CTAGACGGAA GCTTCAATGA GCTTGTTACC TTTCGATAAG 
    15481 TTTTCACCGG CTGGCAAGTA TTGAAGGTTC CAAGGGACAT GAAGACCACA AACATTCTCC 
    15541 CCATTGAGAG GAATCTCATG GTCAACATGA AACCCCTCAG GAACGTTTGA ATAAATCTCT 
    15601 CTGAGTTCTT TATCATAGCC GGGTAGAGTT GCTTGTTTTT GAACCGCCCT ACGTTTGGCA 
    15661 TTTCTGTTAT AGAAAGCCGG ACGGTTATTT TTGTAGTAGG TATGCTTCTT AATAGGGTCA 
    15721 TACCTACTAG GATAAGAAAC TCTATTTCTG ATTCTGTTGC ATTCTACGCA ACAACTAGTG 
    15781 CGTGTAAATC TAGGTGACAG ATGACCGTGC TTACATGGTT TTTCTGTAAC GTAGGTAGTA 
    15841 AGACCTAGTG ATCTAGCTTC TGTTCTTGTC ATAACTCATC TTAACTTAAA GAAAAGGTTT 
    15901 CGTAAATGAA GCTTCAAGCA AAAACTTATG ATCTTGAATC CAGTGGTGCC GATCTTGCAG 
    15961 AAGAATTCGG TATGGAAACC ACAGACCCTG CGGTAATCCA AATTATGCTT GAAAATATCT 
    16021 ACCCCGATCC TTATGTTTGG CCTCGTGAAC TCCTTGCCAA CTGGATCGAC GCTGGTGGAG 
    16081 GTGGTAGTCT TACTCTTCCT GAGGCTATTG ATCCTCTGTG GGTGATCGAA GATCACGGTG 
    16141 AAGGCATGGA CCACGAGTTC ATGATGAAGA AATACACCAA GATTTTTGCT TCAAACAAGC 
    16201 GTGACAGTAA CGAAAAAATC GGTGGTTTCG GTCACGGACG TTTGTCCCCT CTGGCTTACA 
    16261 CTGATACCTA CAATGTTCGT TCACGTTTCA TGCACGAAGG AGAGATTTGG GAGGGCAACT 
    16321 ACGTTGTTTT CCGTGGTGAA AATCGAATCC CTAAGATTCT GAACACCTCT CTGGCACTGT 
    16381 CTGAAGTTCA ACAAACCGGG GTGACTGTCA CGATCCCTAT CGGAACTCGT GATGTTGCTC 
    16441 GGATCAACGA GCGCACTAGG TTCTTCGCCA GCTATCTGGA TACTCAGCCC GAAGGATTCA 
    16501 CTAAGGTTCA ATACAAATAC ATGAACGCTT ACGGTGGTCA TCGTGAAAAC GATAACAACG 
    16561 AGATGCGTGG TGTTCGTCTG ATCCTTGGTG GTGTTCCTTA TCCTGTGCCT CGTGAGCTTC 
    16621 GTCTTGCCGA TAACATGGAC GTTGATATCT TCTTCGCACT TGGAGAACTG CAACCTACTC 
    16681 TGGCTCGTGA TGCTATCAAC GCAGATGAAG CTACTCAAGA ATTGGTCAAG AATCGGTTCC 
    16741 GTTCCTTCGC TGAAGGCTAC AGTGAGAAAA TCAGTAAAGA ACTGGAAGCT GAACCCTCAG 
    16801 TCCTTGATCG CTATTTCAAG TGGCTGAAGA CTGTGAATGA TCTCCCTTAT GGTCTTCGTA 
    16861 ACTATCTGAC TATCAAGAAC GTTGGTGCTA CTCTGAGTGG TGAAGAAATT TTCACTAACA 
    16921 TTAAGGGTAA CTTCAATGTT CACGACGTTA CTAGCGATAT CGATAATCAT CGCTACAACG 
    16981 GAATGTCCGC TGTGGACGCT ACTCTGAAGA GCCTCCGGGG TCTTCAGATT AAGAAGCTGA 
    17041 TTTCCAATGG TCTGATCCGC CGCTCTGGTG GAGACGAACA GGGTCGAAAT GAAGGACTGA 
    17101 ACTTTGAATA CTATGTTCGT CGTAACCGAC AAGGCTACGA TGTCAATAAC ATCATCCTCT 
    17161 TCGGTATCAA GGGACCGTAT GTCACTGGTC AGATTAAACT GATCAAAGAA GCGATTGCAG 
    17221 CAAAAGCGGG GGCTATGCGT GAAGCTAAGA CTCTGGCTAA CGACGCACTC ATTCTACTGA 
    17281 TTCAGTATGA TGATGAAGCA ACAGCGCAAT CTCTGGCTAA ATTGATCAGT CCGAAGCTGC 
    17341 CTCTTAACAT CATCACTGAC ACCAGTGCTA GGGCTCAGAC TAATCCTTAT ATCTCCGTCC 
    17401 TCTATGGCGA TAATAAGGGA GGTCGTTGGC CTCAGACTAA GGCTATCCGC GTATCCCAAT 
    17461 TGGAAAATAA GAACTTCGTG TTCTATGTCC GCAAAGATAA AGAACGGGTT GATACCACAC 
    17521 GGAATATTTT CGCAACCCTA CATGGGATGG ATGGTGGTCC TTTCAAGAAC AAAGTCCTGA 
    17581 TTGGAGTAAG TCCAGCAGAT GCTAAATACC TGCCTAAGAA ACATACCCAA GCTCTTGCAG 
    17641 TAGCTATTGC TTTCATTAGG AAAAATGTCC CTTACGAATA CAAACCTAAT GATGTTCTAG 
    17701 CAGCTATGAA TAAAATTCAA GCTAGTGCTA GGAATCAGAA CACAGGTATT CTAGCTTCTC 
    17761 GTCCCAAGGG ACCGAATAAT TACCCTGATA AGACTAAGGT CCCACTGATT ACAACTCTAG 
    17821 CAGCCCTGCT CGATACTCCT GAACTTAAGG AAATTGAGAC GCTGCTAAAG AGCGATAGTC 
    17881 AGACTATCCT TGATCAACTG AGGGGAATCT CTCGACGCTT CGGAGAAATT TCTAACCTGA 
    17941 TCTCATACGG ATTCATGAAG CAAGAGATGT TGACAGGGAA GACTCCGATC CCTACTTCTA 
    18001 ACCCTATCGA CCTGACTAAG GTGACAGCGT TCTATAAAAA GTATCCTCTG CTCACCATGA 
    18061 TCGATACGGA GTATAATCTG CGTAACTACG GCTACAACCC CGGATTGGTT GAAGCCTTGG 
    18121 TCCCCTATCT GAAATCTTAA AGGAACTTGA AACTATGAAC GCTTTTATCA AAACCGCTAA 
    18181 TGGTTTGGCC GTTGTTGTTA ACGGCAAACC CTACAATGTA GCTAAGCAGA ACCTTAGCCT 
    18241 GTATGATGCA GTTGAAGGTC TGATCCGGTC CAATGATTGG GATGCAATTC CTGACACCAT 
    18301 TGATCGCGCC CTTGGTCTTG CTAAGAAGGT AGCTGCTCAA GTCGTTGATG GCAGCATCAC 
    18361 GATTCGTGAT CGTCGTGTCT ATCTGAAAGA TGAAGCAGGA GTTGAGCATC GACTGCAAGG 
    18421 TTACGAAATC ACCAAGCTGC TTGAGCTGGC AGATACCGGC TTTGATATCG CTCCGATTTC 
    18481 TGAATTCGCC AAACGAGTTC GGAAGAATCC TTCGGAAGCT GTTCGCGCCC GTCTCTACGA 
    18541 ATTCATGGAG CATGGTCAAC TGCCGCTGAC TCCGCGAGGG ACCTTCATCA CCTACAAGGT 
    18601 TGTGCGAGGT AATTATCTGG ACAAGCACTC TGGCACCTTC GATAACTCGG TCGGTCAATA 
    18661 CGTCTCGATG CCTCGCGAAC AGGTTGACGA CAACGATAAT CGCACCTGCT CGACTGGTCT 
    18721 GCACGTCTGC TCGAAGGATT ATATTCGATC CTTCCGTAGT GGTAATGATC GCCTGATGGT 
    18781 TTGTGAAGTT GCGCCTGAAG ATGTTGTCTC GATCCCTACG GATTACAACA ACACCAAGAT 
    18841 GCGGACTGCT GCTTACACCG TCATCGGTGA AATCACTGCC GCTGATGATC CCGAATTCTT 
    18901 CGGCAAGGCT GTCTATAAGC CTGAAGTTGT TGATGAATTT GAAGCAGGTG CTGTGACTTC 
    18961 CACCCCGGTT CCTCACCGAG ATGCCTCTGG TCGCTTTGCC AAGAAGGTTG TCCCGACTGG 
    19021 TCCGAAGCGC GATGCTTACG GTCGCTTCTC TAAAGCCTAA GTAGCTGCCC TCCCTTCGGG 
    19081 GAGGGATTTT TCTCCCTGTA AAATTAAGGA CTTATCATGC GTTATCTGAT TTCTGACTCT 
    19141 GTTGCTTACG AAGGCTCGCG TTACCGTTTC GTTTATGACA CAAAGTTTAA GCACTTTGCT 
    19201 GTCGTGCAGA AGCAACGAGG ACGAAATGTC TGGGTAGATA TCAAGTATGT AGATTCTAAT 
    19261 TTCTACGTGC TATTCCCCGG CCACACTCGC ACCCGAGAAA ACGACCGTCT CCCCAACTGG 
    19321 AAGTAAATCA TGAACTCTAT CAAACCTAAG GGCACAGCTT CTGCAAAGAA GATTTTGTCC 
    19381 TCTAGGGATG AGGGTATCTT GAAAGATTAT GATGACCAAG ATGTGAAGGA TATTCCTGCA 
    19441 CTAGCTTTGG AATACAATGT AAGTCCACAG ACAGTAAGAA ATATCCTCAC AAAACACGGC 
    19501 ATCAAGCCTG TCTCAAATGG AAAGAGGGGT CGAAGACCCA TCGTTGATTT CCAGCCTAAC 
    19561 ACAAAGGTTC ACTCGAAAAT CAGCCACGTT CTCTCCATGC TGAGTGGAGA ATTCAGATTG 
    19621 AGGACAGGGC TTGAGCCTAC CAACACCGCG ATGGCCGTCG AGATTGGAAT ATCTCGACGT 
    19681 GCTTTCGAGG AAATTATGGC TGGACGTAGA GACATCTTGC TAAGTGAATT GCAAGCCATC 
    19741 GCAGACAAGG CTAAGATATC CCTCGCAGAA TTGGTGACAC CGTAGATGAC TGAAAAACAA 
    19801 GCAAGAGATT TCTGGTTCTA TGCGAAGCTT TGGCGTCAGA AGAAAGACTT GATGGCGTTA 
    19861 AGTGCCCTAC TAGATATGAG AGAGATTCAC AATCTCTCAC CTAAAATTCG TAATAGGATT 
    19921 GCTGAGATCG AAAATGAAGA AATTGCAAGT AGATCATTAC GGAGTTCACC AATCTCCCAA 
    19981 CGGCCTTAAC TTCCTTATTC AAGAGGATGA ACAGAATGAA CGAGGTCTGA ATGTTCAAAG 
    20041 CAATATTAAA GTCCGCACTT ATAGAAGTGC ATCTCCAACT CATGCCATTA CTCTGGTATT 
    20101 TGACGGACTA CCTAGCTCCG ATGATCGGAC TCTTCTTAGC TGGCTGGAGG GCGACAGGTT 
    20161 AGGGAAATTG CTGCTCCCTG ATCCAGCCAA CGCTGGACAA ATAGTTTTCG TTGATGAAAC 
    20221 AACCATCGGA TACACTGATA ATTTAGTGAG AGCCTCTAGG CTTTCCTCTT CAACCAAACC 
    20281 ACCTGTCACC ATATCATGGA TGATGACCCT AGCTGAAGCT AGACTGCAAG CTAGACTTAC 
    20341 TAATGTTCAG CCCTATATTA TCTTCGGAGT CACTCCTGCG TGGATGGCTA GTTTGGGAGA 
    20401 TAAAATTGTC CAGCTTTTTG AATTCGGTTC AAGACCACTT ATCCTTGTGG GCTCTGAAGA 
    20461 TGTTGTCCTT CCTCCAAAAG TTAAGCGACT TCGTGGGACG GCATTTAGAA AAGTTAGCGA 
    20521 ACGAGGTCTG TCGCTAGAAG CAATCGGTGG CCATTACCTA AGAGAGAAAA TGCGGCATGG 
    20581 ATGAAATATT TGTCTTCGGT TCTAACGAAG CAGGACGGCA TGGAGCAGGG GCCGCAAGAT 
    20641 ACGCGGCTCT TAATCATGGT GCCCAATACG GAGTAGGCTT CGGACCAACA GGTCGTTCGT 
    20701 TTGCTATTCC AACAAAAGAC TTTGCAATCA ATACCTTAAG CTTAGAATCC GTGAAGTTTT 
    20761 ATGTTGATAT CTTCCTCCTA TATGCAAAGG AAAATCCTCA TCTAACTTTC AGACTCACCC 
    20821 CCATTGGTTG CGGATTAGCT GGCTTCACTG TAGAAGAAAT TGTTCCTCTA TTCGATGCTG 
    20881 CCACTAGCAA TGTGCTACCT CCGCACCCAG AGTTTGACGA AATTTCTAGG GAATTTCATA 
    20941 GCTACTTCAT AACTCGTAGG GTTGCCCCCG GTGTCGGTAA TGATTATATT ACTTCTCATG 
    21001 GAAGTAATTA CATTCTCACA GGCAAGAGCC AAAGGACTTA AGCGTTATTA TACAGGAAAG 
    21061 CCCTGTAGCA AAGGACATAT TTGTGAACGA GATACCTCAA AAGGTATGTG TGTAGATTGC 
    21121 GAAAGAGAGC GCTCAAGAAT TAAATCCCTT GGCGGCTATG CCCGTAATAA GGCAAAGAAT 
    21181 CCTGAGAAAC TTAAGCACTG GTATGCCGAA AGATACGAAC GAGAAAAAGA AGTTCGTAAG 
    21241 CAACGAGCAA GAGACAATTA TTATAAAAAT CAAAAAGCTT ACAATGCTCG CGCTTCTCTA 
    21301 AGGAATAAAG AACTTAGAAA GAGAACTCTA GATAGAGACA GCGTAATTAA ATTCTACGAG 
    21361 AATAGACCAA AGGGCATGGA AGTAGATCAT ATAATACCTA TTAATCATCC GTTAGTTTGT 
    21421 GGGCTACATT GTGTAGCTAA TTTTCAATAC CTCGATCCTG AGATGAATAG AAAGAAGAGT 
    21481 AACAGTTTTG ACCAAAATCA ATTCAGTTTC CCTGCGTGAC TATCAAACAG AAGACCTAAG 
    21541 TTTTCTAATT CAAAAGAAAA AAGGTCTGCT TATGCACGAC CCAGGGACTG GTTAGCCCTG 
    21601 CGGGGCACTA GGAAAAACAC CCCCCGCCTG TCTGTTCATC TACTACATCT GGGCCAAGCA 
    21661 CGGAGGTAAA GTGATCTGGG CTATGCCCAC TCACTTGATG AAGAAAAATA AAAACGAACT 
    21721 TCTAACATGG TCTAACTTCA GAGAAGATGA AGTAGCCATC GTAGATGGAA CTCGTAAGAA 
    21781 GAAGGATGCC ATCATTGCTG ATCCTAACGT AAAAGTCTGG ATCGTCTCCT TCCCCGGCCT 
    21841 TGTTAAGGGC GCAGCTTGGA AACAATACCA AGGGGTTAAG GGAATCATCA TTGATGAATT 
    21901 CCATAAGTAT TTTTCCAACC ATGAATCTCC TTCCACTCAA GAACTTTACA AGTGTGTTCG 
    21961 CACTATGGAA TTCTTCTGCG GAATGAGTGG GACTGTCATT AAAGGACGAC TTGACTCTGC 
    22021 TTATCCGATG ATCCAGATTA TTGAGCCACG TTTCTACGGT AACGTGAATG ATTTCATGGC 
    22081 ACAACATGCC ATTAAGGATT TCTGGGGCAA GGTGATTGGA TGGAGAAACG GTGAGAAAAT 
    22141 CAAGCAAGTC CTCAATCATA TTGGTCGCCG CACGAGTTTT GAGTCTGTAT TTGGGAAACG 
    22201 AGATATCGTT TACTTTATTC AGGAAGTTGA TATGGGGGCT AAGCAGAAAG CCCTCTACGA 
    22261 TCAGTTCAAG AACATGGGGA TGGCCGAACT TGACAACCTT ATTCTCGAAG GTTCGAACGA 
    22321 AGGCGTAAAC CTTCTACGTC TTAGACAAAT TCTTGCCCAT CCTGAGAGAA TTTCCGTTCC 
    22381 TACCGACCGC GATGATAAAG GTAAGATCAC TGAGTTCGAA GTCGTGGACG CCTCAGGCGG 
    22441 CACAGCCACA GAGAGAGACG AACGTATCAA GTTACTTTTG GAAGACCATA AAGATAACAA 
    22501 GGAGCCGGTG CTTATTATCA GCACGTTGAT CCCCGAGCAA GAACGTCTAT GGAATCTTGC 
    22561 TAAATCTTTG GGGCTACGAA CCGCCCTCAT TAACTCCAAC GTTCCTAACG CAGAACGCTG 
    22621 GAAAATTGAT GAAGACTTCC GAGAGGGACG AATTGATTGT ATTGTCGCAA GCCCCTCAAC 
    22681 CGCAGGAACA GGGTATAATT GGTCGCATCT GAACCATATT ATCTTTGCGG GAATGGACTT 
    22741 TGCCACGGAT GATTTTATTC AGATTCTTAT GCGCGGCTTC CGTGGTAAGA GAGACAGGCC 
    22801 ACTACGAGCC ACTCTAGTTC AATACAAGGG AACAGTGGAA CAACATATTA ATAAAGTTCA 
    22861 TGACAAAAAG AGCAGGGAAA GTCACAACAT TGATCCTACC TACTTAGTCT TGAATCTTAA 
    22921 TGGGCCTAAC AGAGCGAAGG AGAATGGAGT GTTCGTTTCC AGTTAACTTA TTCTTCTTAG 
    22981 ATAAGTTCTC TTTAGCAGGA AGATACTGAA GGTTTTCAAT AACATGAAGA CCACAAATAG 
    23041 TTTCTCCCTT CAATGGGATA ATGTGATCTA CATGACAACC TTCTGGACAA TTAAGATAAA 
    23101 AATCCTTGAT GGCTTGACGT TCTTCCTCAG TAACCCATAT AGGAGACTGA AGCCTAGCAC 
    23161 GACGCTCTGC TGCCTTAGCG GCGAAATATT GCGGATTATC TTTGCGGTAT TTCCTAGCCT 
    23221 TGTCTGAGAG TTTTTCTTTA TTCTCAGAAT AGTATCGGAG GAAGTATTTT GACTCCCTAT 
    23281 CAGGGTTACG ATTCTTCATC CGCTTATCCC GGAACTTTTG AGGATTCTCC TTATATCGTT 
    23341 CTCGTGCCTT GATGTTGGAG CATTCTATAC ATACAGAATT TGCTACCCAT CTTTCGGACA 
    23401 TATGCCCTTG ACTACAGGGT GTATCACTCC TATATCTTGT TCTTCCGAGG GATTGAGCTT 
    23461 CTTGCTTAGT CATTTTCGGA TTGTAACATG AAACTTTAAA TTTTAAAAAG GAACTGAAAC 
    23521 TTATGAGCGA CATTGACAAC CTGATCAACC AAGCTGAAAC CCGTAGCGCT GAAGTGACTT 
    23581 CTGACCAAGT CCCCGCTCTG CAAAACCAAC ACACTGATAT TGCTCGCCGT CCTTCGCTGG 
    23641 ACAACCTGAT GAACTCGGGC ATGAGCGTTG AAACCTATCT GAAGGTTTCT GAAGATGGTC 
    23701 TGAAGGTCAT CGTTAACGAT AAATCGACTC TGTTTGAAAC TGTCGAAGTA GTCGTCAACA 
    23761 TGAACGAAGT GATTGCCACC GAAGCGATTA AATGGGGCAA CCCACCTCAG TATTACAAGA 
    23821 CGTATGACGG TATCATGTGT GCCGATAATA CTACCAAGTG GAGCGAAGCT CTGGAACTTG 
    23881 GCGCTCGTTT TGGCGCTACT CCGTATGCTT CCTCGGACAT TCCGATGACC CTGAACGAGG 
    23941 ATATCAAGAA CTCGAAGGGT GAAGTCGTCC TTGAGTCTGG CACTCGCATC GGCTATTCGC 
    24001 TGTCCACCAC GAACCGCGAG GCTTTCGCCA AGTTCCTGCG TGAAACGAAC GAGCAAAATC 
    24061 TGCGTCATTC GAACGTTCTT GTGAAGCTGG GTTACGAGCC CAAGAAGAAC AAGAAGGGCA 
    24121 ATATCTGGGG TATCGTTACC TTCGAATTGC TGGGCGAAAA CGAAGACTAA TTTCCTTGGT 
    24181 GGGTTGAGGA AGAAGGGCGG GGCTCATGCT CCGCCCTTTG CTTTTAAGGA CATATGCAAT 
    24241 GCCAGATAAC TATTGGAACT ACCGAGTGAT GCGTAAAGTT GAAGAAGGAT TCTATCTCTT 
    24301 CGGCATTTAC GAAGTCTATT ACCGCTGTGG TAAACCCACC AACTGGTCAA AGAATCCTGT 
    24361 GGAAGTTTCT ACAGACGATC CTACTGAAAT GGAAAGCATC TTGAAGAAAA TGCTCCGTGG 
    24421 AGCTACTGAG TTCCCGATCC TTGACTATGC AACAGGAGAA GAAATCGATG CCTAAAATGG 
    24481 TGACCCTTAG TGAAGATCGT TACAAGTATC TTCAACGTCG TGATGCCGAA CTCTCAGCCC 
    24541 TTGAAGATGG TGGGGTTGAT AATTGGGACT GGTATTACGA ATCTCTAAAG CAAGCAGGAC 
    24601 TGCTGGATGA GGACGAAGAC TGATGGACAA CATCTATGAA GACCTCTCAC AAGACGATCT 
    24661 AGTTACTAGA CTGATTGAAG CTGAAACTAT TCTCAGGCAA GTCAGTGAGA CTTTCACCCC 
    24721 TGTTGGTCGA GAAGGTAAAG GAACGATTTC TGACACCATC TTGATCTCCA TTGTAAGCTA 
    24781 CCGAAGGAAA CACCGTGTCT GAATTTACCC TTATCGACGG CAACAACTGG CTCCGTCGCA 
    24841 AGTTCGAAGA AGACCGAGAC ATCTCTGGTC TTCGTGCCAG CGTCAACTCA CTGCGTAGTG 
    24901 AGATTGCCAA TCCGAGGAAC CAGACTATTT TCTTCTGGGA TGGTTATCAC GCTAACGATT 
    24961 ATCGTAAAGC AATCTATCCT GAGTATAAGT CCAAGCGCTT TGGAACTCCT GATGAATTCT 
    25021 ATCTTCAGGT TGATCTCTTC CGTGAGATTG TGAAGAATCT TCCGATTCCT TACTTCCGCG 
    25081 TTGATCATTA TGAGGCTGAC GATGTTATTG CTGCTTTTGC TCGCGTTCTC CCCGCAGGTT 
    25141 CGAAGATTCA TGTTAAATCA ACAGACAAGG ATTTCGAACA ACTGGAAGGT GTAACTCACG 
    25201 AAGGTAAGAC CCTTACTGAC GCCCTGCAAA AGGTAGTAGA TAAGGCTAAG GAAAAGGGTA 
    25261 AGCCCATTGA AGGTGCTGAT CCAACCATTA CCTCTGACCT CGTGGTTCCT TTCAAAGTGA 
    25321 TGGTTGGAGA TACCTCAGAT TCTATCGCAG GAATCCCCGG CTTCGGAGAG AAGCGGTGGC 
    25381 TGCTGGCTAA CAAAGAAGCT GCGAAAGCTT GGGTAGATAG AGATTTCGAT CCAGATTATA 
    25441 TCCCTGAGAT GTCTGATAAG CTGACCGAAT GGTGTCGAGA CAATGTTGAT GTTCTGACTG 
    25501 CCATGAAGCG AGTTTGTTTG TTCCGACCTC TTGATAAACA GTTCCTGACT GCCAATATCC 
    25561 AATACGGAGA AGACAACCCT CAGGTTGTCG AGAAAATTCT GAAAGATAAT TATGCTTAAC 
    25621 ACTATCCAAA TCACTGGCCA GATGCAGCCA GATGCAGCGA TGGTTCAAGA CGAACTCTAC 
    25681 GAGGAAGGAG AAATCCTCCT CCCTCGTGAA GAAGGTCGAT GGACCCTGTT TGCTGTCAAT 
    25741 CGTATCTACA CAAAGGACGA CGGCAAGAAG CCTCGTGAGG TTATTGAGGC TGGCTATCCT 
    25801 ACTCCCTATC CTGTCCAAGC AACTTGGCTG GCAGCAGATG ACGTTGCTTT CAGGATCACT 
    25861 CTTACTCGTC TCCAAAAAGA GCGTGAAGAA GCCGAACGTC GTCAGAGACA ACAACTGGTA 
    25921 AAACCAACTA CGCCCCCTCT GGTAGTGTAA ATTATGTGGA AAAAAGCAGC TATCGCCGCC 
    25981 CATGGCGACC AAAAATATGG GACGCTTCCT TACTGGCGTC ACCTCCAATC GGTTGAAGAA 
    26041 GTTCTTGCCG ACTATGGATT CACAAGTGCT GACTACCAAG CCGCCGCTTG GTTGCACGAT 
    26101 GTAGTCGAGG ATACTGCTAC ATCTATTGAC GATATCTATG AGCATTTTGG CTCTGAAGTG 
    26161 TCAAAGCTGG TATGGGCTGT GACTGGCGTT GGACATAATC GTAAGGCTCG TCAGGCTTCC 
    26221 ATTCTCAAGA AGTTGCATCA CACAAAAGCA GCTTGCCCCT TGAAACTGGC AGATCGAATT 
    26281 GCCAACTTGG AATCTGCTAT TGAAGAAGGC AATTCTCAAG GCAAGTTTGC CATGTATCAT 
    26341 AAAGAGAACG AAGCCTTCGA AAAAGTTGTG CGTAAACACG TTCCCGCTGA AATGTGGGAC 
    26401 CGTCTTGAAA GGGCGTTTGA TTACGCCGAA CAAAAAGGAT GGATTTAATG TTCCAGTTTG 
    26461 GACGCAATAT TGTTGACCTG AATCTGGTGG GTTCGGTAGT TAATGACGGC TATGGAAGCT 
    26521 ACTCCTTCTA TGCCAAGGAC GACGGTCGAT ATCTGTATGC TATGCCGCTT AGTGATGCTG 
    26581 CTTTTGATGT AGTGGCAGCA GAGCTGGGTG TAGCTGAGGA TGATAAAATC CCCAGCGGAA 
    26641 TCTGGCCTAA GGAAGAACCG ACGCCCTCTG GTGTCTTCAG TTATAAGGCC GCAGGTTGAT 
    26701 GACAGAGACG ATGATCAGGA CTAGATCGGG GCGTTATCTC GATCTAGCCA ACCCTGATCC 
    26761 TGCTGACATT CTATTGGAAG ATATTGCAGT GGCACTCTCA AGAGTGCCAC GTTTCAATGG 
    26821 GCATACTACG CCCTTCTATA GTGTAGCTCA GCACTCGACA TTTACTGGAC GAATGATCTC 
    26881 CGGTAAGAAT CGACTCAAAG GATATTTGCA TGACGCCTCT GAGGCATACA TTGCAGACAT 
    26941 TCCCACTCCT GCTAAGCGTC TCATGCCTGA CTACTATGTA GTTGAGGCTA GGCTCATGAG 
    27001 TGCAGTTGCT CGTGCCTTCG GACTCCCAGA TGGTTTCCAG CACGAAGACG TAGTAAAAGA 
    27061 AGCTGATCTT ACGATGCTGT TCTGGGAACG AGACGCCATG ATCGATAAAG ATATCGAGTG 
    27121 GCTGATTGAA GACCAACACC CCGGAGGAAC TATTCAAGAA CGATTCCCAA CATGGCGCCC 
    27181 TTGGAATTCC ACTGAAGCAG CTAACAATTT CTATGCAGAG GTAGTTTCGC AGCTATGAAA 
    27241 ATTTACAACC ACACCTACGG AGAAGGGACC TTAGAATTCG TAAGGAATAG CGAGGGTCAG 
    27301 ATAGAGATCA CCTTTACTAG TGAGGACGAC ATCTTGACGT TCACTGTTGA TCCTGAAGAT 
    27361 GAGTTGAAGT TGCTGAAATT TTTTATCAGG GCATAAAACA ATGATCTGGC TAGTCAGCGG 
    27421 CGGACGTAAG TTCGCCTCTC CTGTGTTCAT TCACAACAAC ATGGATCGAG TTGCAGATCA 
    27481 ATATGGTCTT CCTGAACTAA TTGTTCATGG CGGGGCACAA GGAGCCGATG GGGTCGCTGA 
    27541 GAATTGGGCT AAGCTTAACA ATGTTCCTAC CTCAGTTCAT AAAGCAGATT GGGATACCTA 
    27601 CGGCAGAGCC GCAGGACCTA TTCGAAATTC AGAAATGTTA GAAGCCCACC CAGATATTGA 
    27661 TCTAGGTTTG TTTTTTCCTA GTGGACTCTC TCGCAAGAGT AGTCCGGGGA CTTACGATAT 
    27721 GCTGGACAAA GCAAAGGCCG TAGGGATTAA GCCCATTGTA TTTAATGCGG AGAGTCACAT 
    27781 TTGAGAACTA AACCAATGCT TGCGGCGACC ATTGAGTCGC CGGAAGACAT GGAACTTATC 
    27841 AAGTTTCCTG TCTATGTCAG TCCTAAATAC GATGGCGTCC GTGGTCTTAC TAACTCTCAA 
    27901 GGAGTTCCTT ACACCCGTAA GGGTGAGGAT TTCAACAATG TTATCTTTAA AGATTTGGTT 
    27961 TCTAAGTTAA AATTAACCGA CGCCGATTTC GAAATTGGTA TCGGTAAGCC TACTGACAAG 
    28021 AAATTCTTCG CACAAACAGC CGGTTGGTTG AATAGTGACG CTGATCCAGT TCCTGACGGA 
    28081 GCTACCATTA CTCTCTATGT CTTTGATCGT ATTGTCCAAG GCATGACCTT TGATGAGAGA 
    28141 TGGCAGAAGA ACAAGGTCAA GGCAGGAACT TGGGGACAAA TTTCTATAGT CTGGGTGCCG 
    28201 CAACATCTGG TCAACTCCGT TGATGAAATT CTGAAACTTG AGGAACAATA CGTGGCCGCT 
    28261 GGTTATGAAG GTATCATGAT ACGTGGCAGC CTGAGTAAGG CCAGCTACAA ACATGGTCGT 
    28321 TCTTCCATGA TCTCCCAAGA ACTTATGAAG TTCAAACGCT TCAAAGACGA CGAAGGTGTT 
    28381 ATCATTGGAT TTGAAGAACA GATGACTAAC ACCAACGAGA AAAAGACCGA TGGTTTGGGT 
    28441 CACGCGAAAC GTTCGTCAGC AAAAGCTGGT AAGGTGCCAA ATGGCCGCAT GGGTAAGATG 
    28501 ATTGTTCAAT CCCCCGCGTT CTCAAAACCG ATCAAGATCG GCACCGGCAA AGGATTGACG 
    28561 AAAGAACTTC GTGAGGATAT GTGGAAGAAC CCAGAGAAAT ATATCGGCAG AACGGTAACA 
    28621 TTCTGGCACC AAATGGGTAG CAGCTACGAG AAGCCTCGCT TCCCTTCATT CAAAGGATTC 
    28681 AGAGACAATG GAATTTAATC TTGTTGTAGG CGAAGATTGG GAAGGACTCT ATGTTGATGG 
    28741 AGTCCTTTAT GTTCAAGGTC ACAGTATTGA CGCTAGAGAT ATCGCGGGTG CTGCGAATTT 
    28801 GAAATTCGAA ACTACTCATG CAAGTGAGGC AGGATCAGAT TATCTGGAAG ATAATGGTTA 
    28861 TCTTCCAGAG ACACTGGAAG AATGGAAGAT CGTAAATGGA GATTGATCCT GACGCCTATT 
    28921 ATAGGGTTTG GTATCTCTTC TCAGATCACG CGGAGTATAT GTATGGTCGT GCTTTGATTA 
    28981 AGAAGAGAGA AGATGAATTT TATCAGCGAA TGATCGCTGG ATGGGAGAAC ACAAATGAAG 
    29041 ACTAAACTTT ACACCCAATC GGGCGAATGG CAGGGAACTC TGAATGTTGG GGCAGTTTCT 
    29101 AAGCGTCTGC GTGAACTAGC AGACGCTATT GATAGTGGAG ATATTCTTCC TGAGGATACT 
    29161 TCAGAAAGCA CTATAGTAGG TCGTCAAGAC TTCGCCATGA ACGAATTCAA ATTTATGTAT 
    29221 CATGCAAAAC ACCACGTTGC CTGATGGGCT AATCCTCGGC TTCGTTCTTG ACTACTCTCA 
    29281 CCTAGAACTA GGTTATAGCA CTGTGGTAAT GCTGCTAGAT AGAGATCGAA CAGCGTTCTA 
    29341 TAGAGGTCGT GGGAATAATC AGGAAGAAGC TACCCAAGAC GCAATTAATA ACTGGAAAGA 
    29401 AGATGCTGAA CTCTGACAAA GAGCAACGCC TTATCGAGCT AGTAGTAGAA CAAACAGATA 
    29461 CTCGATATAT GGATTTCTAT GATATTGGAG GAGGACGAGA AATGTATGTC TTCTACCAAG 
    29521 AGAATCCTGC TACCGAACTA GGCCACTCGA ATTACCTTGG TGTCTTCATC AAACCTCATG 
    29581 ACGGCTCTAT CTGGTTCACC AATGCTAAGA GCATTGTAGA TCAGAGTTAC CCAGCCATTG 
    29641 AAGAAGATGG TGAAGTCATT GCCTCGAAAC ATCATCATGA TTTCGTGCAA AATCGTAAGG 
    29701 GTCACTTCAT CGACGGCGGA CTAGATTATG TGAGAACGAA TCATAATCTT ACTGGTCATG 
    29761 TGGTTGTAAG AGATGGCAAA GAGGTCTATA TCCCTATCCA TGAAAACTCC TGAACATCAT 
    29821 GAAATGACGG CGGTCTTGAT TGACCGCCGT AACTTTGACC AATATCTAGA GCCGCTGATT 
    29881 AAGATCATGA GCGGTGAAGG TGTAGCTGGT ATCGATCTTG AGACTGACAA CAGACAAGCA 
    29941 CACGCTGGCA TCATTGAATA TGGTGCTGAT GGTGTCTTCG ATCTTCGTCG TCAAATCATC 
    30001 ACTGGCTTCT CCTTGTATAA GGATGGAACT AAGTGGGCCT TCTACTTCAA CCTGAACCAA 
    30061 GCTGACGAAG AAAATCGTCT GACTTGGAGC GAGGTTGCAC CTATTGTCGA AGCTCATAAG 
    30121 GGCCTCTGGA TTGCACACAA CGCAGTCTTT GAGCGCACTA TGATGTTGTC TGTGTTGAAC 
    30181 TACCAACTGC CGGATGATCG TCTAATCGAT ACTCTGCAAA TGGCAGTCTC CGCTTACAAC 
    30241 AAGGATGAGT ATGACCCTCT GCTCCTGAAC ACCAATGGGA TCATCGCACT TGATCCCATT 
    30301 ATTCCCCGTG CGGCTGTTGC TTTTGCTGAT TTCAAAGGCA GAAACAACAT GACCACGGAA 
    30361 CAGGCAGAGG TTCTGGGCCA AGTCATTGGT AAGTCTTCTC GTGCCAGCTT CTCCTACAAT 
    30421 GGTCTTGTCA ACGACATTGC TTATGGCTAC GGCCTCAAGC AAGCTGTCCG TAGCCACTTT 
    30481 GGCTTCGCGA TGCAGACCTA TAAAGAGACC CTTGGTGATA AGAAGGGGAT GGCTGATCTG 
    30541 ACTGGTGAAG AAGTCACTAG TTATGGTGCT GATGACTCTT ATTGGGCCGT TCGTCTCTTC 
    30601 CATCATCTTA AGAAGATGAT GCTGGATTCT AATCCCCAAG TTCTCAAGAC GTTCCTGACG 
    30661 CAAGAGAACC CTATGGTGAA GGTCTATTCT GATGTCTGGC TCGGTGGTGT TCGCATCAAT 
    30721 ACCAAGGCAG TTAAGGAACG TCGAGAAGTC GAACGCTCGG AGTATGCCAG CAAGCTTCGT 
    30781 CAACTTCGTC CTCAGATCAA AGGGCTTCTT CCCTTCGATA AAGAACCTCA TGCTGGCCTT 
    30841 GCTAAGCATG ACAAAGCCTA CATGCGTAAC GATGCCTACC TTAAGTATCG TAATCGTCTG 
    30901 GAAGAATGGG CGTCGATTGA TGATAGTCAA CTGACTGACT ACGAAGTTGC CAAGCAAGTT 
    30961 TCTGGGGCAG TTTCTGAGTC GTGGACTCAC GAGAAGGGCG AGAAGAATGG CGACCTGAAC 
    31021 TTCGCCTACT GGATGACCCA CCGAGTTCTT ATGTATGACC TCTTCAAAGA GAAGGTCATT 
    31081 CTCTATAAGA GTAAGGTGCA ATCTGATGGT GATGCTCGTG GTAAGTTGAT GGAACGACTT 
    31141 GATGGCACCA AGCTTGCTGT CATGAAAACC CTCAACGAGA TGGTGGGTAT CGAGCAGCGC 
    31201 ATGAAGCTGT ATTTGAACCC CTACCTTCTC TTGATCGATC CTGATACCGA CAAGATTTAT 
    31261 CCTCAGCTTT CTTCGATGCT GAATACGAGA CGGATGGCAA CGTCCTTCCC GAACCCTATG 
    31321 CAGCTTAGCA AGCGTGGTGA ATCTACCTAC ATTCGTGGGT TCTATCTTGC TGATGAAGAT 
    31381 GATCATGTCA TCGTCAGTCT GGATTGGTCC AGCTTCGAAC TTGTGATCAT TGGGGAACTC 
    31441 TCCAAGGACC CCGGCTTCAA GCAAGTGTTT GGTCAGCTAC CGTTTGGTGA CCTTCACACA 
    31501 GGCGCTGCTG TTGACTGCCT CAGGGTCACT ATTCCTGAAC TTACAGAGGA ACTGTTCAAC 
    31561 AACCTCGACA CTATGTCGGC GGAAGAAATC AATGACATCA ACTCGAAAAT TCTTATCGAC 
    31621 CCATCGGGTA ATCCTCTCGA CCCCAAGAAA GCCAAAAAAT TCTGGCGCAC CGTCGTTGGT 
    31681 AAAGGTGCCA ACTTTAACTA CTGGTATTCC GGCGCGCTAA GCACGGTTGG CGATACTCTT 
    31741 GGTTGGAGTG GAGATACTAT GTGGGAAGCC ACGGAACGCT ACCGTGAGCG CTTCTCTGTG 
    31801 GCAGAGCAAT GGCGTCAAGA CACGATTGCT CAGTTGCAGA ACACTGGCTA TCTGATCCTG 
    31861 CCTGATGGAC ACCGTCGTGT TCGTTATGAA GCGACCCCAG AGTGGGCGAC CTTCATGAAG 
    31921 AACCAATTCA GCTTCAAGCA GCAATACTTG GGACTGAATA CGAAAGCTCT GACCGATTTT 
    31981 GGTAGCTTGA TTACCAAGTC TATTCAGACT CGTGCTAACA ACCAAGGCAT CAACGCTCTG 
    32041 GTTCAAGGCA CCAATGCTTT CGTTGCTAAG CGCTCGGTGT TGACTATCAT CAATAAGGCG 
    32101 ACCGAAGCTG GTCTTCGTTT CCGCTTTATG TTCCCTGTGC ATGATGAGCT TGTCTGGTCT 
    32161 GTGCATAGAG AAGACGCTGC TGCTTTCATC AAGCTGGCTA AGTCTGTCAT GACTGACCAT 
    32221 ACTGATATCT TTGAGACTCT GAAGCTAGAC TGCACCCCCT CTGTGGGTCT TACCTTCGAG 
    32281 CCTTGGGATG CTAAGAAGGC ACCGACTGGA CAGATTGAAC TTGCAGAAGT TCAAGCGGAT 
    32341 ATGTTTGGGT TCAAACGAAA CCAAGATATC TCTGCTGACC CTGATGCAAT CAACAAGATC 
    32401 ATTGAAGGAC TATACTCAAA TGCGTAATCC ATTTAGGAAG AAGCCTACAG AAGTTATCCT 
    32461 AGATACTTCT AGACTAGACA GAGCTACTAG AGAGCAAGCT GTTCTTAAAT CTTGGAAAGA 
    32521 TTATAAGCCA AAATGGCAAG CTAGGGAAAC CATCTCAGGC AAATATACCC TATCATATGA 
    32581 AGTTCCAACC GTTATCTTAG GTAGTAGCTC AGAAGAAGAC AAGGTGATTC TAGTTTGGAA 
    32641 GCCTTTTGGT GCTGAGAGGT TACCGGGGTT TGCTTATCTT ACCCCTCCTC CCTCTGCAGA 
    32701 GTTCGATACT CTCAAAGACG TAGAGGTATT CCTGAGACGG AAGCTTCACC CCAACAACGT 
    32761 TGAATTCGAT TCAAATGGTG ACAGAATCAA GTAACTAAAC TATACTGGTG TAATGCGAAA 
    32821 CACCGGAAAA CCTAGTGAGA ATAGATTTGA GAACGCGCTC CGTAAACTCT ACGGAGCGCG 
    32881 TGTTCATATC CAAGAGTTCT ATGATGCAGC ATACCTCCAT GGTCTGAACA AGAAGCCTGT 
    32941 AAAGGCACCG GAGCAACCTG CGGATCGTCT AGTAACTCTG AATGGCACTA TGTTCTACGC 
    33001 AGAGATTAAA TCGGTATCGA ATGGGAAATC TTTTCCATTC AGTATGATAA AATCTAATCA 
    33061 AATAGGAGTA GGAAAGCTTG CAACCCTTGC TGGGGGTTCC TATTTCTTCT TCGTCCATGA 
    33121 TCTCCAAGCG GATATCTTCT ATAGAGTTCC TGCAAGTCTT GTCCTCTCTA CACAGGAGGC 
    33181 TGGCAAACAG TCTCTGAAGT GGTCCGAGAT GGAAGTCTGG GAAGACTACG AGACTTATAA 
    33241 AGGACTTAAA TGAGCAACAT CTATCAGGAC GTAATGGTCG ATATCGAAAC GACCGGAACG 
    33301 CAGCCTAACC GATCAGCTAT GATCCAGTTG GCCGCTGTGA AATTTAATCT CGAAGACTTT 
    33361 ACAGTCTCAC CCAATTTCTT CAACCGTTCG CTTAGCATCC CAGCTTGGCG CTATTGGGAT 
    33421 GA 
//
LOCUS       LVF1_p2_dsDNA_75_length=5142_depth=0.25x               5142 bp    DNA     linear VRL 19-Jun-2022
DEFINITION  LVF1_p2_dsDNA_75_length=5142_depth=0.25x.
COMMENT     Annotated using VIBRANT v1.2.1
FEATURES             Location/Qualifiers
     source          1..5142
                     /organism="LVF1_p2_dsDNA_75_length=5142_depth=0.25x"
     CDS             2..319
                     /locus_tag="LVF1_p2_dsDNA_75_length=5142_depth=0.25x_1"
                     /protein_id="None"
                     /product="hypothetical protein"
                     /translation="WPSGTVASDAVALVWDDPQIIFEAQSLSFALDDIGALVDFTAAA
                     GNTKTGLSGSYLDSTTGTTGKTFRLLRLVPRPDNVVGAYAKVEVLYVEHALLGVVSGV
                     GGV"
     CDS             319..1227
                     /locus_tag="LVF1_p2_dsDNA_75_length=5142_depth=0.25x_2"
                     /protein_id="None"
                     /product="hypothetical protein"
                     /translation="MPMQRANFPKSLEAGLNAVWMSNERNFPEEWPRLFERKKSNKAV
                     EEQVLRAGLGAGQIKAEGTTIAEDMGGESWTQRYLNITVALMFSLTQESLEDNLYMDL
                     GRQYTIDLQRAMKETKEIMAANVFNNGFSTSYPIGDGAALLSTSHPLWGGGTSSNKLA
                     TPADFSESALEDLLIQIRNCVDDRNLPTPINPKQLVVGNSNYFQAIRILRSMQRVGTT
                     DNDINAIKSVGIFGNDPVVLRRLTDTDAWFVQTDASMGLQYFQRIALQKGGQEDFRTG
                     NWEQKARERWSIGCTNWRALFGSEGA"
     CDS             1293..2081
                     /locus_tag="LVF1_p2_dsDNA_75_length=5142_depth=0.25x_3"
                     /protein_id="None"
                     /product="hypothetical protein"
                     /translation="MSTKHHLSSAQELYVGAGYDALLFGTNGRKGAPVHLLTRVSLGS
                     PIALDADGLIVGATSTELPNNGTITYTTAEDGASPIDNAATPAPSTITTSTGATASVW
                     ALDVPRNITATSTSAVADTVFTITGYDYWKVKVVEQFTIAAAASAGAGKKAFAYIESI
                     AIYSAGDITTDTVTVGWGDVLGLPYKLTSKADAVRVFFNDVLDDSATVVKADATDPAT
                     ATTGDVRGTVDTNSASDGSAVVVWMHVQNTSTPEGLRGVAQYGG"
     CDS             2085..2864
                     /locus_tag="LVF1_p2_dsDNA_75_length=5142_depth=0.25x_4"
                     /protein_id="None"
                     /product="hypothetical protein"
                     /translation="MILLLELIESIRERLHDLGGDRGDPSAGFYATWQEDDSGCLWSN
                     TELVRLLKRAMTDVALRAPISEEGVSDDAVGTLCRPSVTANTAEVSIDSRIFYVDQAR
                     LESDPYQTLLVKTTSAALAAKYGGSEWSTLTGQPTHYLESKQGILRLFPIPIQDDALR
                     LRVRRGYAIDFEWDDIADEETPAVALEDVDDGLYEALILATCRLAFLKRDADTQNLDQ
                     SREYERQLSQLVGPPISIRQREARRENANLGIAIRGSSRYR"
     CDS             3209..4441
                     /locus_tag="LVF1_p2_dsDNA_75_length=5142_depth=0.25x_5"
                     /protein_id="None"
                     /product="hypothetical protein"
                     /translation="MPSYYGNLVDDATKRRLNNEAVQSFDTGLKGLTANARPVMSNAY
                     GVGSLPAPAGGGIPSGYMPQSFPARSPQSNPLGFLNNTGQVGPPSRTPGASLPTPGFI
                     AGNPGYATQTQALSQGYNNALGNDVYAKGGTLTPGSADYQNAMRDRLGGQFAGGSNPL
                     YSRQYMAPGGTASGISGIAPGQGSLSVMDQGNGGTVEGNVAAINRQTAALQDLRQARL
                     DDPNVGRFRFGTDGIRRGVDPLDVASGRTDSLGTLLPDVSRARTSQQLQLAEMAQRAN
                     ALQLQDSSARSGRQLQADTARANTLADLFKQQQQFGLEQQRLGVDQQKINADTALRTN
                     EQQQKWAQNTFENTFLKMPEADRKMAEADLTNHLMQLYDKGDQEGIKKLMPLASLILR
                     YNPKPEDPLAAYLAQQQR"
     CDS             4466..4780
                     /locus_tag="LVF1_p2_dsDNA_75_length=5142_depth=0.25x_6"
                     /protein_id="None"
                     /product="hypothetical protein"
                     /translation="MLSKIVSVAAGTTQTILFNATGAKRTSASNSGKPTITIIIAGGA
                     TATVSTRTAEGGTAVAVASGNLSGTISASKSDVVEGTIHSIDVTAEVAPVTVEIAFPE
                     NI"
     CDS             4790..5140
                     /locus_tag="LVF1_p2_dsDNA_75_length=5142_depth=0.25x_7"
                     /protein_id="None"
                     /product="hypothetical protein"
                     /translation="MGNWWDEQQKPTGSLASLQPTTQPPSVPAFDSAANNPYATQFAQ
                     SLQAYRNRPSRFSTEPASLPTPAQPPEADKPAFDLGNSLSALYEGATEQFIPGVKSAL
                     AQAYTGLERPDRNPE"
ORIGIN
        1 TTGGCCGTCT GGCACCGTCG CGTCCGATGC GGTTGCCCTC GTCTGGGATG ATCCTCAGAT 
       61 TATCTTCGAG GCGCAATCGC TATCTTTCGC GCTGGATGAC ATCGGCGCGC TGGTGGATTT 
      121 CACGGCGGCG GCGGGCAACA CCAAGACCGG CCTCTCCGGC TCTTATCTCG ACTCGACCAC 
      181 GGGCACCACC GGGAAAACCT TCCGGCTCCT GCGCTTGGTT CCGCGTCCCG ATAACGTGGT 
      241 AGGCGCTTAC GCAAAGGTCG AAGTTCTGTA CGTTGAACAT GCGCTTCTGG GCGTCGTGTC 
      301 CGGCGTGGGA GGTGTGTGAT GCCAATGCAA CGTGCTAATT TTCCGAAGTC CCTGGAAGCG 
      361 GGCCTGAACG CCGTTTGGAT GTCCAACGAG CGCAACTTCC CAGAAGAATG GCCGCGCCTA 
      421 TTCGAGCGCA AGAAGTCGAA CAAGGCCGTC GAAGAGCAGG TGCTCCGTGC CGGTCTGGGC 
      481 GCCGGGCAGA TCAAGGCGGA AGGGACGACG ATTGCCGAAG ACATGGGCGG CGAGTCCTGG 
      541 ACGCAGCGCT ACCTGAACAT CACGGTCGCG CTGATGTTCT CGCTCACCCA GGAGTCTCTG 
      601 GAAGACAATC TCTACATGGA CTTGGGTCGG CAGTACACCA TCGACCTGCA ACGCGCCATG 
      661 AAAGAGACCA AGGAGATCAT GGCGGCCAAT GTCTTCAACA ATGGGTTCAG CACGAGCTAT 
      721 CCCATCGGCG ACGGCGCCGC ATTACTCTCC ACCTCGCACC CGTTGTGGGG CGGTGGCACG 
      781 TCCAGCAACA AGCTGGCGAC TCCGGCCGAT TTCTCGGAAT CCGCCTTGGA AGACTTGCTG 
      841 ATTCAGATTC GTAATTGCGT CGATGATCGC AACTTGCCGA CGCCGATCAA CCCGAAACAG 
      901 TTGGTCGTGG GGAACTCGAA CTATTTCCAG GCCATTCGTA TCTTGCGGTC CATGCAGCGG 
      961 GTCGGCACGA CCGATAACGA CATCAACGCG ATCAAGTCCG TGGGTATCTT CGGCAATGAT 
     1021 CCGGTGGTGC TTCGGCGCCT GACCGATACC GACGCCTGGT TCGTGCAGAC CGACGCCTCG 
     1081 ATGGGCCTGC AATACTTCCA GCGCATCGCG CTCCAGAAAG GCGGCCAGGA GGATTTCCGC 
     1141 ACCGGCAATT GGGAGCAGAA GGCCCGAGAA CGGTGGAGTA TCGGATGCAC TAACTGGCGC 
     1201 GCGCTGTTCG GCAGTGAAGG CGCATAACAG CGCATAACGG CGTATTTCTC TTTCACTGAT 
     1261 GCCCCGGCCA TGTGGCCGGG GTGGAGAATC CCATGAGCAC CAAACACCAT CTTTCGTCCG 
     1321 CTCAAGAACT GTATGTCGGC GCCGGCTACG ATGCCTTGCT GTTCGGCACT AATGGTCGCA 
     1381 AGGGCGCTCC TGTTCATCTG CTGACCCGCG TCTCGCTGGG CAGCCCCATT GCCTTGGATG 
     1441 CCGACGGTCT CATTGTCGGC GCCACCAGTA CGGAGTTGCC CAACAACGGC ACGATCACGT 
     1501 ACACCACCGC CGAGGATGGG GCGTCTCCCA TCGATAACGC CGCGACGCCC GCGCCATCGA 
     1561 CGATCACTAC CAGTACCGGC GCCACCGCGA GCGTCTGGGC GCTGGATGTG CCGCGCAACA 
     1621 TCACCGCGAC CAGCACCTCC GCCGTCGCTG ATACCGTCTT CACCATTACC GGGTACGACT 
     1681 ACTGGAAGGT GAAGGTCGTG GAGCAATTCA CCATCGCCGC CGCTGCATCG GCCGGGGCCG 
     1741 GAAAGAAGGC GTTCGCGTAC ATTGAATCCA TCGCCATCTA CTCGGCCGGC GACATCACCA 
     1801 CCGATACCGT CACGGTGGGC TGGGGCGACG TGCTGGGCTT GCCGTACAAG TTGACCTCGA 
     1861 AGGCCGACGC GGTACGGGTG TTCTTCAACG ATGTCCTGGA CGATTCGGCG ACCGTGGTCA 
     1921 AGGCCGATGC GACAGACCCG GCCACCGCCA CCACGGGCGA TGTCCGTGGC ACCGTGGACA 
     1981 CTAACTCCGC TTCGGACGGG AGTGCTGTCG TGGTGTGGAT GCACGTTCAA AATACCTCCA 
     2041 CGCCGGAAGG CTTGCGGGGT GTGGCGCAGT ACGGCGGCTA ATCCATGATC CTCCTTCTGG 
     2101 AACTCATCGA ATCCATCCGA GAGCGGCTTC ACGATCTTGG CGGGGATCGC GGCGACCCAT 
     2161 CAGCCGGCTT CTATGCGACA TGGCAGGAAG ACGACTCGGG TTGTCTGTGG AGCAACACGG 
     2221 AACTGGTTCG ACTTCTGAAG CGCGCCATGA CCGATGTTGC CCTGCGCGCG CCGATTTCCG 
     2281 AAGAAGGTGT GAGTGATGAT GCGGTGGGTA CGCTATGCCG GCCTAGCGTC ACGGCGAACA 
     2341 CGGCTGAAGT CTCGATAGAC TCGCGGATTT TCTATGTCGA TCAAGCGCGA CTCGAATCAG 
     2401 ACCCGTACCA AACCCTTCTT GTGAAGACCA CCAGCGCGGC CTTGGCCGCG AAGTACGGTG 
     2461 GGTCGGAATG GAGCACGCTC ACGGGTCAGC CCACGCATTA TCTGGAATCC AAGCAGGGTA 
     2521 TCTTGCGGTT ATTCCCCATC CCAATTCAGG ATGATGCGTT GCGCCTTCGC GTTCGGCGCG 
     2581 GCTATGCCAT TGATTTCGAG TGGGACGATA TTGCTGACGA AGAAACGCCG GCCGTGGCGC 
     2641 TCGAAGACGT GGACGATGGG CTGTATGAGG CGCTGATTCT AGCCACATGC CGCCTTGCCT 
     2701 TCCTGAAGCG AGATGCGGAT ACGCAAAACC TGGATCAATC GCGCGAGTAC GAGAGGCAGC 
     2761 TTTCTCAACT CGTTGGGCCG CCCATTTCAA TTCGCCAGCG CGAAGCCAGG CGTGAGAATG 
     2821 CCAATCTGGG CATCGCTATT CGTGGGTCGT CCCGATACCG TTGAGTCGCC GCCGTGCTGA 
     2881 ATCGTGACGG TCATCCATGA CCGCCCCGAT TTCAGCGATG AGACTTAACC AGCCCACTTT 
     2941 AACGAGTAGA CGATGCAACG AGACGCGAAA GCGACACACC CGGCGATGCT TCACCAGTTG 
     3001 CCGGCACTGT GGGCGACGGG TATGAATACG CAGCATAGCC GACCGATCGA AAAGACGGCG 
     3061 GCGACCGCGC AATCGAGCGG CCGGGCATCC CGCTTCAGGC ACCGCCACGA ACGCGCCACA 
     3121 ACGCCGCGCT GTGGCGGTGA GTCCCTACGC GATGACTCAA GCCGGCCGGG TCGTCATCCA 
     3181 TCCATGGATT CCTTCGAGGA TCGGTGACAT GCCTAGTTAT TACGGCAATC TCGTGGACGA 
     3241 CGCGACCAAG CGCCGTCTCA ATAATGAAGC GGTCCAATCA TTCGACACGG GACTCAAGGG 
     3301 CCTCACCGCC AACGCGCGCC CTGTCATGAG TAACGCCTAT GGAGTTGGAT CGTTGCCGGC 
     3361 CCCAGCGGGG GGCGGAATTC CAAGCGGCTA TATGCCGCAA TCATTCCCGG CGCGGAGTCC 
     3421 ACAGTCCAAT CCGCTGGGAT TCTTGAACAA CACTGGCCAA GTTGGCCCTC CGTCTCGGAC 
     3481 GCCGGGTGCC TCTTTGCCGA CTCCGGGCTT CATCGCTGGT AATCCCGGCT ATGCCACGCA 
     3541 AACCCAAGCA CTTTCGCAAG GCTACAACAA TGCGCTTGGC AACGATGTGT ACGCGAAGGG 
     3601 CGGCACGCTG ACGCCGGGGT CTGCGGATTA TCAGAACGCT ATGCGGGATC GCTTGGGTGG 
     3661 CCAGTTCGCC GGCGGGAGCA ATCCGCTATA CTCCAGGCAG TACATGGCGC CAGGCGGAAC 
     3721 CGCTTCCGGG ATTTCCGGTA TCGCGCCAGG CCAAGGGTCA CTGAGCGTCA TGGACCAAGG 
     3781 GAACGGCGGT ACGGTCGAGG GAAATGTCGC CGCGATCAAC CGCCAGACCG CCGCGCTACA 
     3841 AGACCTCCGT CAAGCACGGC TTGACGATCC CAATGTAGGG CGCTTCCGCT TCGGCACGGA 
     3901 CGGGATACGT CGTGGCGTCG ATCCCCTGGA TGTCGCCAGC GGTCGAACCG ATTCCCTGGG 
     3961 GACGCTGCTT CCAGACGTGA GCCGCGCCAG AACCAGTCAG CAACTCCAGC TTGCCGAGAT 
     4021 GGCGCAGCGG GCTAATGCCT TGCAGTTACA GGATTCTTCG GCCCGGTCAG GACGGCAACT 
     4081 CCAAGCCGAC ACGGCGCGCG CTAACACGCT GGCCGATCTA TTCAAGCAGC AACAGCAATT 
     4141 CGGCTTGGAA CAACAACGCT TGGGTGTGGA TCAGCAGAAG ATCAACGCCG ATACCGCGTT 
     4201 GCGCACGAAT GAGCAGCAAC AGAAGTGGGC GCAGAACACG TTCGAGAACA CCTTCCTGAA 
     4261 GATGCCCGAA GCGGATCGAA AGATGGCCGA GGCCGACTTG ACCAATCATT TGATGCAGCT 
     4321 CTACGACAAG GGCGACCAGG AAGGCATCAA GAAACTGATG CCGCTGGCCA GCTTGATCTT 
     4381 GCGATACAAC CCGAAGCCGG AAGACCCGCT CGCGGCCTAT CTGGCGCAAC AGCAGCGCTA 
     4441 GCACCGAACA ACATGAGGTA GTGTTATGCT TTCAAAAATC GTTTCAGTAG CGGCTGGCAC 
     4501 CACCCAGACC ATCCTGTTCA ATGCGACGGG CGCCAAGAGA ACATCGGCGT CCAACTCTGG 
     4561 TAAACCCACG ATCACCATCA TTATCGCCGG GGGAGCTACT GCTACCGTCT CCACCAGAAC 
     4621 TGCCGAGGGC GGCACGGCGG TGGCGGTTGC CAGTGGCAAC CTTTCGGGAA CAATTTCCGC 
     4681 TTCCAAGTCC GATGTCGTGG AAGGGACCAT TCATTCCATC GATGTCACGG CGGAGGTGGC 
     4741 TCCGGTAACG GTTGAGATCG CGTTTCCTGA GAACATCTAG GGGTTGAGCA TGGGCAACTG 
     4801 GTGGGACGAG CAGCAAAAGC CAACGGGGTC GCTAGCGTCG CTGCAACCGA CCACTCAGCC 
     4861 ACCGTCGGTT CCCGCTTTCG ATAGCGCGGC CAATAATCCC TATGCGACTC AGTTCGCCCA 
     4921 GAGCTTGCAG GCGTATCGAA ATCGGCCAAG CCGTTTCTCG ACGGAGCCGG CCTCGTTGCC 
     4981 AACGCCAGCG CAACCGCCAG AAGCCGACAA GCCAGCCTTT GATCTGGGTA ATTCGTTGAG 
     5041 CGCGCTCTAC GAAGGCGCGA CCGAGCAATT CATCCCCGGC GTCAAGAGCG CATTGGCGCA 
     5101 AGCCTATACC GGATTGGAGA GGCCGGACCG CAACCCGGAG TG 
//
LOCUS       LVF1_p2_dsDNA_186_length=2075_depth=0.28x               2075 bp    DNA     linear VRL 19-Jun-2022
DEFINITION  LVF1_p2_dsDNA_186_length=2075_depth=0.28x.
COMMENT     Annotated using VIBRANT v1.2.1
FEATURES             Location/Qualifiers
     source          1..2075
                     /organism="LVF1_p2_dsDNA_186_length=2075_depth=0.28x"
     CDS             2..124
                     /locus_tag="LVF1_p2_dsDNA_186_length=2075_depth=0.28x_1"
                     /protein_id="None"
                     /product="hypothetical protein"
                     /translation="PTYPLLDGDSFHLIPLDTCAYVFGPKALLAAATHALDLHP"
     CDS             121..372
                     /locus_tag="LVF1_p2_dsDNA_186_length=2075_depth=0.28x_2"
                     /protein_id="None"
                     /product="hypothetical protein"
                     /translation="MSETADWCLLTITQGGKVSLIKGLTAGEAREAARRTVPSWRRPN
                     PGSRDRIMRLQSNENTIDKIEVFRGTGETMDIWDGWEAE"
     CDS             369..869
                     /locus_tag="LVF1_p2_dsDNA_186_length=2075_depth=0.28x_3"
                     /protein_id="K00954"
                     /product="E2.7.7.3A, coaD, kdtB; pantetheine-phosphate adenylyltransferase [EC:2.7.7.3]"
                     /translation="MTRNLKIGFYAGSFDPITRGHLDVIRQALTVFDSLVIGVGRNAA
                     KTGLFTPFERISMIQEACEAQFPDDMGRMVTIAFSGGLAQKARDYKATHLVRAFRQVS
                     DFNDEFSIHGAMERIAPDLPMVYLICPTEFLHVSSSMARELSALGEDISWLVPPCVEQ
                     RLKDKR"
     CDS             866..1495
                     /locus_tag="LVF1_p2_dsDNA_186_length=2075_depth=0.28x_4"
                     /protein_id="None"
                     /product="hypothetical protein"
                     /translation="MNLYATYVGPIPHLRGERALIRNLPSRGWINAPASVLTRSIFAQ
                     FDSMTVQARPGAKARSVHKHLGFGWKRFDVRDFRLDPSVFAEIVQTCTVCPSQWEGRL
                     ADGTYFYARYRGARIRIGLHPAGREGAIDAGINKNPHVEHRRTSVHPLDGYMSWEEIE
                     PFFIKALASYRPDAWRKDAKDIWKETTLDRDVAAILREHAEMRGRRQWR"
     CDS             1486..1908
                     /locus_tag="LVF1_p2_dsDNA_186_length=2075_depth=0.28x_5"
                     /protein_id="None"
                     /product="hypothetical protein"
                     /translation="MALKPLTPLATARAIIAGKTVTALELEALAESYLKERSTPRLKE
                     SDFYAGRLSWGEDENYRHGSLVCLTELNSPDIWLDPVERGGYQIVYSTGGAGLYRVYD
                     TFATISEAEVYIFAELVSRDIARHKLRVRRFQQEMETT"
     CDS             1905..2075
                     /locus_tag="LVF1_p2_dsDNA_186_length=2075_depth=0.28x_6"
                     /protein_id="None"
                     /product="hypothetical protein"
                     /translation="MTFPDISAVESADKFQLARWMRFLPSPGEDAAGTRDFDEAFARE
                     AKVMERIIARFAQ"
ORIGIN
        1 TCCGACCTAC CCGCTGCTGG ACGGAGACTC CTTCCACCTG ATTCCCCTCG ACACCTGCGC 
       61 CTACGTTTTC GGCCCCAAGG CGCTGTTGGC GGCGGCGACC CACGCCCTGG ACCTGCACCC 
      121 ATGAGCGAGA CGGCGGATTG GTGCCTGCTC ACCATCACCC AAGGCGGGAA GGTTTCCTTG 
      181 ATCAAGGGGC TGACCGCCGG CGAGGCGCGG GAAGCCGCCC GCCGCACCGT TCCCTCCTGG 
      241 AGACGACCCA ATCCTGGGTC CAGGGACCGG ATCATGCGCC TCCAATCGAA TGAAAACACG 
      301 ATCGACAAGA TCGAAGTCTT CCGGGGCACA GGCGAAACGA TGGACATCTG GGACGGATGG 
      361 GAGGCGGAAT GACCCGCAAT CTGAAAATCG GCTTCTACGC CGGCTCGTTC GACCCGATCA 
      421 CACGAGGGCA TCTCGATGTG ATCCGCCAGG CCCTGACCGT CTTCGATAGC CTGGTCATCG 
      481 GCGTGGGGCG CAACGCCGCG AAGACCGGGT TGTTCACTCC CTTCGAGAGG ATCAGCATGA 
      541 TCCAGGAGGC GTGTGAGGCG CAGTTCCCTG ACGACATGGG CCGCATGGTG ACGATCGCGT 
      601 TCTCGGGTGG TCTCGCTCAG AAGGCGCGGG ACTATAAGGC GACGCATCTC GTGCGCGCTT 
      661 TCCGTCAGGT CAGTGACTTC AACGACGAGT TCAGCATCCA CGGCGCCATG GAACGCATCG 
      721 CCCCGGACCT GCCGATGGTC TACCTGATCT GCCCGACGGA GTTCCTTCAC GTCTCGTCCA 
      781 GCATGGCCCG CGAACTCTCC GCGCTTGGCG AAGACATTTC GTGGCTCGTG CCGCCCTGTG 
      841 TGGAGCAGAG GCTGAAAGAC AAACGATGAA CCTCTACGCC ACCTATGTCG GTCCGATCCC 
      901 GCATCTGCGC GGCGAACGCG CTTTGATTCG CAACCTGCCG TCTCGCGGGT GGATCAACGC 
      961 GCCGGCGTCG GTGCTGACGC GGTCGATCTT CGCGCAGTTC GATTCTATGA CCGTTCAGGC 
     1021 CCGTCCAGGA GCCAAGGCCC GCTCCGTTCA CAAACATCTC GGCTTCGGCT GGAAACGGTT 
     1081 CGACGTTCGG GACTTTCGCT TGGACCCGTC GGTCTTCGCT GAGATCGTGC AGACCTGCAC 
     1141 CGTCTGCCCC AGCCAGTGGG AAGGCCGTCT GGCGGATGGA ACCTATTTCT ACGCCCGGTA 
     1201 TCGTGGCGCC CGTATCCGAA TCGGTCTTCA TCCCGCCGGC CGGGAAGGCG CGATCGACGC 
     1261 CGGGATCAAC AAGAACCCGC ACGTCGAGCA TCGCCGCACC AGCGTCCATC CGTTGGACGG 
     1321 TTATATGTCC TGGGAGGAGA TCGAGCCCTT CTTCATCAAA GCGCTGGCGT CCTATCGACC 
     1381 GGACGCCTGG CGCAAAGACG CCAAGGACAT CTGGAAAGAA ACGACGCTTG ACCGCGACGT 
     1441 TGCCGCTATA CTGCGCGAAC ACGCCGAGAT GCGAGGGAGA CGGCAATGGC GTTGAAGCCC 
     1501 TTGACGCCAC TGGCTACGGC GCGCGCGATC ATCGCCGGAA AAACCGTCAC CGCTCTGGAA 
     1561 CTCGAAGCCT TGGCGGAATC CTACCTGAAA GAGCGGTCTA CCCCGAGATT GAAGGAGTCG 
     1621 GACTTTTACG CCGGGCGTCT GTCTTGGGGT GAGGACGAGA ACTATCGACA CGGCTCCCTG 
     1681 GTATGTCTAA CGGAGTTGAA TTCTCCGGAC ATCTGGCTCG ATCCAGTCGA AAGGGGCGGT 
     1741 TATCAGATCG TCTATTCAAC CGGAGGCGCC GGCCTTTACC GCGTTTACGA TACTTTCGCC 
     1801 ACCATAAGCG AGGCGGAAGT CTATATTTTC GCCGAACTCG TTTCCCGCGA CATAGCGCGT 
     1861 CATAAGTTGC GCGTCAGGCG ATTCCAGCAA GAAATGGAAA CCACATGACC TTTCCCGACA 
     1921 TTTCCGCCGT GGAATCCGCT GACAAGTTCC AGCTCGCCCG CTGGATGCGG TTTCTCCCGT 
     1981 CGCCTGGCGA AGACGCCGCC GGCACCCGTG ATTTCGACGA AGCTTTCGCG CGGGAGGCCA 
     2041 AGGTGATGGA ACGGATTATC GCCCGTTTCG CCCAA 
//
LOCUS       LVF1_p2_ssDNA_1_length=91577_depth=5.04x               91577 bp    DNA     linear VRL 21-Jun-2022
DEFINITION  LVF1_p2_ssDNA_1_length=91577_depth=5.04x.
COMMENT     Annotated using VIBRANT v1.2.1
FEATURES             Location/Qualifiers
     source          1..91577
                     /organism="LVF1_p2_ssDNA_1_length=91577_depth=5.04x"
     CDS             1..174
                     /locus_tag="LVF1_p2_ssDNA_1_length=91577_depth=5.04x_1"
                     /protein_id="None"
                     /product="hypothetical protein"
                     /translation="ISMYLDYESFVDCLIKSGYTKKCSDLITEIWSSGIDHLEIIIDG
                     DIVVGIETFEVSE"
     CDS             174..647
                     /locus_tag="LVF1_p2_ssDNA_1_length=91577_depth=5.04x_2"
                     /protein_id="K01493"
                     /product="comEB; dCMP deaminase [EC:3.5.4.12]"
                     /translation="MWNNLSERWKEYFIKQLHLTASMSKDENTQVGALIIDTYDKVVV
                     SSGWNDLPRGVKHTKERNSRPLKYQFTSHAEMSCLTNALRIGVNVKMKTMLVTLGCCP
                     ICMQSIINSGVYELVTPNLDFEHISCGEHYQYSLDMAKESGIIWNFDDRLKLNAK"
     CDS             637..876
                     /locus_tag="LVF1_p2_ssDNA_1_length=91577_depth=5.04x_3"
                     /protein_id="VOG02556"
                     /product="hypothetical protein"
                     /translation="MQSKKQSLIESLTSTTIGIIIGILLNLTILPIFGYPVSLADSLW
                     ISVIFTIVSIIRSYIIRRWFNSKEKVNEIFKRYKL"
     CDS             848..1621
                     /locus_tag="LVF1_p2_ssDNA_1_length=91577_depth=5.04x_4"
                     /protein_id="VOG00110"
                     /product="hypothetical protein"
                     /translation="MKYLNDISYKDCVGKVCKSLNSGDFKIVKYNDNRNVEIQFFKTG
                     FEMVAQLTTIRSGLIKDPYLPSVHEVGITGTKYPVSEGGRDIKEYKLWHSMLKRCYSD
                     GFKKKYPTYEGCRVSDNFLYYEYFYEWCNEQVGFGMDGFELDKDLLIKGNKVYSESTC
                     VFIPQEINTVLIKSTASRGEYSIGVCWSNTNKAFVAQVRRNKGKQEYLGSFKTEIEAF
                     NAYKVAKENYLKELANKWKSQIDERAYEALMKYTVEITD"
     CDS             1641..2003
                     /locus_tag="LVF1_p2_ssDNA_1_length=91577_depth=5.04x_5"
                     /protein_id="VOG03139"
                     /product="hypothetical protein"
                     /translation="MNTKKLIKNAIKCLKCNDVVESKHKHDFKWCECGTVFVDGGLTY
                     RRIGGDLDMMQNMCEYIEMWEDGDKIRCINDSEQKTLELGKVYTVDTSMNTTEYRVYI
                     KENKRFSFLKSRFKLLED"
     CDS             2006..2218
                     /locus_tag="LVF1_p2_ssDNA_1_length=91577_depth=5.04x_6"
                     /protein_id="None"
                     /product="hypothetical protein"
                     /translation="MKFISVKGYNNFEDMGFKCGDEVIILINGGEVKHGIMQEDYNYL
                     EVYVGVWGDLRTYDFYHVSAVAKLNF"
     CDS             2239..2616
                     /locus_tag="LVF1_p2_ssDNA_1_length=91577_depth=5.04x_7"
                     /protein_id="VOG00148"
                     /product="sp|O64253|VG61_BPMD2 Gene 61 protein"
                     /translation="MRLIVAGGRDFKDYKLLKETLDNFQQEYGNITEVVSGTAIGVDK
                     LGEQYANENNIPIKRFVPDWKGLGKKAGHVRNRQMGDYAKEHNGRLVAFWDKQSKGTK
                     GMIEYANKIGLKSVVVYYGGNLL"
     CDS             2613..3401
                     /locus_tag="LVF1_p2_ssDNA_1_length=91577_depth=5.04x_8"
                     /protein_id="VOG00110"
                     /product="hypothetical protein"
                     /translation="MIKHLNDINFLELGDSIKNKTEYKSKMFGNFIILSYRNARNVSV
                     KFTDTGYRCEVELVEIRRGMVKDRHAPSVWGVGFIGTKYQTKVEGVLLKEYRTWIDML
                     KRCYDDNYKRKRPTYKNCEVSGEFKSYEYFYEWCNKQIGFGVKGFELDKDLLVKGNKL
                     YSKDMCVFLPHEINSALVKCDKSRGNNLIGVYFDSKSNKYSASIGGINGSKRLGTFKT
                     EIEAFNAYKQAKEIRVKEIAEKWKDKIDIRAYNALMNYQVEITD"
     CDS             3484..3858
                     /locus_tag="LVF1_p2_ssDNA_1_length=91577_depth=5.04x_9"
                     /protein_id="None"
                     /product="hypothetical protein"
                     /translation="MTVETYQLRGKNYDDVVRSLVETYNSSQGWAVVRVVNRLTSLDV
                     ILERNSEQGVSKDKSSDTSKDTTAKVEKVVDADATASDEQLAPSTGTTQPLETKDVVE
                     DKPSATEKPVAVKTTRKSANRG"
     CDS             3918..4133
                     /locus_tag="LVF1_p2_ssDNA_1_length=91577_depth=5.04x_10"
                     /protein_id="None"
                     /product="hypothetical protein"
                     /translation="MMLEMLFITAYLLVVSILFITTLSIIKQFGFIKSLLAMVVLVGV
                     ALLAVYIVNTIIVYLLIKMLIMWLVVV"
     CDS             4168..4977
                     /locus_tag="LVF1_p2_ssDNA_1_length=91577_depth=5.04x_11"
                     /protein_id="VOG02747"
                     /product="sp|P46343|PHOL_BACSU PhoH-like protein"
                     /translation="MLNNKEWKELERLQRKTKLNEHEKRRKQVLETKQNTEINNYVAK
                     NPNDKYQLEWFKPSGKQSVVVDCIDEYDTVLVQGSSGCGKSTTAVWKGLSILGNQYKH
                     IMFIKTPNESGDDAIGYLPSDVDNKLEPHFKAMKGVFLEFMNEAKLETDVKKGNIKFE
                     IPNFIQGSTFSNTYAIIDEAQNMSPLTLKLLLERFDDSCKVVVLGDCMQTYSIKKRQD
                     GFTDLVKRICDTDENDKYYCVEPEWAYVELPPSENKRGKRSRRVTELYGSW"
     CDS             4977..5303
                     /locus_tag="LVF1_p2_ssDNA_1_length=91577_depth=5.04x_12"
                     /protein_id="None"
                     /product="hypothetical protein"
                     /translation="MEFKTTVICYHYEIDKIMDIIYSRYGKQRSLKVSKRGRFEYNIV
                     TDYEIIIVKSKYHRQDNDNFMQWFRGRDLGNVILTKEMEHLKRNAEFLSRVRSGGILV
                     INLEEL"
     CDS             5300..5515
                     /locus_tag="LVF1_p2_ssDNA_1_length=91577_depth=5.04x_13"
                     /protein_id="None"
                     /product="hypothetical protein"
                     /translation="MKVKVRLLTSNIFVGDNVKRYARWVGKHDNGKLYLKKQHDFING
                     DDLTQEDFELLDKEQDKGLLKIVEIVD"
     CDS             5535..6248
                     /locus_tag="LVF1_p2_ssDNA_1_length=91577_depth=5.04x_14"
                     /protein_id="VOG00719"
                     /product="sp|A3N1T0|CLPP_ACTP2 ATP-dependent Clp protease proteolytic subunit"
                     /translation="MEEYEIEKSPSIFATPNHGVQYSVNVSQVFGSPHTFDEVIHLLS
                     VATPEDIINFNINSNGGDFYSLVALRNAIRQTEAQVYMNLLGMCASAGSALFLENADG
                     YKIHEDSCMMIHSMQCGTGYTDANTIATRAEHNKKINERFVRNTYKDFLTEDEIESVL
                     NSKEIYLEDYEIRNRLQKREEIKAQQQHQSEQDMFDSIEQEALNSLSDDELQEELDGL
                     TDVIKELKKEQAKRKGGGK"
     CDS             6248..6466
                     /locus_tag="LVF1_p2_ssDNA_1_length=91577_depth=5.04x_15"
                     /protein_id="None"
                     /product="hypothetical protein"
                     /translation="METKVSITCEVKYHLIGFGDMSGNYTPKDFERVYDSLKEYNTDI
                     SYEIYEGTAIDKDGLVILVLITIINLDK"
     CDS             6544..6945
                     /locus_tag="LVF1_p2_ssDNA_1_length=91577_depth=5.04x_16"
                     /protein_id="None"
                     /product="hypothetical protein"
                     /translation="MSLKSALIQIQQEKKDREIVAKIQAMLDEQKRLLGEGLDISKDG
                     DIVKVKKEWNEDILTGGGVSYYKLNDKCYRVSVCDGDNDVILKFRFKDAVGRWVSVSA
                     RSLKEAQQVIDSIYGTSKDGKHKYTLSACRV"
     CDS             6972..7757
                     /locus_tag="LVF1_p2_ssDNA_1_length=91577_depth=5.04x_17"
                     /protein_id="VOG19332"
                     /product="HNH endonuclease"
                     /translation="MKYLNDVNYKDCVGKILKSKNSGDFKIVKYNNSRNVEIQFINTG
                     YETSAQLEHIKNGNVKDPYVASVHGVGIAGAKYPITINGVHTKEYELWCNMLKRCYSD
                     TYQKKQPTYKGCEVSDNFKSYEYFYDWCHKQIGFDNDGNGNPFQLDKDLLVKGNKVYN
                     ESTCVFLPKEINSVLTKSTATRGEYLIGVCWSNTHKAFKAQVSKSKGKKEHLGSFNTE
                     IEAFNAYKTAKEAFIKEQANKWKGKIDERAYNALMNYTVEITD"
     CDS             7780..7980
                     /locus_tag="LVF1_p2_ssDNA_1_length=91577_depth=5.04x_18"
                     /protein_id="None"
                     /product="hypothetical protein"
                     /translation="MALVEIPNGSLKQYYYNVIKELHDIGLGYISTTEDFYYNIQYCY
                     ERMLDVSECVDELVEMQGENNG"
     CDS             7973..8086
                     /locus_tag="LVF1_p2_ssDNA_1_length=91577_depth=5.04x_19"
                     /protein_id="None"
                     /product="hypothetical protein"
                     /translation="MGEFVKGVLLLGLAVILFLLADVYDIKHFSEVFKMFE"
     CDS             8220..8411
                     /locus_tag="LVF1_p2_ssDNA_1_length=91577_depth=5.04x_20"
                     /protein_id="None"
                     /product="hypothetical protein"
                     /translation="MNKDIESLKERIVMWIDERDKLYVIPLLSDLENAIHEHSFDNGY
                     ETGYDIGYIDGHSKGSRND"
     CDS             8380..8631
                     /locus_tag="LVF1_p2_ssDNA_1_length=91577_depth=5.04x_21"
                     /protein_id="None"
                     /product="hypothetical protein"
                     /translation="MDTVRGVGMIKYKLYTFSGAMYVIPLNKYEYIDDIAESYFEDYC
                     AGLRTSHELDSFVEECIIDNGGKCFDIWCDDYYVIMNKE"
     CDS             8762..9106
                     /locus_tag="LVF1_p2_ssDNA_1_length=91577_depth=5.04x_22"
                     /protein_id="None"
                     /product="hypothetical protein"
                     /translation="MASRVVSLWMTSSIFIKQGNDVYFEVGFLYTGHRKVCGRDHIDK
                     LFGVFKYNKDSNTVELFDNFCYDYTERMKRLVIVEIKKLIENSPSVLDRKERCSVYYD
                     IGQWGRINLSSC"
     CDS             9108..9227
                     /locus_tag="LVF1_p2_ssDNA_1_length=91577_depth=5.04x_23"
                     /protein_id="None"
                     /product="hypothetical protein"
                     /translation="MVYTERLMLYSMQLTTNSEVKTYALEKDENSFEALGKLS"
     CDS             9175..9375
                     /locus_tag="LVF1_p2_ssDNA_1_length=91577_depth=5.04x_24"
                     /protein_id="None"
                     /product="hypothetical protein"
                     /translation="MHWKKMKIHLKHWANSLDEEGYHADAKYVREELISKIDNDLPIY
                     NERGKQKILELIHGLDDVKQNC"
     CDS             complement(9950..10165)
                     /locus_tag="LVF1_p2_ssDNA_1_length=91577_depth=5.04x_25"
                     /protein_id="None"
                     /product="hypothetical protein"
                     /translation="MLLINCYTCPIYKTKQIQAHDIRQNEVIKSYAKMPYDNLSLFSK
                     HTNAILVNVNRASELGKVNFIHFNNFK"
     CDS             complement(10181..10858)
                     /locus_tag="LVF1_p2_ssDNA_1_length=91577_depth=5.04x_26"
                     /protein_id="None"
                     /product="hypothetical protein"
                     /translation="MFTFNHRISYDCDLANLYFSDFKDGHMNDNINLFFGSRETDYLV
                     IFENEKVLNESYYKKSKLARMNKDELYGLNYYHELVWRTKNLLKSELIDNILSVNNEE
                     YYKNHYEKEYYQDLDFDFIIKGYNQGDYCKVKIVGNVEKWINEEYLTNIFYDTPISGT
                     IEVFKDGSLIDDFNLYDLPNFNEYDYYDKDKLIAMISEYCKDKDYAQDLLNYLSDNLN
                     NTIDYNY"
     CDS             complement(11020..11316)
                     /locus_tag="LVF1_p2_ssDNA_1_length=91577_depth=5.04x_27"
                     /protein_id="None"
                     /product="hypothetical protein"
                     /translation="MSIIVDGFKVIKQNNGDVILFDYQVTSNNNVTICDIELGEKRNK
                     FLCCYQGTNTILEAIHKKDFYNGFTSVQIKRALKLAKIKRKELLSKNVVMIKGY"
     CDS             complement(11387..11737)
                     /locus_tag="LVF1_p2_ssDNA_1_length=91577_depth=5.04x_28"
                     /protein_id="None"
                     /product="hypothetical protein"
                     /translation="MNNQIFNVSIDFIIDALQSRYDNVKELWGGEASHELWEQALDMV
                     KECGIGDNVTSPSYFVDNYLINGEFVSKEYDKKDWLDCDYETLSEDEIDEKWLDYVTN
                     NACLYNDDYACLSF"
     CDS             complement(11878..12006)
                     /locus_tag="LVF1_p2_ssDNA_1_length=91577_depth=5.04x_29"
                     /protein_id="None"
                     /product="hypothetical protein"
                     /translation="MKQLTIKDFSNAYEFKQAKKQIIKQCKALKSERKNKRNVNFN"
     CDS             complement(12079..12306)
                     /locus_tag="LVF1_p2_ssDNA_1_length=91577_depth=5.04x_30"
                     /protein_id="None"
                     /product="hypothetical protein"
                     /translation="MKRDNSSYLSIVIMFLIVTIAYSLCYSTIKERQAYYNKVNNSNE
                     LLTNYYSDCSTDSECEQLESKLQFDFKKGMN"
     CDS             14405..16315
                     /locus_tag="LVF1_p2_ssDNA_1_length=91577_depth=5.04x_31"
                     /protein_id="None"
                     /product="hypothetical protein"
                     /translation="MQDLKVLSELLGFDVDYTPTIIHKRVVEIPKGNTKLTDSGVGWS
                     DLPSRTYLNKQTTGCGATYLSITNDIDYVIAVPYIRLIENKLEKHRDIIIPVYGDIKN
                     QTIDGLYKKAKAKGLPIKLMVTYEGIPRLFSFDWFNPKDFKLLVDEAHDLCNFGLFRR
                     GAVNYILDNYKLFKDYVFVTATPNKEQFIPKKLAGIEFMSLNWADAKKTNISVQKVTK
                     NGNDYIVEKCRQYLDGEIDGSAHIFYNSVKEIISVVKSIMALPNYKRDSIKIVCSDSD
                     FNKRNINKVDSGLFHKSLSPTKIINFYTSCVFEGCDIEDEFGRTYIVVNSNRTSSKVC
                     MTTLVPQICGRVRNSVYINDVKMLVCGNIDCLDYTRDEWLSVVVDNLLKAKSAVDTYN
                     HAKHLPNNQKILNTLRNSATIDPYLILTDDKDIIINQCAMQSEMQRYDIIHAQYYTIS
                     QSTVVVETNVESLYKTNIVEDAFQPLGGVYKSVVNKIGDYKVMMKQYIKAINENDQDT
                     IDFIDLHVPICKRHLSVLSQDRVHTLRYRKKDIEIEYDYLVRKQGDFYKILNKMNLKS
                     GDYITGADFVIRLTDVYRKLGIDTKVTTRMIHQYYNVKDKFLVIDGKNTRGYKITSIV
                     GENELTKKANTD"
     CDS             16327..16452
                     /locus_tag="LVF1_p2_ssDNA_1_length=91577_depth=5.04x_32"
                     /protein_id="None"
                     /product="hypothetical protein"
                     /translation="MNKEVYIAYGENNEVLYVGQGNIGRHKHCLSGTSHNRDLNR"
     CDS             complement(16587..16856)
                     /locus_tag="LVF1_p2_ssDNA_1_length=91577_depth=5.04x_33"
                     /protein_id="None"
                     /product="hypothetical protein"
                     /translation="MVITPKVNNIGNVWSVLSGVAKLEKYYIDRSVIEFDVERAISNL
                     HDVIKLSNDEFLFAVIVGYNRRNKDKGRFAIFRGKNFYDYKQHFE"
     CDS             complement(16986..17537)
                     /locus_tag="LVF1_p2_ssDNA_1_length=91577_depth=5.04x_34"
                     /protein_id="VOG15969"
                     /product="hypothetical protein"
                     /translation="MKKMSTLYKKDPNDLGRVINEINPENAWVFESGIPTRKYDGTSC
                     AIINGKLYKRYDAKKDKKTGKFKQPPVGSIPCQNPDDKSGHYPHWTPVTENDKYHLEA
                     YKNNLPDGTYELCGEKVQGNPENIVGHVLIPHGKDVLDITDLSFEGLRQYLEVTDIEG
                     IVFHDKLSDKMCKIRKSDFGIKR"
     CDS             complement(17650..18393)
                     /locus_tag="LVF1_p2_ssDNA_1_length=91577_depth=5.04x_35"
                     /protein_id="VOG00314"
                     /product="sp|P29347|MTS1_STRSA Modification methylase StsI"
                     /translation="MKYMGSKNRIAKHLISIMIAEADSKGITNFYDICCGGANLIDKV
                     PTRFKRVGYDINEHVIMALIDIRDNVDKLPTEVSEDYYKSLKGTSPASITSWIRFVCS
                     FGGKFENGYAREKGSDSTTFVGYGKRNAQKQSPNIQGIQFICDSYKNLTFENSLVYCD
                     IPYKSTTSYKTSPFDYEHFYQWCIEQHIKGNIVFISEYEMPEQIEYNGKTYKFKCVWQ
                     GEIKTNFASNRKQATHNAVEKLFKVVECE"
     CDS             complement(18415..18717)
                     /locus_tag="LVF1_p2_ssDNA_1_length=91577_depth=5.04x_36"
                     /protein_id="None"
                     /product="hypothetical protein"
                     /translation="MTLIDRLEHLEKEFLNKERGNTSGIMTLIASATASGVSKAIDIV
                     KGHKCIWKGVYIYHQESTCYALSCGNEYFDNYMGEDVDIFKYCPYCGGEIEFTNVG"
     CDS             complement(18704..19381)
                     /locus_tag="LVF1_p2_ssDNA_1_length=91577_depth=5.04x_37"
                     /protein_id="None"
                     /product="hypothetical protein"
                     /translation="MNLDELLKVNSVRCIKTKVDEDLVGGEIYKVEGFNDEAIKIVDR
                     NGFSSWHNKNLFETIPNNDISKSDTKIDTNLNSVNGVPSTPTFKVGDKVYVGLTGKVA
                     QVTEIIDDDVVSVTNKNNEIRAWISNICHATQENYEMLCKLYPHIEFEQPPKPLTGND
                     LCCLMLRNKHRNIMCQVDGDETNIRIITLWSGGYFYDRSGNRYSEVVPIDTKGISLTE
                     DVLNDIN"
     CDS             complement(19435..20064)
                     /locus_tag="LVF1_p2_ssDNA_1_length=91577_depth=5.04x_38"
                     /protein_id="None"
                     /product="hypothetical protein"
                     /translation="MNNEMTNTPPFKVKCTYIDNDCLTVGKEYNVVEVDEGFYKVKND
                     SGEFWWYHNGRFEIAETPPKDKQEFSVGDKVVINKISIDYAPSVDKNVKVGNVATVEN
                     IVGSDVELSNPNWRNAWWFSKADVSLVTDNNPLGDNSLDYHPLSHQEIISEIALQLLP
                     TVYSKAVDSIENNKLQYYEGWKDDVIAESFKLAEAYYDYKEKYLKEGLQ"
     CDS             complement(20089..20556)
                     /locus_tag="LVF1_p2_ssDNA_1_length=91577_depth=5.04x_39"
                     /protein_id="None"
                     /product="hypothetical protein"
                     /translation="MGVSTKVFVNFKDFSQDNLHIVKDFIDYVRILGYTNKTNLLGKD
                     YLDDNFNLHLDKQSMFTRFPFTTKEGNKRGCFIHVALTNDDDFTYHPQHSVLYRLYTV
                     SFDLDCNDEAKEILQGFSKYLKDKLIDCCDVMIIYVPNDCESSSGNIVVKGFN"
     CDS             complement(20571..20984)
                     /locus_tag="LVF1_p2_ssDNA_1_length=91577_depth=5.04x_40"
                     /protein_id="None"
                     /product="hypothetical protein"
                     /translation="MKPITQSEFDVLPLFLSKQADHEIDFINDMVVGVVYIAIGSEDN
                     WLGLDFKAHITKSYTAGELWKDEWGVHTIDTPSVEISNVTNITVSYNDSSDIEISDID
                     YTTRIDDIKKLIEDFIYGQELTVESKHNAYTTYNV"
     CDS             complement(21105..21878)
                     /locus_tag="LVF1_p2_ssDNA_1_length=91577_depth=5.04x_41"
                     /protein_id="VOG00110"
                     /product="hypothetical protein"
                     /translation="MKYLNDVSYKDCVGKVCKSLNSGDFKIVKYNNKRNVEIQFVTTG
                     YRKVAEMKEVKTGSIKDPYSPSVYGIGVAGAKYSTRVNGVLTKEYALWHSMLVRCYSD
                     KSKKKHPTYEGCEVSDNFKSYEYFYEWCNKQIGFGNIGFELDKDLLIKGNKVYNENVC
                     VFLPQEINSLLVKSTASRGEYLIGVCWHKRDKVFMTTVSKNKGKQEFLGYFKTELEAF
                     NAYKTAKESFVKEQANKWKSQIDIRAYNALMNYTVEITD"
     CDS             complement(21862..22263)
                     /locus_tag="LVF1_p2_ssDNA_1_length=91577_depth=5.04x_42"
                     /protein_id="None"
                     /product="hypothetical protein"
                     /translation="MNTQTYRNKSTGDIVEAKQHQLFPELQSVTFDSGIANTEPLSFD
                     IPIGEFEQEYEMCKQRYFYIAYTATLKNGKSRKDSSFSITDGSHFNRIKFINSVKKYE
                     KATRVIIDNFIEFKTEQDFKDFQRGDYEVFK"
     CDS             complement(22379..22681)
                     /locus_tag="LVF1_p2_ssDNA_1_length=91577_depth=5.04x_43"
                     /protein_id="VOG00567"
                     /product="sp|P17308|Y13B_BPT4 Uncharacterized 11.5 kDa protein in Gp31-cd intergenic region"
                     /translation="MKNVITVTSPRNNRPSSDEMVKMVKSTKGKWFSCTFIKKDGSMR
                     VMNGRIGCHKGVKGVGRKFQKENLVTVFDAQAKEYRMINVDTMLTFNCGGFSWKVE"
     CDS             complement(22806..22991)
                     /locus_tag="LVF1_p2_ssDNA_1_length=91577_depth=5.04x_44"
                     /protein_id="None"
                     /product="hypothetical protein"
                     /translation="MIKIQILDFNRESELVFTATFEMVRAINSTYDCGNYTLEVNRKV
                     VFNGFVSNDHELIIKNI"
     CDS             complement(22984..23313)
                     /locus_tag="LVF1_p2_ssDNA_1_length=91577_depth=5.04x_45"
                     /protein_id="None"
                     /product="hypothetical protein"
                     /translation="MQITVLKPNYNYAVNYKLNGKHSINKYLYEHGYRFKSKDERNEF
                     IMKFLASHDLPIALPNPNYQGDLNDKVINSFQASLHFSLFRRWAYQQRKVMKLEGMLN
                     KKDNSHD"
     CDS             complement(23325..24071)
                     /locus_tag="LVF1_p2_ssDNA_1_length=91577_depth=5.04x_46"
                     /protein_id="VOG02633"
                     /product="sp|P06018|MOM_BPMU Adenine modification enzyme mom"
                     /translation="MELSKFYFKEISRESAKDTLMNKHYLKRMPPLSYAFGAYYDGKL
                     KGVMTFGKPPSNALCVGVCGEDYSKNVIELNRLYTDDDTPRNLESMFISYALKELKKV
                     GKFIIISYADEGMNHCGYIYQATNWIYTGLSAKRTDVYVGENGHSRTYTQEQKEFPVR
                     KIRSMKHRYIYIVGSKSFKNGVIRSIKYPIINEYPKSEVKHYTVGEGMDNTLYNKHTG
                     ATFKECDFLKSPLDYITDDEYKNYLNIYVK"
     CDS             complement(24175..24387)
                     /locus_tag="LVF1_p2_ssDNA_1_length=91577_depth=5.04x_47"
                     /protein_id="None"
                     /product="hypothetical protein"
                     /translation="MQQETELSSYLLGEIINKNSNDYLQTYYFTNKCVDGVDELWYKA
                     HTDYTVENTTSLWFKETEIDWLEQDE"
     CDS             complement(24390..25091)
                     /locus_tag="LVF1_p2_ssDNA_1_length=91577_depth=5.04x_48"
                     /protein_id="VOG00715"
                     /product="sp|Q05259|THYX_BPML5 Probable flavin-dependent thymidylate synthase"
                     /translation="MNKVSNKVVLFDAPENIDQKVVFLARVSSENQGNPKYERLIKYL
                     LKEGHFSPFDMVNMTFEINTEKDVGIQLLRHQTLKPQEWSQRYADCSDMKAPLRECRI
                     QDVNNRQNSIITHDIELIDWWVNTQKEVQDLTFKRYQEALEKGIAKELARSILTIGLT
                     STKMYFNASLRSWLFYCLSRTHVSTQKEHRTVAKEILTVLLDIAPCATNAFIKLFMLN
                     KKEQYDFDFNLLTKE"
     CDS             complement(25116..25868)
                     /locus_tag="LVF1_p2_ssDNA_1_length=91577_depth=5.04x_49"
                     /protein_id="VOG00110"
                     /product="hypothetical protein"
                     /translation="MNKKDDFIVGNIFTTKKCGSVKVIEYESNTKVKVVFLDTGSEQY
                     VTLQRLRSGGITDKFSKTYNGIGAIGNATTKKDGKFKNSFLKWKCMLKRCGDKTYLKN
                     KPTYQQCCVSETFSVYENFEKWFDKQVGNECVDFELDKDLLDKGNKIYSEDLCVLLPK
                     DINMALIKKESTRGKYLIGVSKTKSGKFNSDCRVGEGIKIRGLFDTEIEAFNYYKINK
                     ENYIKELAEKWKSKIDERAYQALINYTVEITD"
     CDS             complement(25878..26225)
                     /locus_tag="LVF1_p2_ssDNA_1_length=91577_depth=5.04x_50"
                     /protein_id="None"
                     /product="hypothetical protein"
                     /translation="MNIKMKYLITMSLAIFISACNHPNNNVPIQSDSGGYDNDYNSEY
                     QNAPITNTPLTNTEALAIGATGVATGYALSKYTNKPRYSKSNKSYGKPVVVVNKHYYQ
                     SKPKVRVSRYKRK"
     CDS             complement(26227..26670)
                     /locus_tag="LVF1_p2_ssDNA_1_length=91577_depth=5.04x_51"
                     /protein_id="VOG02743"
                     /product="hypothetical protein"
                     /translation="MIEKLEMNMKLIDVNNKPFDYLYRSNNRCNIDELVGKVVRGLAY
                     SDEYFQILTDNCVYIFYHEYDCCESVWLTQVDGISDKLIGSRIVIAEVVTKSGDDGVI
                     DTDNYDSVTWSFYKIGTNKGMIDFRWQGESNGYYSESVDLIKIEV"
     CDS             complement(26667..26849)
                     /locus_tag="LVF1_p2_ssDNA_1_length=91577_depth=5.04x_52"
                     /protein_id="None"
                     /product="hypothetical protein"
                     /translation="MKLEQCYIGQTVGITVNGDKYIGEVVEIKVDNVNGKHSAVFKNA
                     DGVNEVLISKLLGVLK"
     CDS             complement(26851..27114)
                     /locus_tag="LVF1_p2_ssDNA_1_length=91577_depth=5.04x_53"
                     /protein_id="None"
                     /product="hypothetical protein"
                     /translation="MKMKEYCFETLYLMYLLGKISIKDGCRFNLKEIMNPLQNQYDRN
                     VVMYIGENTYLKGFDNYDVILFTKDGNKLAINVEDFIEYIGDK"
     CDS             complement(27218..27445)
                     /locus_tag="LVF1_p2_ssDNA_1_length=91577_depth=5.04x_54"
                     /protein_id="VOG00051"
                     /product="sp|P68692|GLRX1_VACCW Glutaredoxin-1"
                     /translation="MYKIYSKPSCGYCLQARDLLEQNNLDFEYLQLGTHYSLDELMTT
                     APNAKSFPQVFKDGVLVGGYNDLCEYLKQQY"
     CDS             complement(27448..27636)
                     /locus_tag="LVF1_p2_ssDNA_1_length=91577_depth=5.04x_55"
                     /protein_id="None"
                     /product="hypothetical protein"
                     /translation="MSDKVVVSWEEFCDKFWGCVDEFNKNLSNEFGIDVYIAEGWSNI
                     LSSLVDQHIEFTMEKKGE"
     CDS             complement(27642..27836)
                     /locus_tag="LVF1_p2_ssDNA_1_length=91577_depth=5.04x_56"
                     /protein_id="None"
                     /product="hypothetical protein"
                     /translation="MNDVVEEKPRYTYSEFEREYYQAIDNFIDDLNMRFGSNLVYADF
                     NDWWIKMQSTVVNVVNLEEE"
     CDS             complement(27829..28017)
                     /locus_tag="LVF1_p2_ssDNA_1_length=91577_depth=5.04x_57"
                     /protein_id="None"
                     /product="hypothetical protein"
                     /translation="MKQFTYKEFDTITGIVFTNLSCDMLNRFDIDMFNDPKARPIFEA
                     LSDYVANNIQINEEYDNE"
     CDS             complement(28026..29105)
                     /locus_tag="LVF1_p2_ssDNA_1_length=91577_depth=5.04x_58"
                     /protein_id="VOG00398"
                     /product="sp|P69924|RIR2_ECOLI Ribonucleoside-diphosphate reductase 1 subunit beta"
                     /translation="MKTVFNDKNTGHIVKSYPMFFGDSLGLVDTVNVVNKEIESLKEK
                     QRGSRWYATEVSLSQDKQDMSTAPKGIVDCMNLAISWQHTTDSIAGRSVGAMFLPHVT
                     NSEAEAMIGEWSAMEFIHSEAYSHIVKQTRLNPDQALLETYTNIRVLNRSKKIIEVFD
                     SLYNLDNTLNLYEKKKIMAKVLCTVMAMEVISFMSSFAVTFAIAEQGYFQGIAETVSM
                     IARDELLHGRMSYELIKATRDTDGWKDIYSDVADDISDIIHSITTNESEWNQYLLSEG
                     RELRNLSLETLNDTNLYFHNFVCSLIGIENKFKIVTENPCTFMDKYIDRSLLQFAPQE
                     IQNGSYRQASVVDDLSDDIDLDFNF"
     CDS             complement(29121..32273)
                     /locus_tag="LVF1_p2_ssDNA_1_length=91577_depth=5.04x_59"
                     /protein_id="VOG00120"
                     /product="sp|P00452|RIR1_ECOLI Ribonucleoside-diphosphate reductase 1 subunit alpha"
                     /translation="MIKKVIKANGSIEDFDLGKLSKWSQYASKVGGNWSVLAVETFNK
                     LPEECSSADIHQTMIDVCYSKQDLVYSRVASRLEIATLRKNIERKLGIKVNKATFKGI
                     RKALLDKGVWDSATIPEYSEQQEALYEELKNVPLESWQVSQWSDKYLLKLDDVVVETP
                     TIAAIGIGLGLHGDNEDGYNLARDVNRGRTNLPTPFLNGIRNGDFNGVSCCVISGGDS
                     VESIEVAQHLAVRMTAKKAGIGIEFTTRSKGSGVKNGRIKHLGKHPIYKHTDSGVKEF
                     TQETRGGSATVSFTCIDPEVYNIALWKSQRIDIEQRLDKLDYSFVFNDAFIDAVINRK
                     DWYLFDYGKSPEVYDVFYCGSVEQYNNIVESQKENAIKKVSAIDLIKHILLIRQETGR
                     LYCFNVSRANAHTPFKDTIRLSNLCVAPETMILTKDGYFPIGELENQNVEVWNGKEWS
                     ETTVVKTGENQKLITVKTSSNQELTCTEYHKWFVQDGYKQSSIVMKRTHELRVGDKLI
                     KFDLPIIEGSKTLEFAYTNGFYSGDGCFSGGKAMTYLYHEKQNLLNHIEDVKNVYVDD
                     KQNRTVITHNGKLKDKYFVPLDNFTIESRLKWLSGLLDSDGTVARNGTNESLQITSIH
                     IEFLRQIQMMLQTLGVTSKINNHSDAGLKSLPLNDGTGNSGQFYCQEAWRLLISSSGL
                     FKLSQLGLVTHRLVWSERMPQRNAEQFVTVKDVVDSGRYDDTYCVNEPKRHMVMFNGM
                     LTGQCQEICLPTKPYTNMQELYSREGKGETAFCSLGAIVPVNIESDEEYERVAYTLVK
                     SINKLIDKCPKMTENHEVTMLERKSLGVGITGLAEYLYKNNLDYVDSDENLEFVADLA
                     EKHCYYLYKASQKLAKEFGESVSGVDFNWLPIDTKINKYAPKMDWESLRGKPRLNSVL
                     VAHMPTESSALASGVTNGLYPPRQRIINKKSRKGVVQFICKDFVQGKNLLAWAVDNIL
                     LSKYYSAVQDYTDQAISADTYFDPRNYENGKKPVSLLIKEWVAHFKLGNKSMYYVNTY
                     DNDESSIFDIAQDDCESCKL"
     CDS             complement(32270..32536)
                     /locus_tag="LVF1_p2_ssDNA_1_length=91577_depth=5.04x_60"
                     /protein_id="None"
                     /product="hypothetical protein"
                     /translation="MTILYTLLIIWVVFGLLLYLATMGAFKCDIVTLSGILKDDGEVL
                     EALELSKQYDEMPIIGKIAFFLYMLFISPFLFVFFMFKSKGGGV"
     CDS             complement(32533..32931)
                     /locus_tag="LVF1_p2_ssDNA_1_length=91577_depth=5.04x_61"
                     /protein_id="None"
                     /product="hypothetical protein"
                     /translation="MTLNKNKTRKAVVAVYATELDVKHPTILRLAYNANIIQQEQFQQ
                     MLQVENQLDIEISPEQLSLILENYFGFECGEYEEHLVGGSQVNKIGGGRVENVKRYTG
                     WERLDNEWVDTGLASREAYELCKYGDTLTL"
     CDS             complement(32947..33348)
                     /locus_tag="LVF1_p2_ssDNA_1_length=91577_depth=5.04x_62"
                     /protein_id="VOG01392"
                     /product="hypothetical protein"
                     /translation="MSDLANKVEINKLVNEIHTNNIKAGWWADLETGESLKSKQGETP
                     KRNIPEMLCLIHSEISEAMEGHRKNLMDDKLPHRSMVEVELADAVIRICDMCGGLGLD
                     LEGAIYEKLEYNKNRADHKIENRLSENGKKF"
     CDS             complement(33366..33635)
                     /locus_tag="LVF1_p2_ssDNA_1_length=91577_depth=5.04x_63"
                     /protein_id="None"
                     /product="hypothetical protein"
                     /translation="MSKFLILICAFLFVGCTPPPETKFDVYCNGEIQDLNGYVEYNFM
                     DFQGGMKTYGMYNDDNGTTSIEWYDEKHNLIKKKVCNDFERKEVN"
     CDS             complement(33647..33757)
                     /locus_tag="LVF1_p2_ssDNA_1_length=91577_depth=5.04x_64"
                     /protein_id="None"
                     /product="hypothetical protein"
                     /translation="MKYLDFVMLIVFPILFITLFGYIGIIVLLFNLGILK"
     CDS             complement(33904..34692)
                     /locus_tag="LVF1_p2_ssDNA_1_length=91577_depth=5.04x_65"
                     /protein_id="VOG00110"
                     /product="hypothetical protein"
                     /translation="MKYLNDVKAKDIKNSIGTGTAYQSKNSGCFTITSYLDSYNIGIK
                     FIDTGYEMFAHLGNIKIGKVKDPCSPSVFGVGILGTKYPSTINCVHTKEYVVWTHVLE
                     RCYSDSFKKKYPTYEGCKVSDNFRSYEYFYEWCNNQIGFSNRGWHLDKDLLIKGNKVY
                     SENTCIFIPSEINTVLIKSTASRGKHLIGVSWSKTNKAFVAKVSRNEGQQEHLGFFNT
                     ELEAFKVYKTAKEAFIKEQANKWKSEIDPRAYEALMNYQVEIDD"
     CDS             complement(34703..35683)
                     /locus_tag="LVF1_p2_ssDNA_1_length=91577_depth=5.04x_66"
                     /protein_id="VOG00614"
                     /product="sp|P00581|DPOL_BPT7 DNA-directed DNA polymerase"
                     /translation="MIINSSISEHDYKEYLELIQQGMSQRSACEVLSLSRSSVQRYIK
                     KLGELNVDGDTAVVTTVDDNKVLSKSHTKPRVLFYDIETLPNISAHFGSWNENLPYKQ
                     RIQESCLLSHSWCWGNGEIHGSVLTPTEAINHDDERLVLELWSLLDNADIVIGHNISR
                     YDNKKANAYFIKYGLPPVSPFKSIDTLSIAKRKFKFEFNSLAYLAKYLGVTDKIENDG
                     MPLWIDCHLGKQEALNTMLRYNFGDVKTQREVYNILKSYDNNGVNMSLYDSAECLKCV
                     SCGSHNVSMLTNKLVYTASNKYLAYRCNDCSIVMRGNKSGEVSDKLVRVI"
     CDS             complement(35673..35936)
                     /locus_tag="LVF1_p2_ssDNA_1_length=91577_depth=5.04x_67"
                     /protein_id="None"
                     /product="hypothetical protein"
                     /translation="MANKIELVGILPTEQEIINYGKYISTLNLENDNYETPYTITDEE
                     LTQEKLNEYDKYCQENDFDGDYLLASLITAKTFEMNKGNGDDN"
     CDS             complement(35920..36102)
                     /locus_tag="LVF1_p2_ssDNA_1_length=91577_depth=5.04x_68"
                     /protein_id="None"
                     /product="hypothetical protein"
                     /translation="MSEEQKLANVNVSIDLQFTKLASETDEDFEKRVHKIVYYINLKE
                     VDYTLTIKEVKDGKQN"
     CDS             complement(36095..36394)
                     /locus_tag="LVF1_p2_ssDNA_1_length=91577_depth=5.04x_69"
                     /protein_id="None"
                     /product="hypothetical protein"
                     /translation="MTNETTGKYDHLRINIDELIPTFDDMRKYYYLLEGMTNNLPYFT
                     NDEEGTEAKLSKLVDELEDTDYEINNLQEMIAGFIAYKILQIAKENINLEELENE"
     CDS             complement(36384..36950)
                     /locus_tag="LVF1_p2_ssDNA_1_length=91577_depth=5.04x_70"
                     /protein_id="None"
                     /product="hypothetical protein"
                     /translation="MTDETLRKMLSEMSHVWKTESAFMSWLRGGIRRMWSKHPVRIEF
                     MKQNRIRIPNPNKNGKNKEIWGGVCALTGELTPQTLLEVDHKKGNHSLRSIDDIQSFV
                     ESILLVTFDDLQLVSKDAHKIKSYAEKHDMTFAEAKIHKEVIEICKDKQKVVDKLSGY
                     GVEYIPTTAKARREMLTQIMLKELENDK"
     CDS             complement(36943..38001)
                     /locus_tag="LVF1_p2_ssDNA_1_length=91577_depth=5.04x_71"
                     /protein_id="VOG03061"
                     /product="sp|P13319|RNH_BPT4 Ribonuclease H"
                     /translation="MGFIDKSVDVNKEYSYDEIWDIYVNDADYKRGDVVGVVDLDVML
                     FRVASACQTTHIDVSRGKTTKRFGTRTEFKGYCKLKDLDYGTFSIVDGVEAEPVAYCI
                     HTLKASIKKLKERLGVTKFIFTVGGSDNFRLDLPLQNKYKSNRDNMQKPIHLQACREY
                     VIKYLDAKLVSGYENDDIVQGLSEWINNNTKAKAYLYTNDKDSFQSLNNNYIYNPMTD
                     DVTEIKGGIGKLYEYKDGVKGHSLHWLLFQTFLGDPVDCYTPKPFFNRRYADKSYYKD
                     FKDITNEKELLYKWWDKWCELLPERIIYTDWKGNGQNLSRLELAEMMFKCAYMRTSPN
                     DNTTFKSLLDKYGVSIND"
     CDS             complement(38076..38276)
                     /locus_tag="LVF1_p2_ssDNA_1_length=91577_depth=5.04x_72"
                     /protein_id="VOG00809"
                     /product="hypothetical protein"
                     /translation="MKIGFLGLLTLVFIVLKLTNYIDWSWVWVLSPLWLGWLVVTAIL
                     FVLALIGIGKTNIKSKNKSLRK"
     CDS             complement(38276..38518)
                     /locus_tag="LVF1_p2_ssDNA_1_length=91577_depth=5.04x_73"
                     /protein_id="None"
                     /product="hypothetical protein"
                     /translation="MDSLHVDHTINHFNDDFDAKKFAKQFKAFKDEMQQVFGVSIYDT
                     NSILKQIETLPNEELEKVIAHCNMLIERNNIEMGGV"
     CDS             complement(38511..38801)
                     /locus_tag="LVF1_p2_ssDNA_1_length=91577_depth=5.04x_74"
                     /protein_id="None"
                     /product="hypothetical protein"
                     /translation="MSKIDNKVALNEIMLSQEKTKALVSQVKRLAVDVFTHKTKGDII
                     TDDIKATAENLGITNSKLNELIKIYNKDLEGALDEMSSTVDILEVIKESDNG"
     CDS             complement(38814..39023)
                     /locus_tag="LVF1_p2_ssDNA_1_length=91577_depth=5.04x_75"
                     /protein_id="None"
                     /product="hypothetical protein"
                     /translation="MNKQYIKEVALECGFKLKEQPNGELDLNPYVYTFADKLIKQTHI
                     SLLGDFKDTIADVTSQIDDALSELK"
     CDS             complement(39041..39814)
                     /locus_tag="LVF1_p2_ssDNA_1_length=91577_depth=5.04x_76"
                     /protein_id="VOG00110"
                     /product="hypothetical protein"
                     /translation="MKYLNDISYKDCVGKVCKSKSSGGFKIVKYNDAYDVEIQFLKTE
                     YETSVELGNIRNGKVKDLYAPSVHGIGILGTKYPPKISGRNTKEYVLWQSMLRRCYSN
                     TYKKKYPTYEGCEVSDNFKSYEYFYEWCHNQIGFDNEGWHLDKDLLVKGNKVYSEDSC
                     IFIPKEINLLLTKSTASRGEHLIGVYWSKTNKAFRACVNKNKGASEHLGYFKTEIEAF
                     NIYKVAKESFIKEQANKFKSQIDPRAYEALMKYTVEITD"
     CDS             complement(39811..40323)
                     /locus_tag="LVF1_p2_ssDNA_1_length=91577_depth=5.04x_77"
                     /protein_id="None"
                     /product="hypothetical protein"
                     /translation="MSGTDTPTNFNIHNKQYDDLLERYGDEHGEIDFDTLEYDLLPYD
                     DYLDLSHYWSTINYYKPKPEYLKVSYINRKFKWDETIEKLEDEAPKHRRFNLTLQVPQ
                     LVTAFKKSVRKNEVPKDTLLTIYRVVAQKLLQDPAISDEDIKAMHDTIRHRVSLMYDR
                     RLAERRRRVK"
     CDS             complement(40414..41412)
                     /locus_tag="LVF1_p2_ssDNA_1_length=91577_depth=5.04x_78"
                     /protein_id="VOG01877"
                     /product="hypothetical protein"
                     /translation="MAFNTYGAEQSEKRESNVDYDALNKYVVETVQAEQPETMVGVVS
                     MIIDLGTQKLPDAEYEVDDEDKGLTVDELNEKHKEAIESGKITKYDMAYDNGKQVIKK
                     FVPQKDRQAIVYAVDFPDVIVDKGEFFGQSNPQPLRLFCGGQFWNGEKMLVQNMIALK
                     VTKDDNIEGGKTWTMNPKSSLYKMALGAKLIETGKAFNPSRIDELLGKSLQFEIQVFM
                     KPSKNGKSYYTEKLKYVGGLGRGQQPLTLDKTYMIEFNGDNDVEGLKQLRANVVNTIK
                     NATNYQGSKVQQQLENLSNSGSNDNKQGDSTPPKYDDSDIPFGDTNVGDTQSEDAW"
     CDS             complement(41530..41793)
                     /locus_tag="LVF1_p2_ssDNA_1_length=91577_depth=5.04x_79"
                     /protein_id="None"
                     /product="hypothetical protein"
                     /translation="MSKQEIKSEEFYEKYKDVNFKFLSYYKFTFTYRGFTDDGEEVKV
                     DVGGVADYIYKDRVCVSDTYNIEQLQPYQGESDSVTFYDFCLY"
     CDS             complement(41786..42967)
                     /locus_tag="LVF1_p2_ssDNA_1_length=91577_depth=5.04x_80"
                     /protein_id="VOG03122"
                     /product="hypothetical protein"
                     /translation="MSDGTNSGYTKTGKKVKSIYDGRVDLTYNEVYDVFIDNKGDEFI
                     IDDVGDKRYWSISDDDYYELVDDVAEATNTTNETKLKFKVGDKVKVVYIDYISQYTNK
                     VKLGDVGVIIYIDNDDCINPYEVKLDESDVRSSLWFTDKCIELVSDDTESNYTKTGKK
                     VMCIHSNRRDLTYKKVYDVFTHQDGVEFVIDDSGDKRYESIEFPYWCEKSDGMVDKAN
                     ETKPKFKVGDKVKVVNTEYISKFADTIKVGHIGNIIYIDKNDCLNPYQVKFTDKCIEL
                     VEDNTDTIENYSEANTPVKSDGSQIVSDGGSSSYYAQQIPKGMLERFNTTGTIEAKDV
                     IRLFLGNDFNMGNIFKAYCRIISLRNGKGKAGIDEQYDLTKAKYFTEDELNYYLENNN
                     V"
     CDS             complement(42970..43152)
                     /locus_tag="LVF1_p2_ssDNA_1_length=91577_depth=5.04x_81"
                     /protein_id="None"
                     /product="hypothetical protein"
                     /translation="MDKTGQRIRVLKESSLSTWLTVGKWYDVYYDENECSKYIKDDRG
                     SCRFDIVHILNSFEKE"
     CDS             complement(43159..43347)
                     /locus_tag="LVF1_p2_ssDNA_1_length=91577_depth=5.04x_82"
                     /protein_id="None"
                     /product="hypothetical protein"
                     /translation="MKEVKYLGKDIQLEDDDLLKSNMNLIAVDEAIIDGVEAYEVKCD
                     FWETTYWLEKNLFNGNKE"
     CDS             complement(43350..43553)
                     /locus_tag="LVF1_p2_ssDNA_1_length=91577_depth=5.04x_83"
                     /protein_id="None"
                     /product="hypothetical protein"
                     /translation="MNKYIGKHIRILTDEWEGEFIKGNLYEIIPNIHDIPCVVNDSGI
                     LTYDILCYTDDYEIVENINLDKE"
     CDS             complement(43546..43752)
                     /locus_tag="LVF1_p2_ssDNA_1_length=91577_depth=5.04x_84"
                     /protein_id="None"
                     /product="hypothetical protein"
                     /translation="MLFSLVLSMVLGNGVVMNEHIDSGLSYEQCVHSSFQLQDIADDE
                     LASGDYDIIATKAFCVWDREKHYE"
     CDS             complement(43753..43977)
                     /locus_tag="LVF1_p2_ssDNA_1_length=91577_depth=5.04x_85"
                     /protein_id="None"
                     /product="hypothetical protein"
                     /translation="MTYTTYIYCLNHDTKEAFVVDTITGRNKESSLKKAKDLCQRYNE
                     QWEKLIQISYCINEKDEVEYESLNKQRRRK"
     CDS             complement(43977..46163)
                     /locus_tag="LVF1_p2_ssDNA_1_length=91577_depth=5.04x_86"
                     /protein_id="VOG00674"
                     /product="putative DNA polymerase"
                     /translation="MSEYVIYDLESYPNIFTYCAVDSDGNNIRVYEISDRKNQTEELL
                     QELRSLKINKSTMVGFNNSGYDYNLIHFILEKAIKAKAENKQLKITANQMFKYTQKVI
                     DSYKGDGFGIKVKDDDIIIPQIDLYLINHFNNKAKATSLKMLEFNMRSDNIEDLPYAV
                     GSVLNDNEKDVLIKYNKHDVMQTLKFYNECKDMISFRKDITEKYGFSCHNLDDTKIGA
                     KYFMSKIEKENPTAFYTTDEFGRRKMKQSKRDSINIGECLFDYVKFKTHRFQALYDWF
                     SKQKIKETNGVFSNTEEHLLGDLANYCEMIVKKTKFKDKPTQKEIDNFLKLHPKGWIE
                     EIELKSKKVLRDSNGNIIKEKYIDGNGKEKERNVKVPNISYMGCYNVAETINVVFNDF
                     RIDYGLGGVHGAKRGYVKSDDEYVIVSADVASMYPNIAIANRVYPEHLGESFCDSYEE
                     LYQERKKYPKGTPENLNIKLSLNSVYGKSSDKYSPFYDPKYTMSITVNGQMSLTMLME
                     RICLECDARLIMCNSDGYEVLLNRKDLEKYHTITKMWEKYVGLDMEIIEYKAMYIADV
                     NNYIAIYSDGKVKMKGRYEYKDLAWNKNFSSLVIAMAVDKYITEGVDYKNFVLNHKNE
                     YDFMLRTKVPRNCELILVDDNKVEHKQQNICRYYPSKNGGKMVKIMPPLEGKTEYRRM
                     AIESDWKVKTCNNMKDFDWDIDYDYYIKEVEKLLEPFDNEITWNIN"
     CDS             complement(46156..46890)
                     /locus_tag="LVF1_p2_ssDNA_1_length=91577_depth=5.04x_87"
                     /protein_id="VOG00223"
                     /product="sp|O55751|146R_IIV6 Putative MSV199 domain-containing protein 146R"
                     /translation="MIGIYSITNLINGKRYVGKSRNLNSRLSSHKCHLRKDVRNKDTN
                     RYLFNAVKKHGIENFNFEVIECVLDSDQEYLADREIYWMDYYKSYERDFGYNLIKESV
                     YGRILSEDTIKLKSERSLGELNPNFNNKWSDEQKQRASEIQKERHEKGFYGDEWKKKV
                     SIASSNMWKDEDKKKTMAERVAKAKLTFKFKQYDKQGNFIAEYTNIDDVIAKNPTFKK
                     SCVYNVANGYKKSYNGFVFIKEKINE"
     CDS             complement(47050..48882)
                     /locus_tag="LVF1_p2_ssDNA_1_length=91577_depth=5.04x_88"
                     /protein_id="VOG00557"
                     /product="sp|P04530|VG41_BPT4 ATP-dependent helicase 41"
                     /translation="MNELKEWHGVSLAGIDLTYKHKTQCPKCASEGGDRSGDNLHVYG
                     LDDDGRSLGCHCFSCQFTVPSEEFLAEISNSSFNTVKEIEYMTTEFKMSFWDTIKDDC
                     SLDGKGFRGIPKEVYTKYKVYHEFDENSGEVTKQHYPITKNNEVVGIKTRLVPKDFRS
                     IGETGKNCQLFGTNSFKSSSKRAICIASGECDAMAAYAMFLENSKSRGYDPIPVVSGT
                     IGENCASQLRNNYEWLNSFEKIYLIPDNDEAGKKVIPNLVDALPKGKVYIIELTSEKD
                     SNDMLVKGKQKEFMNKFFEAKLYTPTGIVSSESVYDEIVKRAETDKLPFPPEFEKLNK
                     ALAGGIPFGFIVNILAGSGIGKSSFLNQVTTYYTKVCNERVGVVTLEADAGAYGENLL
                     SYYCKRKISLIENRDEKIEFLKSDYVKKCAKDLFIREDGTPSFYLLDDRGDFDKLQDK
                     IEELIIGFGVRVILIDVISDVFSGMSLEQVDKWMQWEKNLVKRFNCIIIQVAHVRKAG
                     SGQKSASEGAKLTEEQLIGSGTQYRSAGINLALVRDKNAEDETVRNTTEVYLLKSRDT
                     GITGKIMELYYDIDTHSLDDKDEYFKKKAESVVENLNTSDNVEW"
     CDS             complement(49007..51640)
                     /locus_tag="LVF1_p2_ssDNA_1_length=91577_depth=5.04x_89"
                     /protein_id="None"
                     /product="hypothetical protein"
                     /translation="MADLRIVDAPVLLQESITDDVKMPTGGLGNFSIRLGDIVWYVVT
                     KEQLANKNYVDLSSKGVKDSLDEHIADKANPHNVTKAQVGLGNVDDTADIDKPVSNAV
                     SSAIITATNDMATKAYVNQKDNLKADVAYVNSKDGDLTTLTTTDKTNLVKAINEVYDN
                     TKGIVALYDKNVEEGNGTDGWVDTLIATEKGGSQRNVNHLLTNSSIPFEFYESYVKNG
                     DWSPAIQAMFDYAASVYPKLVRFYGKTGRTYEIKSKNWLVNDSEGWSVFRQPGNACIV
                     GSGYTLKLADSFGDFNTMFSQDRRYPSVKGWELSGFTVDQNTRNNPKIINNDYKNGRT
                     IIGQWCVGNQDITITNITVEDFIGVWFVSQGITQRAIITHNKVTYNQSNTPHEDRTVV
                     YCNANNAWIVKNEFIGGHNTEGGIELHGSNQTVAFNRLVGFGVAFHLVSDSWGGAGHI
                     PETENQKVIFNDVINCNILAEIWCAAAATPKYKNTLVSYNTAILDSYRGTDKFYSSCS
                     VFFSNGSWNSIELRDVEISNNTINYVMRPENKTMVNQINRPPSHFSLSGTWGGDKNPL
                     VKIDGFRIINNVIRGGVAGLFGMDFGPDKDTNSYLKHFQFSGNKFYEQGYFTGNAKYD
                     LFSISGMNYYDDFVIESNEISFLDNTDISKVGVVVALSDPYSNTDNATNAIKYINNKV
                     NHASALPIPLLYGRQIFVDTPHDYKRVKIDVNAKIGSIIKSRGVTYQKLGNNSTDWMG
                     EVASDTIPAGFYKTRTFIKNTDNTNNYYGQTCTSEGYIADYVWSAGKAVNRGDIVELD
                     GRFYLATNGGTLGTVQPTAQENDFTDNDVSLKYLNKYKAYFRKIDSQLGKIDAATTDT
                     LLAQFNALLSALKNNDAMQKY"
     CDS             complement(51659..52129)
                     /locus_tag="LVF1_p2_ssDNA_1_length=91577_depth=5.04x_90"
                     /protein_id="None"
                     /product="hypothetical protein"
                     /translation="MGEFGMTLALQFTPQTAFSMLGALVGSLISADVKRYGWRLTILF
                     TIVASVVGGAMSEYLVNEKNIVQIWVLFALNVPTGMVVGTTLDVVRIASPRMIEKLIN
                     TVGDNAVNIVSSAVKNKLESVTGVVSSKESTDTSTQDNNLSVDNTENSDIINKG"
     CDS             complement(52139..52603)
                     /locus_tag="LVF1_p2_ssDNA_1_length=91577_depth=5.04x_91"
                     /protein_id="None"
                     /product="hypothetical protein"
                     /translation="MSVFEQIVKTRHIPHWLFDKGTRVVEVLNSLFLIGFASTFIYNF
                     EDVLSLPSYKAFAVASSAYWWIGMFTLGVVQFMALIKTSLQSNQASGIILISSAWVWG
                     MVAATFIASLPPLTSAPITYSIFTLMCATAGLYLLKTNKVEEDTTKGCKLFN"
     CDS             53158..54135
                     /locus_tag="LVF1_p2_ssDNA_1_length=91577_depth=5.04x_92"
                     /protein_id="VOG00110"
                     /product="hypothetical protein"
                     /translation="MIINEVSCKDINSVIDNKTQFNSNNYGKFIIKQFENNKSIVIEF
                     VETGFTTKTSISNIKRGLVADKTLPIKRTQENKDYLVGKTFESNSFGSFKIIKYNNSR
                     DVIIQFENTGSIRSIDLTRTKTGEVRDLYAPTVHGVGIIGSKYPTTINGKRTKEYVLW
                     TSMLSRCYSDRHHKNLETYKDCTVSDNFTHYEYFYEWCNNQTGFNSIDFDLDKDLLIK
                     GNKIYSENTCVFLPHEVNACFVKAKTIRGELPIGVTIDKRHNVYVANLKAKHREKSYI
                     ASFLNPIDAFNAYKEAKENYLKELANKWKDKIDPRAYEALMNYEVEITD"
     CDS             complement(54185..54763)
                     /locus_tag="LVF1_p2_ssDNA_1_length=91577_depth=5.04x_93"
                     /protein_id="K03791"
                     /product="K03791; putative chitinase"
                     /translation="MKMTAGGFAIIRSKFGSLSQEAVDNINLIVETCEKYKLSYPQAA
                     YLLATTYHETAHTFKPIKEYGSDKYLSKYDTGRLAKELGNTPQADGDGIKYAGRGYVM
                     ITGRYNYKFAGEQLGIDLINNPDLALEPKYAAEILVRGSKDGWFTGKKLSDYINDKSK
                     NYYQARRVINSLDKAQLIASYAVVFEKALRSY"
     CDS             complement(54922..55893)
                     /locus_tag="LVF1_p2_ssDNA_1_length=91577_depth=5.04x_94"
                     /protein_id="VOG17022"
                     /product="putative tail fiber protein"
                     /translation="MTVINKPDMNYGLWAENGNIEIPSSEKVELGWIAEKPLNEQMNW
                     VQNRQDAMLQYINQHGIVEWDNVTEYPINAFVAREGVVYKALSQNVDKDPTLNTAIWT
                     IAFADSSITATVNKIRNEDGYVSHYVRKNNPILNANAKGVGYSFLDNEALGLHQDGNK
                     DVVIDGVNNARFRFKKVEDLSKSTNDVVTMETLLKIMQVYKVGDLYLTTNTAEPQVIL
                     GYGTWVRFGEGRALVGVSTKVNDPDWTKGVASQYGEYEHQLTESEMPSHTHDLNYNVG
                     NIDGVGNPSTDNDSMFKSFIKTEVSGEDKPHNNVQPSITVFVWRRVS"
     CDS             complement(55900..56514)
                     /locus_tag="LVF1_p2_ssDNA_1_length=91577_depth=5.04x_95"
                     /protein_id="VOG21981"
                     /product="hypothetical protein"
                     /translation="MLNRDYFKQHSELQPSIFRESENLSLLFESIYDVLMTQQDDFKW
                     FSENILNIDIAEKSHLDLIGGLVGQNRFLVDFNVEKYFGFKYSYNSDTFGDSSDPSVG
                     GYWNSRSNFNKSTARRLNDDEYRRLIKARVIYNQSMCTTNDVVEVINLITNRTDNKVQ
                     RFGHGLIKITSKDETGLLAYFIDRLNSVDNIIPVASGVQVQLVE"
     CDS             complement(56517..57971)
                     /locus_tag="LVF1_p2_ssDNA_1_length=91577_depth=5.04x_96"
                     /protein_id="VOG00243"
                     /product="sp|P51767|BPJ_BPP2 Baseplate protein J"
                     /translation="MPNIFNETGFVSKGYNEVRTELAESAQIAFADKLGDTTLRVDDS
                     SVLGRLFGMIALPIVQNAEVIPLILQSLDINQAEGQQLDNLLWNIHRIKRNGVGQANG
                     LLMLYGTIGTTVSQGSEVGNYITGDSYATDDDVTFTHVSANGVDIEISSIDGVFQLAY
                     TIDGKLSQSPNIVVQKGVTDTTIQQIAERLVDAINSQSSYLTATRNNDNSVKVIIKDR
                     NNVGNFIVTGNMTVVRSYMPVYATSTTYSSKESTANQITLIRSSTLGWLGVTNPYYIF
                     PSTPIESDEDYRYRAKLNLHGNPLGKYNAILFALKSVKGVTYENVQANTSSKETGGGI
                     INNGLAITVQGGNEDEIAVAIFNSVSDGIATSGDIVKEVKDINGFGHEIRFSRPKAKP
                     LQITMSLVTYADFPSNGNALIKQAIVDWFNKLNVGEDIHYSRLYEPINSIRGFAVRNL
                     KFGYKGGTLGVDDIIIRHNELATINAEDISIGGN"
     CDS             complement(57981..58409)
                     /locus_tag="LVF1_p2_ssDNA_1_length=91577_depth=5.04x_97"
                     /protein_id="VOG00326"
                     /product="sp|P09425|BP25_BPT4 Baseplate wedge protein gp25"
                     /translation="MDIFFNPNNQDIEFVDLGNNEVDIAIINTPVDDLMQRLYLRFKT
                     FKRDLMWNTGYGIDYLNDVFGINKSQIVVDTIIKEEIRKEPMVDSIKSFESQLVNYTY
                     ACKFSVYLKEEQKVITYYILTNENGLDITNENGDVLTLKL"
     CDS             complement(58419..59069)
                     /locus_tag="LVF1_p2_ssDNA_1_length=91577_depth=5.04x_98"
                     /protein_id="VOG00751"
                     /product="sp|P31340|SPIKE_BPP2 Spike protein"
                     /translation="MNVESVVKHMIKHNNYSIRTATPAIVVGVSELKDGLIDVKPLVN
                     YTNPYTRDTIEYGVLKGVRVVYPSTQSSTICFPVKQGDTVDLIFQSDDISKFTHGNKE
                     QHNPTLLTFGNLLDCVAIVGFETTQDSCFNANNYSTDFDLSDLNIVHNKNTANEASIK
                     IKQNGEINITSKSNVNINGVTITPDGDIQIKGVSLFEHITKHTHIDSKGGNTTPPQ"
     CDS             complement(59069..60901)
                     /locus_tag="LVF1_p2_ssDNA_1_length=91577_depth=5.04x_99"
                     /protein_id="VOG00777"
                     /product="hypothetical protein"
                     /translation="MAENDNSQAISVDDGQSRKPKYQWLRYAEVIINDFNDKSLGEYG
                     KAITIPNDLEIEFDFFKSVDDSTQNSTGTIKIKGLSEERCSRLSESGGEVTLKCGYMD
                     NVVALFRAYIMRLTSEIIDNTTVTTIECSMNLQEFYYSASQSLASAGVSSKDITLNSL
                     LRNYAYACGFSNIAYYASKDMTPQEKSKCEEIFNSVSFAYEFVGTAEEALDGICKTFG
                     LIRESKIEDSGSILQLTATKETLKFVSENNFKRISKEQVKKNANDLMSFRTYYEAVSN
                     DALSNVTILSKETGLLSARVEYKIAKAYRDQQLLSTDEETFKSQKQTEKFISNEKKRK
                     DKYNKKSAERKEKGLKDLKPFKSKTIKNEIQVNRKFIKVVALLNPNVKPQSPVAIVQK
                     SYNDEGAIVEQSIIGRARSVTYKGNNKSGDWVMELYVETSPENDTDLTPEQIQQLKNA
                     QDDGQTYSKNPNSGSREFGKTTLSGYTVSGSQVKAMLKHPVSGGAFSSAPVNRETAEF
                     AKILDDDGLGGDINAFTSFTGGRSHKGGYESHYTGYKMDVDLKSGDSVQAYARAIQRV
                     EALAEQHGYDVVVYAEKNGWSPSTGYHFRSGGGSHLDILVRGKK"
     CDS             complement(60925..61362)
                     /locus_tag="LVF1_p2_ssDNA_1_length=91577_depth=5.04x_100"
                     /protein_id="None"
                     /product="hypothetical protein"
                     /translation="MVNKYDYDLAEKLITKYTTVSLNDSINYTTTSVVGGLQIKLTFG
                     YNSFNKKRWVVITDSGGNILLPQTFLAYGRRCELNFNAEISNLHYYVTLRLIDKSKEA
                     VVSNADYDYQYWGKDLVLCFVGFEQDLWEKIDDNYRLYLVGQV"
     CDS             complement(61352..62200)
                     /locus_tag="LVF1_p2_ssDNA_1_length=91577_depth=5.04x_101"
                     /protein_id="VOG00491"
                     /product="hypothetical protein"
                     /translation="MIYTIVLKDTDDSGNSVINGVISFDCIKSFSESRSATVSTQTVE
                     KGFNISDNINIEPVQFNLDGYISSYHLLGDKYEITWDGRQFKSSNNQATYSHARVRDS
                     LINFFEERNVFTLMESEYSSSQDDDQEAYSEQKSGYYKEHENCVLTSMDFSVPEASSE
                     VFSVSMKIQKITIAVVQERRLEKGEIGVLQKYRPNTDVSSVTSTTTDSSGTKDDADAK
                     ATDPTKVLDERQKDALKQPTLTDISGGQSWESGYAKHKPVIEGLEKEIKDLEMKIANQ
                     RQVNGQ"
     CDS             complement(62212..64287)
                     /locus_tag="LVF1_p2_ssDNA_1_length=91577_depth=5.04x_102"
                     /protein_id="VOG04565"
                     /product="putative tape measure protein"
                     /translation="MQIASMFASLGFKVDTSGLDKFKRSLASARHEFTNLNQGVKQSS
                     RHLRSLKSALDSVDTALNKVRGAGANNRIIVSYRDMATAVEKVNKHLQNITTHQPNTT
                     KSIGKINSSVHAGVKHWNDYANAVNRARDALRQVRTRVLDLQRNGNISINVRQSGNLN
                     GRGGTTGNTSNATGGMLGGTTIIPLGSRRMLAGLFGGSLQSALLGGGIASMGYGAAQA
                     VKASQEQTRMEMALTMSSKNLREFDDSLKYVKDEAMRLGLTSVDLGKAFAQVNIAAEG
                     LSQDQKKRMFSGVNEYMATVGLDKEAQGGVYRAMYQMFSKGKIQQEEVNQLAERGMSI
                     KVFRDSAMQAYGIKDVNQLLKMQQKGQLTDVGKIWQVYAETLQKMAHSNGAFEKMQNS
                     SITQMNRFKESLKQLSKELMDSGLDELLGSVFKGLTAITQALIPLAKNLKPVVGALKE
                     IVTTFGDWYEKLNDVTGGNNILIGVLLLLLGRFKHIGRVGGIVVTMLQSGTRWSRIFS
                     TVLIGTFGAALGKIIGKFTAWGLLIWAVSKALTFVYNQMERSKAGQWTYFDEMSARIQ
                     ITSLELKKLGLQYDLFRAKIGVNGNGLAFDLSARVGREFGKKLGFQYDEDIKPLYNKP
                     NNQSTPITPYKVPSLVNNAMNIGNPSGIPYRNTTTVPATVTINNVHIKDGKAFSDNAT
                     ITMKNLNSF"
     CDS             complement(64559..64933)
                     /locus_tag="LVF1_p2_ssDNA_1_length=91577_depth=5.04x_103"
                     /protein_id="VOG00124"
                     /product="hypothetical protein"
                     /translation="MSQHIERINNKAYVINSFKGREGWSYLPRLTKYVFPFIGFMFNE
                     NKDDSEIISQLIGLLSDENQKEVEQLLVDLVSNVEVDNMKIDFDKEFAENYDAFLLLV
                     IQVIKLNYLESFQRLVTNLPKA"
     CDS             complement(64943..65626)
                     /locus_tag="LVF1_p2_ssDNA_1_length=91577_depth=5.04x_104"
                     /protein_id="VOG01803"
                     /product="sp|D6RRG7|ORF10_BPKPP Structural protein ORF10"
                     /translation="MGVLDELSDKANSLLDKYGLNSVVKRQTQLYDSSKNTILVAGIP
                     LVGVVSSSINAENILKQEQGVDVNYTVYYETIESSTLTITLLPTSPSNELLKDLRNTQ
                     QKTKGWFSVSVHENGKLEGVYKAYILSMPQKDMQTDSNDRVYVLALNQYAPNLMRVQE
                     INETTSSATTVEETISQSSTATQISEVTQQIENIPNTQVTVLEDSPVGGNISIVPVDT
                     VGIVLGNNT"
     CDS             complement(65638..66240)
                     /locus_tag="LVF1_p2_ssDNA_1_length=91577_depth=5.04x_105"
                     /protein_id="VOG01803"
                     /product="sp|D6RRG7|ORF10_BPKPP Structural protein ORF10"
                     /translation="MANLYSYVPSQVKVSVFGIDLVGLAKDSFISIERIDNLVSFRKA
                     QDGSHTGFVDSYGSYRVTITLSQVSESNEFLHLIQKLYKVLGTNLRMPISVRETANLA
                     VGNQGTTFSSSDCFFETEPSSEFGAELGNRTWTFICHDGNYEIRGTSEASLVAESLST
                     IMSLIGYMGMAESMGFTAPKIMNMVQKGIDSAETRLKNLF"
     CDS             complement(66261..66794)
                     /locus_tag="LVF1_p2_ssDNA_1_length=91577_depth=5.04x_106"
                     /protein_id="VOG01803"
                     /product="sp|D6RRG7|ORF10_BPKPP Structural protein ORF10"
                     /translation="MATSQLASYRPSSIVIAITHPKTNTSHIVSGMSKNSVVTLEYPE
                     ATWAEKTLNYGETVRTHSLDNTLRMTVHLDQTSASNDYLSAIAKYDEKDLTGLDGIFT
                     CTFADKSSRTYAYSAQCFVKRPQNYEYGNDTSNRDWVIVMAGAEQYLGGAGLVDPELA
                     NALDALGVDIDDTWKQI"
     CDS             complement(66810..67865)
                     /locus_tag="LVF1_p2_ssDNA_1_length=91577_depth=5.04x_107"
                     /protein_id="VOG01167"
                     /product="hypothetical protein"
                     /translation="MLQISDIVNVIINRETTSKTVRDLQTIAVLSKHTHFGTNELYRK
                     YSSTTEMLSDGFITTEYAYIAAQRIFSQNPQVREIVVGKVTEEQDSSVNYVNAVKNLQ
                     SATNEWFFLITDAVDDADKLAIAQYIETQTAMYVYSSSDVKALDSADTTDIFSKLKAL
                     KLMKSLGMFVRDTTVVSPESAWVGRFASAVIGSNAWIHKALTTLVAENFTRTEWSTLQ
                     SKNAHFYTKVGQDDSIEGSANVAGGEKLHVILGAIWLEIRLAESNWNLLYTKERINYT
                     NAGIELFKAQIVTVLNEAVRYNILTDDEGFTIQVPDANKLTSQERASGYLRKITFRAR
                     LAGAILFVNAIEGTVYA"
     CDS             complement(67884..69086)
                     /locus_tag="LVF1_p2_ssDNA_1_length=91577_depth=5.04x_108"
                     /protein_id="VOG01167"
                     /product="hypothetical protein"
                     /translation="MELNLSPVKVDVNIENYIIKSDAFYNVCFITEDDFAPRTLEVRT
                     LDDLLNNGYYRFSLAYDFCRTAFLQQGISSVFVRAKRTDETYEQAFDADDNSTYYYVV
                     IDTKNIETVLGFNAYINSVDSYKLQFFSSTNDYSDMVTNRKIVFYYSPFFSQANTNWV
                     YDNRDVVDWDDTSNLVTPLDKDKTLYYINKTYGNNTLPYLSDGVKDYWDWFDDGNVQY
                     DDTSNVTLQVHDLKSDEAQSFKTAYPESGWIALCGHRFPSKIQWLHKFVAGVDDFRLT
                     TIPNLSTTSIKILGGRSTEGSGVTGQGVVINEQVSLDWVRYSITKNVWNLLYQSEKVN
                     ATSEGVVLIENKIKEVLDVAVTEGIFSEYQLLGSTLDRQQNNANYKFKAKLTYSILNA
                     DIEGVVYN"
     CDS             complement(69099..70199)
                     /locus_tag="LVF1_p2_ssDNA_1_length=91577_depth=5.04x_109"
                     /protein_id="VOG00811"
                     /product="hypothetical protein"
                     /translation="MAEVKINQLPTMASSEFTDNDYFLVVDDGSARLLSRPTFQTWMR
                     ENVQGEQGIQGVAGKDGKDGVNGVSGSNGKDGLSAYQVAVANGYKGTQQEWLQSLVGA
                     TGVAGSNGLNGWSPVLKTVSRGDDVVLQIYDWLGGSGTKPTTGQYLSSNGLVSNIANA
                     DNIRGVQGQQGIQGERGLKGDKGADGKSISNFKFNPDLSLTLTYTDNTTAKSDVPPTQ
                     YGWATYKDSQYTDATPYNIPINTQVVIPNNATNKVEVLPTGVTTFYNPTNQKYLLADS
                     DGFYSVRVRFKVASSSQQTFLNLSMSKDTTEVPYSEDKILRGDSLIQNVHFETVMYGD
                     SALASNGLTVSVKTYDRAVNIYNIEVTVAKLI"
     CDS             complement(70209..70736)
                     /locus_tag="LVF1_p2_ssDNA_1_length=91577_depth=5.04x_110"
                     /protein_id="None"
                     /product="hypothetical protein"
                     /translation="MNIEKQIIDALKSIDLPPKLTLVLADRSGVEPKAPYLLIQTISD
                     WTNSLSRNTHSHSAKTSTERIYQTEFHNFSFTLHDSTNGTAHDWFKRFHRGLNSDFYQ
                     CAFEQQGLGIKDFDTILYQPNPIDGVNYKRAILNITFSLEICEEFTVNTIKRVNITGD
                     LVNTDDVDIDINYRI"
     CDS             complement(70733..71155)
                     /locus_tag="LVF1_p2_ssDNA_1_length=91577_depth=5.04x_111"
                     /protein_id="VOG00454"
                     /product="hypothetical protein"
                     /translation="MRSLTNLGKRLHQVTRQVDDSGKWVDGEWVQANRAIINIYANIQ
                     PSLLSYQSKMLPESEREKEAIAIFSNHHLYTARTGSVPLEADLIFYRGAYWKVVVSKP
                     YNNFGEHCEAIAVRLNDSESPRITGEIKREDFDDVVIV"
     CDS             complement(71152..71655)
                     /locus_tag="LVF1_p2_ssDNA_1_length=91577_depth=5.04x_112"
                     /protein_id="VOG01950"
                     /product="hypothetical protein"
                     /translation="MEFEFKLDVDTTKLKALQRDIKVLNKRHIRYGWLKNKMHPNAQV
                     PIAQVANWQEFGVPATEDNAAIPARPYFRQAINKVRYGYYNDIKYIFIATLEGRDVDS
                     HLNFLAENLRTAYGNSIASQNHKPLAPYTVKLKGHKYQMFDSGVMINSFESKVYRQGI
                     GNIKGTP"
     CDS             complement(71670..72155)
                     /locus_tag="LVF1_p2_ssDNA_1_length=91577_depth=5.04x_113"
                     /protein_id="VOG02481"
                     /product="hypothetical protein"
                     /translation="METLFDPTNNPIHALRLEFGDVDEYDYILTDESYQYYLNKYPLS
                     PKTVSKYVGNAILAKLAKDGFRQRVGQEEAFLGERYKNYLDWLKQKVSNPLLTGATPA
                     VYVGGVFRDVVEWYENHPYLIDSVFYRGQHSGVPSWVSKRTITPFGVSEYPTYPRRII
                     E"
     CDS             complement(72256..73332)
                     /locus_tag="LVF1_p2_ssDNA_1_length=91577_depth=5.04x_114"
                     /protein_id="VOG00744"
                     /product="sp|Q6KGI8|CAPSD_BPFO1 Major capsid protein"
                     /translation="MAQVRNPINPNTTIDLGLTLEKINPNYGYIDNSGLFEAQGILSL
                     SHAYKIVDEPNAKMTKLTSRTERDAMAVEGSREKFITMSGVTTKLTGGVHVEDLIGVI
                     TDTIDYQSESVQQAVVNELTRLSNVGAANMEYLLLTTTQGQTKDPKDGAVAIDGFANT
                     GTAKSTLTINAGATANIIASLTELSNKVAELNGYNGNVGLIEVVVGEGAFNAIVNHPD
                     LNTMYQLAYQGRGAEALRQPMLNGQRNVPVATQYGFRREFAYGNLLFVTYPQKFYRWN
                     GEAVDAVANMKGWTIVHGVSNLYKVKYTPAPYFNTYNSAGRKWYARSTGIVDDTHIDM
                     TLESHLIPFMTRPEMAIEITVTTA"
     CDS             complement(73353..73823)
                     /locus_tag="LVF1_p2_ssDNA_1_length=91577_depth=5.04x_115"
                     /protein_id="None"
                     /product="hypothetical protein"
                     /translation="MAIITNLTPTIIKPSDVFGYEVNTDVGYGRETFTIDVGATPVRV
                     GSVFVVDYATMTATPADGATVTATSKLGVFVGRDLPTNPATSQDFDRLTQTADGKGVL
                     IVKGDGRGILKRGYLDFAGTQYYALTETQRKTIDTAFTTLNRFKMVEQQYTPVV"
     CDS             complement(73836..75257)
                     /locus_tag="LVF1_p2_ssDNA_1_length=91577_depth=5.04x_116"
                     /protein_id="VOG01630"
                     /product="sp|P03711|SCAF_LAMBD Capsid assembly protease C"
                     /translation="MAKYKRGSLTLARQVFNTPQLVLADDLQAIAQFLVNRANGVEME
                     SEYVNVKDDTPKFELSANPTEEDIIKYERAINGISEDGTTGHLDVTGTLVAKHDDFNA
                     CMGFTSYEKLYSQFEKQVSMGIERVVLNVDSGGGEARTAFEMADQFKALAVENNIPIY
                     AYVDGLSASAAFLWSSIADEIVARPDSEIGSVGVVVQLVNNSKMLENKGITRKFITYG
                     ENKVPFDDSGEFTNKFIQSIQEKVNKTGIQFNKFIAKNRNMQVEDVIATQAEVFDTED
                     ALKVGFIDKVMTKSEFYGNYLPSKSNMKSMYFLQSEENMTKNVELNADELQELKTQLA
                     TATETKEQLTTSLAELQAEYDITKEQLEVMKVELAEIKQAKETLEAEKVQAELNSRLA
                     QRTAKLESSLGKDNEQVATLLASTQTLSDEQFDVIAKSLEVKQETQEKQFAEIGGEGQ
                     DSVKQLTLEEQLAQTAEKMSKKA"
     CDS             complement(75378..76874)
                     /locus_tag="LVF1_p2_ssDNA_1_length=91577_depth=5.04x_117"
                     /protein_id="VOG01729"
                     /product="sp|P44225|VG29_HAEIN Mu-like prophage FluMu protein gp29"
                     /translation="MAKQRDNTAEKKPLPKEIGVKMPPERSIFDDEWSLFSVDKDLVF
                     PYSIQTFEAMGKDTTLASALNAVQTIALRVPRYIEPYDESDTHKKRAKFVDECLGITK
                     DNNDMTHSFDEFLREALSMNKYGFSIHEKVFRVRQKKFGSRYDDGKIGIKRLPIRPQK
                     TIEDFKYDEQGREIVGVIQRQSNRRISYLTNTLSNIKKEWNGELLIPRENFLHFKADS
                     SNGKGEGVSPLSYVYDTWRDYQRYKDLEGIASSKNLNGLPVIWMPSEYMTTDPADPNS
                     EVYRTLIDGVSKIAIGQQSSLALPSDREDMTGQGGKLFDFSLMSASSSNITAITAIIE
                     RLKKEMLLCLFAGEIADGIDGTKTSMLSMLVENRVKEIFTVINNDLIPHLFRLNGWDE
                     NKTPKLKYGKLREIPFSEFAKAMQQTKATNLIPKTPININFISEELGLPDRVDENMSI
                     DELDKILGTSDSMQSRASDGYGSNTGGLNGTGDSASALDNSANNLSNK"
     CDS             complement(76884..78377)
                     /locus_tag="LVF1_p2_ssDNA_1_length=91577_depth=5.04x_118"
                     /protein_id="VOG00698"
                     /product="terminase large subunit"
                     /translation="MNNGVLFRPASLKQEMFINSTAFRTIYGGSMGGGKTFMGLMRFL
                     LYVDDPNFIGFVIRKNASDLRGAGGAYDEALAMFSKYDPKLKYTKQPMQMTFSSGAKI
                     FFTGLDGDAGMKSLQGKQISAIMLDEATHFTEEEIVWAESRLRTKADMIPNIWLTCNP
                     DKSSVIFQWIKDFYLYPKGTIIDGEDVGGRANPQRDGVVRYYLKVGNKNEWGDSREEL
                     IEKFGHKFPKSKTTGETTASPKSFTFISATCLDNPPLLEATPDYVSTLASLPRATREK
                     ALYGNWLAEEEGSGYFKRSWTPTIRMHDLLANDEVVRRVRAWDLASTLPSEQNADPDY
                     CAGVLIAKLKSGRYLIEDLVHGRWRVGELEQMLVEQARKDFETYGSSCMNYLPIEPAS
                     AGKIQKHHFSMVFAEARVPIKFYKVGTTKSKLDRFLPFASVSENNLVVVKEDEWNETF
                     FTELELFTGSRSKIHDDIVDATADSFNLLATSKELPKLNASALKMKY"
     CDS             complement(78401..78748)
                     /locus_tag="LVF1_p2_ssDNA_1_length=91577_depth=5.04x_119"
                     /protein_id="None"
                     /product="hypothetical protein"
                     /translation="MNRVASRLPETFETVRVKMGSKIAFVLEQQDLALEKICNSDEFS
                     AKDKLKATQDYLMLWIRLQNEVQKEQEFKENIKNKKLTNKIKQAEVADIEDENFVKGI
                     APINQSKFSPTMQ"
     CDS             complement(78741..78884)
                     /locus_tag="LVF1_p2_ssDNA_1_length=91577_depth=5.04x_120"
                     /protein_id="None"
                     /product="hypothetical protein"
                     /translation="MSQLRDCNSSKNYYLTKKQLEQLKQDFKNSALIVQKLLQEQKDN
                     NNE"
     CDS             complement(78862..79188)
                     /locus_tag="LVF1_p2_ssDNA_1_length=91577_depth=5.04x_121"
                     /protein_id="K03642"
                     /product="rlpA; rare lipoprotein A"
                     /translation="MKALMLCLLLLTSIGVNAEVASWYNLDGRKTASGEVFRTHAMTC
                     ASNTHKIGTKLLVTNPKTNKSVVVRVNDTGGFSKYGRTLDLSKGAFSKIAHLSQGTVN
                     VTIKRL"
     CDS             complement(79684..79962)
                     /locus_tag="LVF1_p2_ssDNA_1_length=91577_depth=5.04x_122"
                     /protein_id="PF00166.21"
                     /product="Chaperonin 10 Kd subunit"
                     /translation="MYSPQNRVIVKELEQENTTVGGIIISPTITDVDNLAKLGEVMED
                     AVGFVNDEKTGFKKGQRLFYGKFSGVRFNKDGEKYTSLAFSEIIAIDG"
     CDS             complement(80156..80929)
                     /locus_tag="LVF1_p2_ssDNA_1_length=91577_depth=5.04x_123"
                     /protein_id="VOG00110"
                     /product="hypothetical protein"
                     /translation="MKYLNDVNYKDCVGNVFKSLNSGDFKVLKYNDARDVEIQFLNSG
                     YETVAELGHIRNGNVKDLYVPSVYGVGVLGSKYSPTINGVLTKEYTLWRDMLKRCYSD
                     TSKKRNPTYEGCDVSNNFKSYGYFYEWCKNQIGFGNEGWQLDKDLLVKGNRVYSESTC
                     VFIPSEINSLLTKCTASRGKHLIGVSWHKTRKAFVATVNKSKGKREHLGYFKTEIEAF
                     NAYKQAKEVFIKEQANEWKDQIDNRAYNALMNYTVEIDD"
     CDS             complement(80946..81173)
                     /locus_tag="LVF1_p2_ssDNA_1_length=91577_depth=5.04x_124"
                     /protein_id="None"
                     /product="hypothetical protein"
                     /translation="MKWTDEIDGEFNGSPCKIRVGYSESAVLKLTKMVLNINENNTVD
                     FDINGDVCIGNGYLSRMKDLAREIIGDDYVC"
     CDS             complement(81186..81422)
                     /locus_tag="LVF1_p2_ssDNA_1_length=91577_depth=5.04x_125"
                     /protein_id="None"
                     /product="hypothetical protein"
                     /translation="MKWTDVKFTDELFVQTDVSVSKSYSERDTLKLANMVLSIFDEYN
                     LTDSYINDDVRIEYNDLLKLKDLAREIVGDDYVC"
     CDS             complement(81419..81643)
                     /locus_tag="LVF1_p2_ssDNA_1_length=91577_depth=5.04x_126"
                     /protein_id="None"
                     /product="hypothetical protein"
                     /translation="MIIPQCGFDNLGESIIAEMCLRAIGGTRHNGDFYKYVDTEWYGN
                     YAIVKVNVASSKSKPKQVSVKIHIDKVEEL"
     CDS             complement(81640..81879)
                     /locus_tag="LVF1_p2_ssDNA_1_length=91577_depth=5.04x_127"
                     /protein_id="None"
                     /product="hypothetical protein"
                     /translation="MGGSVMDKVYVLTEEINDYNQHGEYFLGAFKNVPTFKEVNNCDA
                     YFGKIDKEQYKSLVKDGYLQNKPDYEFLYLKEVEL"
     CDS             complement(81864..82142)
                     /locus_tag="LVF1_p2_ssDNA_1_length=91577_depth=5.04x_128"
                     /protein_id="None"
                     /product="hypothetical protein"
                     /translation="MSKIGICLGGVENGKMIYCNDEFYYALVGGDIVNYRKVDLKFIK
                     EIRQSHFQKSYVLNQPFKIYVPESEYYEYEGALKFILSKWMEAEWGEV"
     CDS             complement(82139..82354)
                     /locus_tag="LVF1_p2_ssDNA_1_length=91577_depth=5.04x_129"
                     /protein_id="None"
                     /product="hypothetical protein"
                     /translation="MSFPVIIIFLVLLLWFVICLPLLRLYYLESKLDKSYDMMILGVN
                     MKGTLLLCFLFSCVIMLIMLIALEVMK"
     CDS             complement(82378..82725)
                     /locus_tag="LVF1_p2_ssDNA_1_length=91577_depth=5.04x_130"
                     /protein_id="None"
                     /product="hypothetical protein"
                     /translation="MIDTKEIAKVSKLFGIRKISDNEHCGTLSSANCPVDDYGYGVLF
                     LSVQKEKDFVTLHISSIDDSFMSAFSNKMSNDKYLDIYYDNLIDKLEPLRKLDWEIIL
                     EISEKFELTWIEL"
     CDS             complement(82736..83131)
                     /locus_tag="LVF1_p2_ssDNA_1_length=91577_depth=5.04x_131"
                     /protein_id="None"
                     /product="hypothetical protein"
                     /translation="MAKHDYKSFILYSGDELDFILIYAREYIKKSNCNNKMKLFDLGV
                     KLSNLSYYVNNLKSLHNPIFPPSLSEKEITDYFKNIERDFPNIFKFMFDEYDKYLLTL
                     NPFEIYKLCQQLGDYAYAQKYNSVINDWK"
     CDS             83856..85205
                     /locus_tag="LVF1_p2_ssDNA_1_length=91577_depth=5.04x_132"
                     /protein_id="VOG03070"
                     /product="sp|O31939|YONV_BACSU SPBc2 prophage-derived uncharacterized protein YonV"
                     /translation="MTEIVVYDFLCGQGKSTEIMNMMLNNPDDKYCYIAPYLTECHRF
                     AGTVFDEKDSRKKPLFVDGSKIMYQYNEEDTLIEKKKQLNFRHPNTRNKDGSKATSLC
                     SLLSSGYNVVSTHALFTELGSNALDCANEYTLVIDETVNIYEIDSSLADVKYCLKEDI
                     MYLDEDGITLRFNRKNLGKSAKENGEDSAVGSRYEDLAFQCDLGQLLYIDGKLVIWEL
                     SIDLLKAFKKVIILTYMFRGSEMYNYFEKKGVKYTYGKLSRDNVLRSVDVAHLIEVVD
                     DDKLNLVGEYEQSLCASSVKGKNGGKYLNKEATKKALKNNLHNLFNQRWKCSADDRMW
                     TSFDDTRTFIANGKYGKQFLAFNYKATNDWIGVHHLAFLLNVYMNPMIKRALNSKGLE
                     IDKSVDEQYAISTLIQWIFRSSARVGEPIKLYLPSSRMRNLLERWKQGEFDSEVCCE"
     CDS             85198..85830
                     /locus_tag="LVF1_p2_ssDNA_1_length=91577_depth=5.04x_133"
                     /protein_id="None"
                     /product="hypothetical protein"
                     /translation="MSKDVFEVYICKFEDSVVYIGSGSLNRHKHCASGTSHVYELNEI
                     HFSSERDKLSVEVVEFFNNKNDSLAYEKDLILMYQPTYNKAILNQSSYNTGAEAYNLL
                     KQMLIEIDNYELTDGAKLKLELLIREFFGYYRYNRISVLDIPIYNIGTYKKVGKIHLK
                     NFSRFLRDEDTTFYAENNYCKVFKNILKDVLDVNISEFLVKNPKHYKNRK"
     CDS             85903..86262
                     /locus_tag="LVF1_p2_ssDNA_1_length=91577_depth=5.04x_134"
                     /protein_id="VOG00621"
                     /product="hypothetical protein"
                     /translation="MKLYLDDIRHPHQSGYKEDEWIVCRNDKTFKDMFTSFDSIITHI
                     SFDHDIDSYDENGDEVTGYDCVKWLCDYILDNNLDISNLTLKFHTANIVGEDNMKFYW
                     DNFRKNYEECYAIHKTT"
     CDS             86240..86392
                     /locus_tag="LVF1_p2_ssDNA_1_length=91577_depth=5.04x_135"
                     /protein_id="None"
                     /product="hypothetical protein"
                     /translation="MQYTKPPRDEKPSELRTVIHGYGGNGSEYFSLVLLIACFIMVIN
                     FILAIF"
     CDS             86404..86622
                     /locus_tag="LVF1_p2_ssDNA_1_length=91577_depth=5.04x_136"
                     /protein_id="None"
                     /product="hypothetical protein"
                     /translation="MKLLVSEYYEHDKYVYENLAVVASFESAVQWLYENKKGITYRDI
                     ESLEDNHSCDFLGLKLIDVPLITSYGAF"
     CDS             86622..86846
                     /locus_tag="LVF1_p2_ssDNA_1_length=91577_depth=5.04x_137"
                     /protein_id="None"
                     /product="hypothetical protein"
                     /translation="MKDKQLALFETKESIDYYTFYYDDIICIINDFDKFETFLKDTYD
                     ISQADYENLLDGVVVCVNGCELFIDTVDIY"
     CDS             86856..87083
                     /locus_tag="LVF1_p2_ssDNA_1_length=91577_depth=5.04x_138"
                     /protein_id="None"
                     /product="hypothetical protein"
                     /translation="MTVQNWNLENYNSHINFLNNLERVNEYCKQNNITIEQYLQGEWK
                     YKQEMDNIKFCGCGCIIANNEYKCDDCKEEW"
     CDS             87301..88293
                     /locus_tag="LVF1_p2_ssDNA_1_length=91577_depth=5.04x_139"
                     /protein_id="VOG00323"
                     /product="sp|P32277|RLIG2_BPT4 RNA ligase 2"
                     /translation="MSIKPKFKKFNSLENSYRENFIHKIREQGYENEKYIITEKLHGA
                     NYSFTVVIENELPVSVIPAKRSGYISSDEKFYNHRTVYEKYVHKVSKLALCLLKDNNM
                     SDGVVTVYGELYGGNIQGGMAYPLEQDFAGFDITIDGQPINKLTAFSAMCSNNVPTVP
                     IIGYADTLSEALELNEIFVTKCLRDDFDIANPQSEAEGIVIEPVNPHYLPTGERVYIK
                     KKTKRFLEKGKNKIKKPEVNLNEALSKLLETSLEYINENRFNAVVSKEGEVNIKMIGK
                     IAGLMTQDIIVDLIKDENIENLESLGEVSEVKKFKQTLQGEVISFIRPLLLKLD"
     CDS             88374..89015
                     /locus_tag="LVF1_p2_ssDNA_1_length=91577_depth=5.04x_140"
                     /protein_id="None"
                     /product="hypothetical protein"
                     /translation="MKSLKLGGTIWADGYKAKVTKITDDGVVGLVLDEGLITEFYYEC
                     LLHDITLDDDDNEWELITEFVPMIGDVIRINEKEYRLVDIDEGVVTLERGDEIRYYSF
                     YDITWDIMNGYWISSMCEQVFSPTVKRKLKVYEVQDNVYLYNSLEELKEIYELLGEPH
                     IAETHEKCKIDTLIDSLQYNYGLIYYWEDYDSEWDFMCRYVKVIQGAYIKGEI"
     CDS             89015..89299
                     /locus_tag="LVF1_p2_ssDNA_1_length=91577_depth=5.04x_141"
                     /protein_id="None"
                     /product="hypothetical protein"
                     /translation="MAELSCGCDEKEVMIDNLKGAIDYYEKDIEWVGLAQKRLNKVID
                     DGIKSKSDVDFTKDLLKYKTILPLYLRICNLSVIECKYQLEQLENEKCTN"
     CDS             89287..89433
                     /locus_tag="LVF1_p2_ssDNA_1_length=91577_depth=5.04x_142"
                     /protein_id="None"
                     /product="hypothetical protein"
                     /translation="MYKLENLMSLLWQGKDVKLWLDSYNEIIKLSNGDNNAQPNIILN
                     ESGW"
     CDS             89417..89692
                     /locus_tag="LVF1_p2_ssDNA_1_length=91577_depth=5.04x_143"
                     /protein_id="None"
                     /product="hypothetical protein"
                     /translation="MRVVGDTNTYRTGGSMKELFVTWDDTTEMFYHDYFCSSLFADVL
                     EHLIKKYKLNGRLEQSESYTLHKLNHLNSDKFVIKLVDEFNQELPLF"
     CDS             89701..90030
                     /locus_tag="LVF1_p2_ssDNA_1_length=91577_depth=5.04x_144"
                     /protein_id="None"
                     /product="hypothetical protein"
                     /translation="MNNLLSDITVNTFNILCRINDVMQEIIRLKNENRSIGQRIKHLN
                     RLNQLNVKEIRKAVKLDNHSLYKEYKKKNDSNFNLMYLLFKLQRHNSKLILKHRSKIQ
                     ELRKELV"
     CDS             90030..90803
                     /locus_tag="LVF1_p2_ssDNA_1_length=91577_depth=5.04x_145"
                     /protein_id="VOG00110"
                     /product="hypothetical protein"
                     /translation="MKYLNDVSYKDCVGKVCKSSNSGDFKVLRYNNVRDVEIQFINTG
                     YRKVAEMKEVRNGGVKDPYSPSVYGVGIIGTKYPSSKSGVQTKEYKLWCRMLVRCYSE
                     SFKKKQPTYEGCEVSNNFKSYEYFYEWCHKQIGFDNEGWQLDKDLLVKGNKVYSEYSC
                     VFLPKEINLLLVKREALRGKHLIGVSWKKANKAFVAMVNKNKGRSECLGYFKTELEAF
                     NAYKVAKESFIKEQANKWKSQIDPRAYEALMNYTVEITD"
     CDS             90825..91199
                     /locus_tag="LVF1_p2_ssDNA_1_length=91577_depth=5.04x_146"
                     /protein_id="None"
                     /product="hypothetical protein"
                     /translation="MTNQMLNIVSVLEEGRLACAEDRKTLRFDCSENTISILKRYIEH
                     VYKHDFCKQPHFRLFTSTIFNISNHIKESFYFHPTHSPFNSIEIQDDYFISLAKLFNL
                     INDIRKYMLSNVLENIYFYVEE"
     CDS             91201..91575
                     /locus_tag="LVF1_p2_ssDNA_1_length=91577_depth=5.04x_147"
                     /protein_id="None"
                     /product="hypothetical protein"
                     /translation="MIKKLALVEKVYLEYQERHILNVNCLVSYEDFGSQNILNIVLDT
                     WDKEKQKRVGTAEGMTFLIDLLDFFGVNNLTEVKNQYVYVFVDEDKSWYDSAQGIEHL
                     TTNPNKQCGIKKMMFKDYFSSWE"
ORIGIN
        1 ATAAGTATGT ATTTAGATTA TGAAAGTTTT GTTGATTGCT TAATTAAGAG TGGTTATACT 
       61 AAAAAGTGTT CTGATTTGAT AACAGAAATA TGGTCGAGTG GTATTGACCA TTTGGAAATA 
      121 ATTATTGATG GTGATATTGT TGTAGGCATT GAAACTTTTG AAGTGAGTGA ATGATGTGGA 
      181 ATAACTTATC AGAGCGTTGG AAAGAGTATT TTATTAAGCA ATTACACCTA ACTGCTAGTA 
      241 TGTCTAAAGA TGAGAATACA CAAGTAGGTG CATTGATTAT TGATACATAC GATAAAGTGG 
      301 TTGTCAGTAG TGGGTGGAAC GACTTACCTA GAGGTGTTAA GCACACAAAA GAACGTAACT 
      361 CAAGACCACT TAAATACCAA TTCACATCTC ATGCAGAAAT GTCGTGTTTA ACTAACGCAT 
      421 TAAGGATTGG TGTGAATGTT AAAATGAAAA CCATGTTAGT GACATTAGGG TGCTGTCCTA 
      481 TTTGTATGCA AAGTATTATT AATAGCGGTG TGTATGAATT GGTGACACCT AATTTGGATT 
      541 TTGAGCATAT TAGTTGTGGT GAGCATTACC AATACAGTTT AGATATGGCT AAAGAAAGTG 
      601 GAATTATTTG GAATTTTGAT GATAGGCTTA AATTAAATGC AAAGTAAAAA ACAATCATTA 
      661 ATAGAAAGTT TGACATCGAC AACGATAGGC ATTATAATTG GTATTTTATT AAACTTAACA 
      721 ATACTACCTA TATTTGGATA TCCAGTATCG TTGGCTGATA GTTTATGGAT ATCAGTTATT 
      781 TTTACTATTG TTAGTATTAT ACGTTCATAT ATTATTAGAC GTTGGTTCAA TTCTAAGGAG 
      841 AAAGTAAATG AAATATTTAA ACGATATAAG TTATAAGGAT TGTGTTGGTA AGGTGTGTAA 
      901 AAGTTTAAAT TCTGGTGATT TTAAAATTGT TAAGTATAAT GATAACAGAA ACGTTGAAAT 
      961 ACAGTTTTTT AAAACAGGTT TTGAAATGGT TGCACAATTA ACAACCATCA GAAGCGGTCT 
     1021 TATAAAAGAC CCATACTTAC CATCTGTTCA TGAGGTTGGT ATAACAGGTA CTAAATACCC 
     1081 AGTTAGTGAA GGTGGTAGAG ACATAAAAGA ATATAAACTG TGGCACAGTA TGTTAAAAAG 
     1141 GTGTTATTCA GACGGCTTTA AAAAGAAATA CCCAACTTAT GAAGGTTGTA GAGTTTCAGA 
     1201 TAACTTCCTA TACTACGAGT ATTTTTACGA ATGGTGTAAT GAACAAGTTG GTTTTGGTAT 
     1261 GGATGGTTTT GAGCTAGATA AAGACTTACT AATCAAAGGT AACAAGGTTT ATAGTGAATC 
     1321 TACTTGTGTT TTTATTCCAC AAGAGATTAA TACGGTTTTG ATTAAAAGTA CAGCCTCAAG 
     1381 GGGTGAATAC TCTATTGGTG TTTGTTGGTC TAACACAAAT AAGGCTTTTG TGGCACAAGT 
     1441 TAGGAGAAAC AAAGGAAAGC AAGAATATTT AGGTTCTTTT AAAACAGAAA TTGAAGCCTT 
     1501 CAATGCTTAC AAGGTAGCTA AAGAAAACTA CCTTAAAGAG TTAGCTAATA AGTGGAAATC 
     1561 GCAAATTGAT GAAAGAGCTT ATGAAGCTTT AATGAAATAC ACAGTAGAAA TTACAGATTA 
     1621 ATTAAAATTA AGGAGAAACA ATGAACACTA AAAAGTTAAT TAAAAACGCT ATCAAATGCT 
     1681 TAAAGTGCAA TGATGTGGTT GAAAGTAAGC ACAAACATGA TTTTAAATGG TGTGAGTGTG 
     1741 GGACTGTTTT CGTAGATGGC GGACTAACTT ACAGGCGTAT AGGTGGTGAT TTAGATATGA 
     1801 TGCAAAATAT GTGTGAATAT ATTGAGATGT GGGAAGATGG TGATAAGATT CGTTGTATTA 
     1861 ATGATAGTGA ACAGAAAACA TTAGAGCTTG GTAAAGTTTA CACTGTTGAC ACAAGTATGA 
     1921 ATACTACAGA ATATAGGGTG TATATTAAAG AAAACAAGAG ATTTAGCTTT CTTAAAAGTC 
     1981 GTTTTAAATT GTTGGAGGAT TGATTATGAA ATTTATTAGT GTGAAAGGTT ACAATAACTT 
     2041 TGAAGATATG GGCTTTAAAT GTGGTGATGA AGTTATCATA TTAATTAATG GTGGCGAAGT 
     2101 TAAGCATGGT ATTATGCAAG AAGATTATAA TTATTTAGAA GTATATGTGG GTGTTTGGGG 
     2161 AGATTTAAGA ACCTATGACT TTTATCATGT TAGTGCTGTT GCTAAGTTAA ATTTTTAATT 
     2221 AGTATGGAGG ATAATATTAT GAGATTAATC GTAGCAGGCG GTAGAGATTT TAAAGATTAT 
     2281 AAATTATTGA AAGAAACTTT AGACAATTTT CAACAGGAAT ATGGAAACAT TACAGAAGTG 
     2341 GTAAGTGGGA CAGCGATTGG GGTCGATAAG CTAGGTGAGC AGTATGCTAA TGAAAACAAT 
     2401 ATCCCAATTA AACGATTTGT TCCTGATTGG AAAGGGCTTG GAAAGAAAGC AGGTCATGTC 
     2461 AGAAATAGGC AAATGGGTGA TTATGCTAAG GAACACAACG GAAGGTTAGT AGCGTTTTGG 
     2521 GATAAACAAA GTAAAGGTAC AAAAGGTATG ATTGAATATG CCAATAAAAT TGGGTTAAAG 
     2581 AGTGTAGTTG TTTATTATGG TGGTAACCTA TTATGATTAA ACACTTAAAT GATATTAATT 
     2641 TTTTAGAACT GGGCGATTCT ATTAAAAATA AAACAGAGTA CAAAAGTAAG ATGTTTGGTA 
     2701 ATTTTATTAT ACTAAGTTAT AGAAACGCAA GAAACGTTAG TGTTAAATTT ACCGATACAG 
     2761 GTTATAGGTG TGAAGTAGAG CTTGTAGAAA TCAGAAGGGG GATGGTTAAA GATAGACACG 
     2821 CACCGTCAGT GTGGGGTGTT GGTTTTATTG GTACAAAATA CCAAACAAAA GTTGAAGGTG 
     2881 TTTTGTTAAA AGAGTATCGA ACATGGATTG ATATGTTAAA GCGTTGTTAT GATGATAATT 
     2941 ATAAAAGAAA AAGACCTACT TATAAAAATT GTGAAGTGAG TGGTGAATTC AAAAGCTATG 
     3001 AATATTTTTA TGAATGGTGC AATAAACAGA TTGGTTTTGG TGTAAAGGGG TTTGAATTGG 
     3061 ACAAAGACTT GTTGGTTAAA GGAAATAAAC TATATTCCAA AGATATGTGT GTATTCTTAC 
     3121 CTCATGAAAT TAACTCGGCT TTGGTGAAGT GTGATAAGTC TAGGGGTAAC AATTTAATTG 
     3181 GTGTTTACTT TGACTCAAAA TCTAACAAAT ATTCAGCATC CATTGGCGGT ATTAACGGTA 
     3241 GTAAGCGTTT AGGTACATTT AAAACAGAAA TTGAAGCCTT CAATGCCTAC AAACAAGCTA 
     3301 AAGAAATTCG AGTTAAAGAA ATAGCAGAGA AATGGAAAGA TAAGATTGAT ATTAGAGCCT 
     3361 ATAATGCTTT GATGAATTAT CAAGTAGAAA TTACAGATTA ACACTTGACA CAAGGTATTT 
     3421 TTAGTGTATA ATTGAAAATG CACGTATTTA GTGTGAAACT TTAAACAGAA AAGGAAACAA 
     3481 TTTATGACAG TAGAAACATA TCAGTTGCGC GGTAAAAATT ATGATGACGT TGTAAGAAGT 
     3541 TTGGTAGAAA CCTACAACTC AAGTCAAGGC TGGGCGGTAG TCAGAGTAGT CAACCGTCTT 
     3601 ACATCACTAG ATGTTATTCT TGAGCGTAAC AGTGAGCAAG GGGTGTCTAA AGACAAATCT 
     3661 AGCGATACTT CTAAAGACAC AACTGCGAAG GTTGAAAAAG TAGTAGATGC TGATGCAACA 
     3721 GCTTCAGATG AACAACTAGC ACCGTCTACA GGAACAACAC AACCTTTAGA AACTAAGGAT 
     3781 GTTGTAGAAG ATAAACCTTC TGCAACAGAA AAGCCAGTAG CAGTGAAAAC AACACGTAAA 
     3841 TCTGCAAACA GGGGGTAGGT TATGTATGGG AATTTAGTAA TTCCTTTCAG TCAATAAGTA 
     3901 AAAATGGTGA GGTTGTTATG ATGTTAGAAA TGTTGTTTAT CACAGCTTAT TTATTGGTTG 
     3961 TTTCAATATT GTTCATAACA ACCTTATCTA TTATTAAGCA ATTTGGATTT ATTAAGAGTT 
     4021 TATTAGCGAT GGTAGTGTTG GTGGGTGTAG CCTTGTTAGC AGTTTACATT GTTAACACTA 
     4081 TCATTGTTTA TTTGCTTATT AAGATGTTGA TAATGTGGCT AGTGGTAGTA TAAATACTAT 
     4141 TGTAAAATAC TATCTAAGGA GTGGTGTGTG CTAAATAATA AAGAGTGGAA AGAGTTAGAA 
     4201 CGCTTACAAA GAAAAACAAA ATTAAATGAA CATGAAAAGC GTAGAAAGCA AGTTTTAGAA 
     4261 ACAAAACAAA ATACCGAGAT TAATAATTAT GTAGCTAAAA ATCCTAATGA TAAATACCAA 
     4321 TTAGAATGGT TTAAACCTTC AGGAAAGCAA TCCGTAGTTG TTGATTGTAT TGACGAATAC 
     4381 GATACAGTGT TAGTTCAGGG AAGTAGTGGT TGTGGCAAAA GTACAACAGC AGTATGGAAA 
     4441 GGGTTGTCAA TACTAGGAAA TCAGTATAAG CATATTATGT TTATTAAGAC ACCAAATGAA 
     4501 AGTGGTGATG ATGCTATTGG TTATCTTCCA TCTGATGTTG ATAATAAATT AGAACCACAC 
     4561 TTTAAAGCAA TGAAAGGTGT TTTCTTAGAG TTTATGAACG AAGCTAAACT AGAAACAGAT 
     4621 GTTAAGAAAG GAAATATTAA ATTTGAAATT CCTAACTTTA TTCAAGGTAG TACATTTTCA 
     4681 AACACCTATG CTATTATTGA CGAAGCACAG AATATGTCAC CACTCACTTT AAAGCTTCTA 
     4741 CTAGAGCGTT TCGATGACAG TTGTAAGGTT GTTGTTCTTG GTGATTGTAT GCAAACCTAT 
     4801 TCGATTAAAA AACGTCAAGA TGGTTTTACA GATTTAGTTA AACGTATTTG CGATACAGAT 
     4861 GAAAACGATA AATATTATTG CGTTGAACCT GAGTGGGCTT ATGTAGAATT GCCACCGTCT 
     4921 GAAAATAAGC GTGGTAAACG TAGCCGTAGG GTAACCGAGT TGTATGGGAG TTGGTAATGG 
     4981 AATTTAAAAC AACAGTCATT TGCTACCACT ACGAAATTGA TAAAATTATG GATATTATTT 
     5041 ACAGTAGGTA TGGTAAACAA CGTAGTCTTA AAGTTAGTAA GAGGGGTAGG TTTGAATATA 
     5101 ATATTGTTAC CGACTATGAA ATTATCATTG TAAAGTCAAA ATACCATAGA CAAGACAATG 
     5161 ATAATTTCAT GCAATGGTTT AGGGGTAGGG ATTTAGGTAA TGTTATTTTA ACTAAAGAGA 
     5221 TGGAACATTT GAAGCGTAAT GCAGAGTTTC TCTCAAGAGT TAGGAGTGGT GGAATATTAG 
     5281 TGATTAATTT GGAGGAATTA TGAAAGTCAA AGTGAGATTG CTTACATCAA ATATATTTGT 
     5341 TGGTGACAAC GTAAAGCGTT ATGCTAGGTG GGTGGGTAAA CACGATAACG GAAAGTTATA 
     5401 TTTAAAAAAG CAACATGATT TTATTAATGG TGATGATTTA ACACAAGAAG ATTTTGAGTT 
     5461 GCTTGATAAA GAGCAAGATA AAGGTTTGTT GAAGATTGTA GAAATTGTAG ACTAATTGAC 
     5521 ATTAAGGAGA AATAATGGAA GAGTACGAAA TTGAAAAATC ACCAAGTATT TTTGCAACAC 
     5581 CAAATCACGG TGTTCAATAT TCGGTAAATG TAAGTCAAGT TTTTGGAAGC CCACACACAT 
     5641 TCGATGAGGT GATACACTTA TTATCTGTAG CAACACCTGA AGATATTATT AATTTTAATA 
     5701 TTAATAGTAA TGGTGGTGAT TTTTATAGTC TAGTTGCATT ACGAAATGCC ATTAGGCAAA 
     5761 CAGAAGCGCA AGTGTATATG AATTTGTTAG GTATGTGTGC AAGTGCAGGA AGCGCATTGT 
     5821 TTTTGGAAAA TGCAGATGGC TATAAAATCC ACGAAGATAG TTGTATGATG ATTCATTCCA 
     5881 TGCAATGTGG TACTGGCTAC ACTGACGCTA ATACTATTGC TACAAGAGCA GAACACAATA 
     5941 AGAAAATTAA TGAACGGTTT GTTCGCAATA CATACAAAGA TTTTCTTACA GAAGATGAGA 
     6001 TTGAAAGTGT GCTAAATTCT AAGGAAATTT ACTTAGAGGA CTACGAAATC CGTAACCGCC 
     6061 TACAGAAACG TGAAGAAATT AAAGCACAAC AACAACATCA ATCTGAGCAA GATATGTTCG 
     6121 ATAGTATTGA GCAAGAAGCA TTAAATAGCT TGTCAGATGA TGAATTACAA GAGGAATTAG 
     6181 ATGGACTTAC TGATGTGATT AAAGAGCTAA AGAAGGAACA AGCTAAACGT AAGGGGGGTG 
     6241 GGAAGTGATG GAAACAAAAG TATCAATAAC TTGTGAAGTT AAATACCACC TAATAGGTTT 
     6301 TGGTGATATG AGTGGGAATT ACACACCTAA AGATTTTGAA CGTGTGTATG ACTCTCTTAA 
     6361 AGAGTATAAC ACAGATATAT CATATGAAAT CTACGAAGGT ACGGCTATTG ATAAAGATGG 
     6421 TCTTGTAATA TTAGTTTTGA TTACAATTAT AAATTTAGAT AAATAATTAA ATAAAGGGGG 
     6481 GTTGACATAA TGGTCAATTC CCTTTATTAT TGTCTGTAGA AATTAACTGA TAGGAGAAAC 
     6541 ACTATGTCAT TAAAATCAGC ATTAATCCAA ATTCAGCAAG AAAAGAAAGA TAGGGAAATA 
     6601 GTGGCTAAAA TACAAGCCAT GCTTGATGAA CAGAAAAGAT TGTTAGGTGA AGGACTAGAT 
     6661 ATTAGTAAAG ATGGCGATAT TGTAAAAGTC AAAAAAGAGT GGAATGAGGA TATCCTTACG 
     6721 GGTGGTGGTG TTAGTTATTA TAAGCTAAAT GATAAGTGTT ATCGAGTGAG TGTATGCGAT 
     6781 GGTGATAATG ATGTTATTCT AAAGTTCCGA TTTAAAGATG CGGTAGGTCG ATGGGTAAGT 
     6841 GTGTCCGCTA GGTCGTTAAA AGAGGCGCAA CAAGTGATTG ACAGTATTTA TGGAACATCT 
     6901 AAAGACGGTA AACATAAATA TACGTTATCA GCTTGTCGGG TGTAACACTA GGGATAAATA 
     6961 GGAGAAAGTC AATGAAGTAT TTAAACGATG TAAATTATAA GGATTGTGTA GGTAAAATCC 
     7021 TAAAAAGTAA AAACTCAGGT GATTTTAAAA TAGTAAAATA CAATAATAGC AGAAATGTGG 
     7081 AGATACAGTT TATTAACACA GGATATGAAA CGTCAGCGCA ATTAGAGCAT ATCAAAAATG 
     7141 GTAATGTTAA AGACCCGTAT GTAGCGTCTG TTCATGGTGT AGGTATAGCA GGTGCTAAAT 
     7201 ACCCCATTAC GATTAATGGT GTTCATACAA AAGAGTATGA ACTATGGTGT AATATGTTGA 
     7261 AAAGATGTTA TAGCGACACA TACCAAAAGA AACAACCAAC GTATAAAGGT TGTGAAGTAA 
     7321 GTGATAACTT TAAGTCTTAT GAGTATTTCT ATGATTGGTG TCATAAGCAG ATTGGTTTTG 
     7381 ATAATGATGG TAATGGAAAT CCATTTCAAC TAGACAAAGA CTTGCTTGTA AAAGGTAATA 
     7441 AGGTGTATAA TGAATCTACT TGTGTTTTCT TACCGAAAGA AATTAATTCA GTTTTAACTA 
     7501 AAAGCACAGC AACGAGGGGT GAATATTTAA TCGGTGTTTG TTGGTCTAAT ACACACAAAG 
     7561 CTTTTAAAGC ACAAGTGAGT AAAAGCAAAG GTAAGAAAGA GCATTTAGGT TCTTTCAACA 
     7621 CTGAAATTGA AGCTTTCAAC GCTTATAAAA CAGCAAAAGA AGCTTTTATA AAAGAACAAG 
     7681 CTAATAAGTG GAAGGGTAAG ATTGATGAAC GTGCTTACAA TGCTTTAATG AATTATACAG 
     7741 TAGAAATTAC CGATTAATTA AAACTAAGGA GAAAATGAAA TGGCTCTAGT AGAAATTCCA 
     7801 AATGGAAGTT TAAAACAATA TTATTACAAT GTAATTAAAG AATTACACGA TATTGGACTT 
     7861 GGTTATATAT CCACTACAGA GGACTTCTAT TATAATATCC AATATTGTTA TGAAAGAATG 
     7921 CTAGATGTAA GCGAATGTGT TGATGAATTA GTTGAAATGC AAGGAGAAAA CAATGGGTGA 
     7981 GTTTGTGAAA GGTGTGCTAT TATTAGGATT AGCAGTTATC TTGTTCTTGT TAGCTGATGT 
     8041 TTACGATATC AAGCATTTCA GTGAAGTATT TAAGATGTTT GAATAAACAA TACTAATAGT 
     8101 AGCCTTTAAA CGCACACACA AGCGTTTTAA GTACACTCTA AGTAGTAGAT GGTAGTAAGG 
     8161 TAGCTAAAAG CATTAGAATG GCTGTAAATG CTTGATATAA GCAAATAGGG GTAAAAGGTA 
     8221 TGAACAAAGA TATCGAATCA TTAAAAGAGA GAATTGTAAT GTGGATTGAT GAACGAGATA 
     8281 AGCTGTATGT TATTCCACTA CTATCTGATT TAGAAAATGC TATCCACGAG CATTCATTTG 
     8341 ACAATGGGTA TGAAACGGGG TATGATATAG GATATATTGA TGGACACAGT AAGGGGAGTA 
     8401 GGAATGATTA AATATAAATT ATACACATTT AGTGGTGCAA TGTATGTTAT TCCACTAAAT 
     8461 AAATATGAAT ACATTGATGA TATAGCAGAG AGTTATTTTG AAGATTATTG TGCAGGATTA 
     8521 CGAACTTCAC ATGAGCTTGA TAGCTTTGTA GAGGAATGTA TCATTGATAA TGGTGGTAAG 
     8581 TGCTTTGATA TTTGGTGCGA TGATTATTAT GTTATTATGA ATAAGGAGTG ATAAGATGGA 
     8641 TAGGGGGGGA TAAATACTTC CCCTTTAAGA TTCCTAAAAT AATTTTGGGA AAATTTTTAG 
     8701 AGGGTAGGTT TTAGGTGGAA TTGGTGAAAT GGTATTCTTA GAATATCTTA GGAGAAATAT 
     8761 TATGGCTAGT AGAGTGGTGT CGTTGTGGAT GACAAGTAGC ATATTCATTA AGCAAGGAAA 
     8821 TGATGTTTAT TTTGAAGTGG GGTTTCTTTA TACGGGACAT CGTAAAGTGT GTGGTAGAGA 
     8881 CCATATAGAC AAGTTATTTG GCGTGTTTAA GTATAACAAA GATAGTAATA CGGTTGAGCT 
     8941 ATTTGATAAC TTTTGCTATG ACTATACGGA ACGGATGAAA AGACTTGTTA TAGTTGAGAT 
     9001 TAAGAAGTTG ATAGAGAACA GTCCTAGTGT GTTGGATAGA AAGGAAAGAT GTAGTGTTTA 
     9061 TTACGATATC GGTCAATGGG GTAGGATTAA TTTAAGTAGT TGTTGAAATG GTTTACACAG 
     9121 AACGTTTAAT GTTGTATTCT ATGCAATTAA CAACAAATAG CGAGGTAAAG ACTTATGCAC 
     9181 TGGAAAAAGA TGAAAATTCA TTTGAAGCAT TGGGCAAACT CTCTTGATGA AGAAGGGTAT 
     9241 CATGCAGATG CTAAGTATGT AAGAGAGGAA TTGATATCAA AGATTGATAA CGATTTACCA 
     9301 ATTTACAATG AACGAGGTAA GCAAAAGATA CTTGAATTGA TTCATGGGTT GGATGATGTT 
     9361 AAACAAAATT GTTGATGAGT TTTATTCTAG TAAAAATTTT TACGAGAGTA AATTAGAAAT 
     9421 GTTATTGTCA AATATATTCT AGGAATATCA TTTATACGGT AGGTAGAGTT TACTTGTAAT 
     9481 GTTAGTTTTC AATTTCTAGT AAGCTTTATC TATACCTTTT TCTGCTTGAC GCAATCGCCC 
     9541 AAGCCTCAAC ATTTGTGCGG TAATTCCTGT AAAATATCCA TACCACATTC CACCTAAAAA 
     9601 GTCAAGCGTT TTTTACAAAT AAAAACATAA AATAATGACT TGCTAGTCTA CTCTTTCTTA 
     9661 TTTACACTTG AATAAAAATA ATAATTCCTA GCCATCAAGC CTATAAAATC AACCAACAAC 
     9721 TGTTTATAAT TACAATGCGT AAGCATTATC ACATTATGAT AGGATTGTAA AGAAAATTAT 
     9781 TGTTTTAAAT TGTGAATAAA TAATTAATAA ATTTATATAA TAAGGAATGA TAGAATGAGA 
     9841 ATGAATGTTA TATGATAGCT GTTGTCGTAT GATAACCATT ATCATTTATA TTTTAGCCAA 
     9901 TAAAAAAAAG CTACCTATTA AAGGCAGCTA GTTTTTTAAT GTTGCTTATC TATTTAAAAT 
     9961 TATTAAAATG AATAAAATTC ACCTTGCCTA GTTCACTTGC CCTATTCACG TTCACCAATA 
    10021 TGGCATTGGT ATGCTTACTA AATAAGCTTA GATTGTCATA AGGCATTTTA GCATAGCTCT 
    10081 TTATTACTTC ATTTTGCCTT ATATCATGCG CTTGTATTTG TTTAGTTTTA TAGATAGGGC 
    10141 AAGTGTAGCA ATTAATTAAT AGCATTGTTT AGCTCCTTAA TTAATAGTTA TAATCAATAG 
    10201 TATTGTTTAA ATTATCACTT AAATAATTTA GCAAATCTTG TGCATAATCT TTATCTTTAC 
    10261 AATACTCGCT AATCATTGCA ATTAGTTTAT CTTTATCATA ATAATCGTAC TCGTTAAAAT 
    10321 TTGGCAAATC ATAAAGATTA AAATCATCTA TAAGGCTACC ATCTTTAAAT ACTTCAATAG 
    10381 TTCCGCTAAT TGGCGTATCA TAAAATATAT TTGTTAGGTA TTCTTCATTA ATCCATTTTT 
    10441 CAACATTACC TACAATTTTA ACCTTGCAAT AATCGCCTTG ATTGTAACCT TTGATGATAA 
    10501 AATCAAAATC TAAGTCTTGA TAGTATTCTT TTTCATAATG ATTTTTATAA TATTCTTCAT 
    10561 TATTCACTGA TAAAATATTA TCAATTAATT CACTTTTTAA AAGATTTTTA GTTCGCCATA 
    10621 CTAGCTCATG GTAGTAATTT AAGCCGTATA ATTCATCTTT ATTCATTCTA GCTAATTTAG 
    10681 ATTTTTTATA ATAGCTTTCA TTTAATACTT TCTCATTCTC AAAAATGACT AGATAATCTG 
    10741 TTTCACGGCT ACCAAAAAAT AAATTGATAT TGTCATTCAT GTGCCCATCT TTAAAGTCAC 
    10801 TAAAATATAA ATTTGCTAGG TCACAATCGT ATGAAATGCG ATGATTAAAT GTAAACATGA 
    10861 TAATACTCCT CTTTATTGAT GATTGAATTT GCTATTTCTA GCAATAAATA AAATTTAATG 
    10921 TAATGATACT TAATATTATT AGCTATTAAA TTTTATTTAA TGGAATAACT GCATAAATAC 
    10981 AATTATTCCT AAAATAAAAC TTTGTTGGTT ATTGCTTATT TAATACCCTT TTATCATAAC 
    11041 TACATTTTTT GATAACAACT CTTTACGCTT AATTTTAGCA AGCTTTAGAG CGCGTTTTAT 
    11101 TTGAACACTT GTAAACCCGT TGTAAAAATC TTTTTTATGA ATAGCCTCAA GTATTGTATT 
    11161 TGTTCCTTGA TAGCAACACA AGAATTTATT TCTTTTTTCT CCAAGTTCAA TATCACAAAT 
    11221 TGTCACATTG TTATTGCTAG TAACTTGATA GTCAAATAAT ATAACGTCAC CATTATTTTG 
    11281 TTTTATAACT TTAAAACCAT CCACTATAAT ACTCATAATA TTCACCTTTT TGTTAGTGTA 
    11341 GCAAGTTGCT ACAATTATGC CATTATTGAC TATTAAATTT AATTAATTAA AACGATAGGC 
    11401 AAGCATAATC ATCGTTATAT AAGCAAGCAT TATTTGTAAC ATAGTCTAGC CACTTCTCAT 
    11461 CAATCTCATC TTCTGATAAT GTTTCATAGT CACAGTCAAG CCAATCTTTT TTATCATATT 
    11521 CTTTACTTAC AAATTCACCA TTGATTAGAT AGTTATCTAC AAAATAAGAC GGGCTTGTAA 
    11581 CGTTATCACC TATGCCACAC TCCTTCACCA TATCTAATGC TTGCTCCCAT AATTCATGTG 
    11641 AAGCCTCGCC TCCCCATAAT TCTTTTACGT TATCATAACG TGATTGTAAA GCGTCAATGA 
    11701 TAAAATCTAT TGATACATTA AAAATTTGAT TATTCATGAT ATAAATTCCT ATGATTAATT 
    11761 GATTAAACAA TTACATTGTT TTATAGCTTG CCATGTTGCC TTGCTATGTA TTCATTATAA 
    11821 CGATATTAAA AACATTATGC AAGCTATTTA TTAAATATTT TATAAATTAA TTGATGGCTA 
    11881 ATTAAAATTT ACGTTACGCT TGTTTTTACG CTCAGATTTT AAAGCTTTAC ATTGCTTAAT 
    11941 AATCTGCTTT TTGGCTTGTT TAAATTCATA AGCATTGCTA AAGTCTTTGA TTGTTAACTG 
    12001 TTTCATCTTG TTTATCCTTG TTTGAATACG ATATATTTAC AATCGTTTAG ATTGTTTTGT 
    12061 TTCACTTGAT AAGCCATCTC AATTCATTCC TTTTTTAAAG TCAAATTGTA ACTTGGATTC 
    12121 TAATTGCTCA CATTCACTAT CGGTTGAGCA GTCACTATAA TAATTGGTTA ACAATTCATT 
    12181 ACTATTATTC ACCTTATTAT AGTAAGCTTG TCTCTCTTTA ATTGTGCTAT AACACAGTGA 
    12241 ATAAGCTATA GTGACAATTA GAAACATGAT AACGATTGAT AGATAACTAC TATTGTCTCT 
    12301 TTTCATTTTG CTATTCCTTT ATAGCTTGGT AATGTTTAAT AACGTCTTAT TTGTCGTTAT 
    12361 TGCCTTTCAT GTGTTCATAT TAGCATAACC AAAATTTAAT GCAACATATT TTTTTAATTA 
    12421 TTTATCAATT ATTTTATAAA ATAGTATGCC ATTTCTTTTA TTATCAATTA TTTAACCCAT 
    12481 AATTTTTTAT CAATTATTTT ATATATGTTA TTACTTATCT ACTAGCTACA ATAGCAACAT 
    12541 ATAAAAGCAA TGCTATATAA GATACATAGC AAGTAAGTTA TTCAGCCAAT CAATTAATAG 
    12601 CTTATGCAAT TAGCATATTT TTATTGTCAT TGTCAATATA GAATTACATA ATTTAAACAA 
    12661 TATTATTTTA TTTGTTTATT TTGTAAGTTA TTGTTATTAG CTATTGACAA GCCATACAAT 
    12721 TTGTGATAGG TAAATAAATT GCCTTATGTT ACAATGTAAA TTTCCCATAT AAACAAATGT 
    12781 TGACAATGAT TGTTACAGAA TGTTAACGTC ATTATGTCAA AAAGTAGATT GTATTTTGTA 
    12841 ACAATTCCCT TCTAAGTATA TATTTCTAGC AAGTCCTATA TTTTTCTACA AGTTTTTCAA 
    12901 GATAGCAAGT TGTCGAGATA AAGAACGAGC AAGTTGTATA AAATTCTAGC AAGCTCTCAT 
    12961 AAATTCCTTT CATCAACAAT GGCAACGATG ATGAGAATGA AAGAGAAAGC TTTAGCACAC 
    13021 TAAAAGATTA GCACAACAAA CATAAGAGAT GATATAAGAA CACAATACAA TATTGTTATA 
    13081 TGTATATGTT ATATATAGCT TATGTATATG TATGTATAAG GAATTGTATT ATAAGGGTAT 
    13141 AGAGATGGTG GGATTGGATA AAGTGTGGGA GTCAATGTCC TCTATGGCGC TGCTTTCGGC 
    13201 TTTCATTCTA CAACAATTAA AAATATCCTG TATAACGATT AGTATAAGTT TCAGCTTCGA 
    13261 GCCTTACGAT TACAATGTTT AGAATATCCT ATACAGAATA TGTGTAGTGT ATTGTGCTAC 
    13321 GCACAGATTA GCACACAAAA CAATGTATAA CAATTCTATA GCGTAAGCTA ATGTCGGCTG 
    13381 TAGCCGTAAG CACAAAAAGA TAAAAGAAGT CTTGAGTATA TTGGTAGTGT GCTTCATGGA 
    13441 ATACTGTCTT ACGACAGGTT ATATGAATAA TACTACCAAT GTTCTAATAG AACACTAAGG 
    13501 TTTTAGCACA ATAAAACAAA GACAACAATG CTGACGCTAT AGCTATCCTT ATATGTATAC 
    13561 TATACACTAT TTCTGTATCA ATGTATATCC TTTGGATAAT AAATCATACT ATATCCTGTA 
    13621 TAGAATACTT ATAAGAGTGG TGTTAGCACA TCTAAAAGGT ATGCTATTAG CACACTATCA 
    13681 CATATTCTAT CAGGAATAAT CAGAATAATC TATATAAATT TGTAATTATT TTTATTTATT 
    13741 TTAGAGAATT TCTAATTATT CTGTAGTTTT TGTTGCTTAT TATTACAATG TAAATAGTGA 
    13801 TGTTATGGAT AGTAGAGAAT AGGCAACAGT GAATTAGTAA GGGATTTGTA AATATTTGTA 
    13861 CGGCAGGTCT AACATATCTC ATACCATAAT ACAATATTCC TAGTGCAAAA ATGATATGAT 
    13921 ATGTATTATT ATCAACATAT CTACTAACCC ATCCTAATAC TCTCTATCCA TTGGTATTAC 
    13981 TAACTTTAGC TGCAATATAC TGTGCTTATA GCTTTAGATG TTCCTAACAA CTATCTACAC 
    14041 ATTGCACTAT TATAATGCTA AATCCCTACA TATTGTATTC CTAAACATCA AATACATCTA 
    14101 ACACTAACTT ATTGATTTAT ATAGAATTTC CTATACCATT GTTTTTACAA TATTTTCAAT 
    14161 TACTGATTAT TACACATTCT TTTGTTTACA CAAACAATAC AATAATTGTG TGATTTTTTG 
    14221 TGCTACTTAC AACACACACA TTTTAAAATT TTCCATTGTA TATATTACTG TATTTTGTCG 
    14281 TTATTTTGTG TATTCAACAC ACATTTTGTT AAAAACCTAG TATATAATAC ACTATTTTGT 
    14341 CGTAAATATG TGTTGACAAC AAGAATTACT GTGTTATAAT TACTATTTTA AATAGGATAA 
    14401 ATGTATGCAA GACTTAAAAG TGTTGAGTGA ATTGCTTGGT TTTGATGTTG ACTACACACC 
    14461 AACAATTATT CACAAAAGGG TAGTGGAAAT ACCAAAAGGG AATACTAAAC TTACTGACAG 
    14521 TGGTGTAGGT TGGTCTGATT TACCTAGTCG TACCTACTTA AATAAACAAA CAACTGGTTG 
    14581 TGGTGCTACT TATTTAAGTA TTACCAATGA TATTGATTAT GTAATTGCTG TACCCTACAT 
    14641 AAGACTCATT GAAAACAAAC TAGAGAAACA TAGAGATATC ATTATCCCTG TTTATGGGGA 
    14701 TATTAAAAAT CAAACTATTG ATGGTTTGTA TAAAAAAGCT AAGGCTAAAG GTTTACCGAT 
    14761 AAAATTAATG GTTACTTATG AAGGGATACC GAGACTATTT TCTTTTGATT GGTTTAACCC 
    14821 TAAAGACTTT AAACTTCTTG TTGACGAAGC TCACGATTTA TGTAATTTTG GCTTATTCAG 
    14881 AAGGGGTGCT GTTAATTACA TCTTAGATAA TTATAAGTTA TTTAAGGATT ATGTGTTTGT 
    14941 TACTGCCACA CCCAACAAAG AGCAATTCAT ACCTAAGAAA TTAGCAGGTA TTGAGTTTAT 
    15001 GTCCTTGAAT TGGGCTGACG CTAAAAAGAC TAACATATCT GTTCAAAAGG TGACAAAAAA 
    15061 TGGTAATGAT TACATTGTTG AAAAATGCAG ACAATATTTA GATGGTGAAA TTGATGGTAG 
    15121 CGCACACATA TTTTACAACA GTGTAAAAGA GATTATTTCA GTTGTCAAGA GTATTATGGC 
    15181 ATTACCTAAC TATAAAAGAG ATAGTATTAA GATTGTCTGC TCAGATAGTG ATTTTAACAA 
    15241 ACGTAATATC AATAAAGTAG ATAGTGGTTT GTTTCATAAA TCCTTATCAC CAACAAAAAT 
    15301 AATTAATTTC TATACCAGTT GTGTGTTTGA AGGGTGTGAT ATTGAGGATG AGTTTGGAAG 
    15361 GACTTATATT GTTGTTAATA GCAACAGGAC TTCCAGTAAA GTTTGCATGA CAACTCTTGT 
    15421 ACCTCAAATT TGCGGTAGGG TTAGGAATAG TGTGTATATT AATGATGTTA AAATGTTAGT 
    15481 TTGTGGGAAC ATTGACTGCT TAGATTATAC GAGAGATGAG TGGTTGAGTG TCGTTGTTGA 
    15541 TAACCTACTT AAAGCTAAGT CTGCTGTTGA TACATACAAC CATGCCAAAC ACTTACCCAA 
    15601 CAATCAAAAG ATTTTAAACA CGCTTAGAAA CAGTGCTACT ATTGACCCAT ATTTAATATT 
    15661 AACTGATGAC AAGGATATTA TCATTAATCA GTGTGCTATG CAATCAGAAA TGCAGAGATA 
    15721 CGATATTATT CATGCTCAAT ATTATACCAT TTCACAATCA ACTGTAGTTG TTGAGACTAA 
    15781 CGTAGAGAGT CTGTATAAGA CGAACATTGT CGAGGATGCT TTCCAACCTT TAGGTGGTGT 
    15841 ATATAAGTCT GTTGTCAACA AGATTGGTGA TTATAAAGTG ATGATGAAGC AATACATCAA 
    15901 GGCTATTAAT GAGAACGACC AAGATACGAT AGATTTTATT GACCTTCATG TGCCAATTTG 
    15961 TAAGCGTCAC TTGTCTGTTT TATCACAAGA TAGGGTGCAT ACTTTACGAT ACAGAAAAAA 
    16021 GGATATTGAA ATTGAATATG ATTACTTAGT AAGGAAGCAA GGAGATTTTT ATAAGATTTT 
    16081 GAATAAGATG AATTTAAAAA GCGGTGACTA CATTACAGGT GCAGATTTCG TAATTCGCTT 
    16141 GACTGACGTT TATCGAAAAC TTGGTATTGA TACTAAAGTC ACTACTCGTA TGATACACCA 
    16201 GTATTACAAC GTCAAAGACA AATTCCTTGT TATTGATGGT AAGAATACAA GGGGTTATAA 
    16261 GATAACTTCT ATTGTTGGTG AAAATGAATT AACTAAAAAA GCAAATACAG ATTAAGGTGG 
    16321 TAGAATATGA ATAAAGAAGT TTATATTGCG TATGGTGAAA ATAATGAAGT GTTGTATGTC 
    16381 GGTCAAGGGA ATATAGGGCG ACATAAACAT TGTTTGAGTG GAACAAGCCA CAATAGGGAT 
    16441 TTGAACAGGT AATACACTTT CTGTTAGCTT ATATAAAAAT GGTGAATTAC TACCACCTAA 
    16501 AGATGTGTAT TCTGTGAATA GGTATTTGAA AAAGTGTGGA TTTAAGTTAA GTCTGTTAAA 
    16561 AAGCCCACCT TAATTGGTGG GCTTTTCTAC TCAAAATGTT GTTTATAGTC GTAAAAATTC 
    16621 TTACCTCTAA ATATAGCAAA CCTCCCCTTA TCCTTATTTC TTCTGTTGTA TCCAACAATA 
    16681 ACGGCAAATA AAAATTCATC ATTACTTAAT TTAATAACAT CATGCAAGTT GCTTATAGCA 
    16741 CGTTCAACAT CAAATTCAAT AACGCTCCTA TCAATATAGT ATTTTTCCAA CTTGGCAACG 
    16801 CCACTTAACA CACTCCAAAC ATTACCAATA TTATTTACTT TTGGTGTAAT AACCATTCTA 
    16861 ATAATCTCCG TTGTTGTTGA TAACTACATT ATACATGATT GATTATTAGA TTGCAAATAA 
    16921 ATTGCAAATA AAAACCCACC AATCGTTTCT GAAAGGTGGG TAATATTTTT TATTGTGTAC 
    16981 TACCACTAAC GTTTAATTCC AAAATCACTC TTACGGATTT TACACATCTT ATCTGATAGT 
    17041 TTGTCATGAA AGACAATACC TTCGATATCT GTCACTTCTA GGTATTGACG CAAACCTTCA 
    17101 AATGATAAAT CTGTGATATC TAATACGTCT TTACCGTGAG GGATTAGTAC ATGACCAACA 
    17161 ATGTTTTCAG GATTACCTTG TACTTTCTCA CCACATAGTT CATAAGTACC ATCAGGTAGG 
    17221 TTGTTTTTAT AAGCTTCTAG GTGGTATTTA TCATTCTCTG TAACAGGTGT CCAATGTGGG 
    17281 TAATGTCCTG ATTTATCGTC AGGGTTTTGA CACGGAATAC TTCCTACAGG TGGTTGTTTG 
    17341 AATTTACCAG TTTTCTTATC TTTCTTTGCG TCATAACGCT TATATAGCTT ACCATTGATA 
    17401 ATGGCACAAG ATGTCCCATC ATATTTACGT GTAGGTATTC CTGACTCAAA CACCCAAGCG 
    17461 TTTTCAGGGT TTATTTCATT AATCACTCTA CCTAAATCGT TAGGGTCTTT CTTGTATAGT 
    17521 GTTGACATCT TTTTCATATC ATTACTCCTC TCTGTTGTTT GGTGTAAATA AATTTTGTTG 
    17581 TAATTAAATT ATACACACTT CGATATTGTA TTGCAACACT AAAATTAAAT AATTTTATAT 
    17641 TATTAATCCT TATTCACACT CTACCACTTT AAATAGTTTT TCTACAGCAT TGTGTGTAGC 
    17701 TTGTTTACGA TTACTGGCAA AGTTTGTTTT AATTTCCCCT TGCCATACAC ATTTAAATTT 
    17761 ATAAGTTTTC CCATTGTATT CTATCTGTTC AGGCATTTCA TATTCTGAAA TAAATACAAT 
    17821 GTTTCCTTTG ATGTGTTGCT CAATACACCA TTGGTAGAAA TGTTCATAAT CAAATGGTGA 
    17881 TGTTTTATAG CTTGTTGTAG ATTTATAAGG GATATCACAA TACACTAAAG AATTTTCAAA 
    17941 CGTTAAGTTT TTATAACTAT CACAGATAAA TTGTATTCCT TGAATATTAG GTGATTGTTT 
    18001 TTGAGCGTTA CGTTTACCAT AACCCACGAA TGTTGTACTA TCACTACCTT TTTCACGAGC 
    18061 ATACCCATTT TCAAACTTAC CACCAAAACT ACAGACAAAT CTAATCCAAC TTGTAATACT 
    18121 GGCAGGTGAT GTCCCTTTTA AAGATTTATA ATAATCTTCT GAAACTTCTG TTGGTAGTTT 
    18181 ATCAACATTG TCTCTAATAT CAATTAACGC CATAATTACG TGTTCGTTAA TGTCATACCC 
    18241 AACACGTTTA AACCGAGTAG GTACTTTATC AATTAAGTTT GCACCGCCAC AACAGATATC 
    18301 ATAAAAATTA GTAATCCCTT TACTATCAGC TTCGGCAATC ATAATAGAAA TTAAATGCTT 
    18361 TGCAATTCTA TTCTTACTAC CCATGTATTT CATTATTTAA TACCCCTTAT TAAATTATCC 
    18421 CACATTAGTA AATTCAATTT CACCACCACA ATACGGACAA TATTTAAAAA TGTCAACATC 
    18481 TTCACCCATA TAGTTATCAA AATACTCATT CCCACATGAT AGTGCATAAC AAGTGGATTC 
    18541 TTGATGGTAG ATATAAACAC CTTTCCAAAT ACACTTGTGT CCCTTGACAA TATCAATAGC 
    18601 TTTACTAACT CCACTAGCTG TTGCTGATGC TATTAACGTC ATGATACCAC TTGTGTTGCC 
    18661 CCTTTCTTTA TTTAAAAATT CTTTTTCAAG ATGTTCTAAC CTATCAATTA ATGTCATTTA 
    18721 ATACATCCTC TGTTAGTGAG ATTCCTTTTG TATCAATAGG TACTACTTCA GAATAACGAT 
    18781 TGCCACTTCT ATCATAAAAA TAACCACCCG ACCATAGTGT GATAATTCTA ATGTTTGTTT 
    18841 CATCACCATC CACCTGACAC ATAATGTTAC GGTGTTTGTT TCTTAACATT AAACAACACA 
    18901 AATCATTCCC AGTAAGGGGT TTAGGTGGTT GTTCAAACTC AATATGTGGA TATAGCTTGC 
    18961 ACAGCATTTC ATAGTTTTCT TGTGTAGCGT GACAGATATT AGATATCCAA GCTCTAATTT 
    19021 CGTTATTTTT ATTTGTAACA CTGACAACGT CATCATCAAT TATTTCTGTT ACTTGCGCTA 
    19081 CCTTTCCTGT CAACCCAACA TAAACCTTAT CACCCACTTT AAACGTTGGG GTAGACGGTA 
    19141 CACCATTAAC ACTATTTAGG TTTGTGTCGA TTTTAGTGTC AGATTTCGAT ATATCATTAT 
    19201 TGGGGATGGT TTCAAAAAGG TTTTTGTTAT GCCAAGAGCT AAAACCATTG CGGTCAACGA 
    19261 TTTTAATAGC TTCATCATTA AATCCTTCAA CCTTATAGAT TTCACCCCCT ACTAAATCCT 
    19321 CATCTACCTT AGTCTTAATA CATCTCACAC TATTCACTTT TAATAACTCA TCTAAATTCA 
    19381 TATTAACTCC TACTCTTTAC TGTTTGGTAA ATACATTATA ACCACATTAA TTATTTATTG 
    19441 CAACCCTTCT TTCAAATACT TTTCCTTATA ATCATAATAA GCTTCAGCTA ATTTAAAAGA 
    19501 CTCCGCAATA ACATCATCTT TCCAACCTTC GTAGTATTGT AATTTGTTGT TTTCAATACT 
    19561 ATCAACAGCT TTACTATACA CTGTTGGTAA TAGTTGTAAT GCTATTTCAG ATATAATTTC 
    19621 TTGGTGGGAT AGTGGGTGAT AATCTAGTGA GTTATCACCT AGCGGATTAT TATCTGTCAC 
    19681 TAAAGAAACA TCAGCTTTAG AAAACCACCA AGCATTTCGC CAATTTGGGT TTGAAAGTTC 
    19741 CACATCCGAA CCGACAATAT TTTCTACTGT AGCAACATTA CCCACTTTTA CATTCTTATC 
    19801 AACTGAAGGT GCGTAGTCGA TTGAAATTTT ATTAATCACC ACCTTGTCAC CTACAGAAAA 
    19861 CTCTTGTTTA TCTTTCGGTG GTGTTTCAGC AATTTCAAAT CGACCGTTGT GATACCACCA 
    19921 AAACTCTCCA CTGTCATTTT TGACTTTATA AAAACCTTCA TCAACCTCTA CTACATTATA 
    19981 CTCTTTACCC ACTGTTAAGC AGTCATTGTC AATATAAGTA CATTTCACTT TAAATGGTGG 
    20041 TGTGTTAGTC ATTTCATTAT TCATTACGTT TTCTCCTTAG TTAGTTTTTC AGTTAAAACC 
    20101 TTTTACTACA ATATTACCAC TACTACTTTC ACAATCATTT GGTACATAAA TAATCATGAC 
    20161 ATCACAACAA TCAATTAATT TATCTTTCAA GTATTTAGAA AAACCTTGTA GAATTTCTTT 
    20221 TGCTTCATCA TTGCAATCTA AATCAAATGA TACAGTGTAT AACCTATATA ACACACTATG 
    20281 CTGTGGGTGG TATGTAAAAT CATCATCATT AGTCAATGCA ACATGAATAA AACAACCTCT 
    20341 TTTATTCCCT TCCTTTGTTG TAAATGGAAA TCGTGTAAAC ATTGACTGCT TATCTAGGTG 
    20401 TAGATTAAAA TTATCATCTA AATAATCCTT ACCTAGAAGG TTTGTTTTAT TAGTGTAGCC 
    20461 TAGTATTCTC ACATAATCAA TAAAATCTTT CACGATATGT AAATTATCTT GTGAGAAGTC 
    20521 TTTAAAATTT ACAAAAACCT TAGTTGAAAC ACCCATTTGA TTCTCCTTAA TTAAACATTG 
    20581 TAAGTGGTGT AAGCATTGTG TTTAGACTCT ACCGTCAACT CTTGTCCATA TATAAAGTCT 
    20641 TCGATGAGCT TTTTGATATC ATCAATACGT GTTGTATAGT CAATATCTGA TATTTCAATA 
    20701 TCACTACTAT CGTTGTATGA TACAGTGATG TTAGTGACGT TGGAAATTTC CACAGAAGGT 
    20761 GTGTCGATAG TATGCACACC CCACTCATCT TTCCATAGCT CACCTGCTGT ATATGATTTA 
    20821 GTGATGTGAG CTTTGAAGTC CAACCCTAAC CAATTATCTT CACTGCCGAT AGCAATATAC 
    20881 ACAACCCCTA CTACCATATC ATTAATGAAG TCTATTTCGT GGTCAGCTTG CTTGCTTAAA 
    20941 AATAGTGGTA ACACATCAAA CTCAGATTGC GTAATAGGTT TCATAATCTA CTCCTTATTG 
    21001 TTCGTTTCAT GTTAGGTATT ATTGCATAAT CGGAATGGTA GTGTCAACAT TAAAATTAAA 
    21061 TATTTTTAAA TTATTTAATT TTTGGCAGAT TTAATTGAAA TCAATTAATC TGTAATTTCC 
    21121 ACTGTGTAAT TCATTAAAGC ATTGTAAGCT CTGATATCAA TTTGTGATTT CCACTTATTA 
    21181 GCTTGTTCTT TAACAAAAGA TTCCTTAGCT GTTTTATAAG CATTAAAAGC TTCTAATTCA 
    21241 GTTTTGAAAT ACCCTAAAAA CTCTTGCTTT CCTTTGTTTT TACTCACAGT CGTCATAAAA 
    21301 ACCTTATCTC TTTTATGCCA ACAAACACCG ATTAAATATT CACCCCTTGA AGCTGTACTT 
    21361 TTAACCAAAA GCGAATTAAT TTCTTGTGGT AAGAAAACAC AAACGTTTTC ATTATAAACC 
    21421 TTATTACCTT TAATCAGTAA GTCTTTATCT AGCTCAAAAC CAATATTACC AAATCCAATT 
    21481 TGTTTATTGC ACCATTCATA AAAATACTCG TAGCTTTTAA AGTTATCACT CACTTCACAG 
    21541 CCTTCATAAG TTGGGTGCTT CTTTTTAGAT TTATCAGAAT AACACCTCAC TAACATACTG 
    21601 TGCCATAGAG CATACTCTTT TGTAAGAACA CCGTTAACCC TAGTTGAATA TTTAGCACCT 
    21661 GCTACTCCAA TACCGTAAAC GGATGGTGAA TATGGGTCTT TTATACTGCC AGTTTTGACC 
    21721 TCTTTCATTT CAGCTACTTT ACGATAACCA GTGGTGACAA ACTGTATTTC TACATTTCTC 
    21781 TTATTGTTGT ATTTTACTAT TTTAAAATCA CCTGAATTTA AGCTTTTACA CACTTTACCA 
    21841 ACACAGTCCT TATAGCTTAC ATCATTTAAA TACTTCATAA TCACCTCGTT GAAAGTCTTT 
    21901 GAAATCTTGT TCGGTTTTAA ATTCAATGAA GTTATCAATA ATCACCCTTG TAGCTTTCTC 
    21961 ATACTTCTTA ACACTGTTGA TGAATTTAAT TCTGTTGAAA TGACTTCCAT CTGTAATAGA 
    22021 GAAAGAGCTG TCCTTACGAC TCTTACCATT TTTAAGAGTG GCGGTGTAGG CGATATAGAA 
    22081 ATACCGTTGC TTACACATTT CATATTCTTG TTCAAACTCA CCAATAGGAA TATCAAAACT 
    22141 TAAAGGCTCT GTATTAGCAA TACCACTATC AAAAGTAACA CTTTGTAATT CAGGAAAAAG 
    22201 TTGATGTTGT TTAGCTTCAA CAATATCACC TGTAGATTTA TTTCTGTATG TTTGCGTGTT 
    22261 CATATTTACT CTCCTACAAA TATATAAATT AGTGAAATTA AAAACATTAC TAATAATGTA 
    22321 ATTGACGTTT TTAATAGTCC CACAGTTAAG TGAGACTTAA TTTGTTGATT ATTATCCACT 
    22381 ATTCAACTTT CCAACTAAAA CCACCACAGT TGAATGTAAG CATCGTATCA ACATTAATCA 
    22441 TTCGGTATTC TTTAGCTTGA GCATCAAATA CGGTTACAAG GTTTTCTTTT TGGAATTTAC 
    22501 GACCAACGCC TTTAACACCT TTATGGCATC CGATACGTCC ATTCATAACT CTCATCGACC 
    22561 CATCTTTCTT AATGAAAGTA CAACTAAACC ATTTACCTTT AGTTGACTTA ACCATTTTCA 
    22621 CCATTTCATC TGATGATGGG CGGTTGTTTC TTGGTGATGT TACAGTGATT ACATTTTTCA 
    22681 TTTTACTACT CCTTATTTAG ATTATTTAAT TTATAGCGGA TAACTTACCC ATCTTAGATG 
    22741 CTTAATCTAT CTTGTCGCTA TGTATTCATT ATTGCATTTT TAAAACCACT ACGTCAACAA 
    22801 CTATTTTAAA TATTTTTAAT AATTAATTCG TGGTCATTTG ATACAAAACC ATTAAATACA 
    22861 ACTTTACGAT TAACTTCTAA AGTGTAGTTT CCACAGTCAT AAGTGCTATT TATAGCTCTG 
    22921 ACCATTTCAA AAGTTGCAGT AAACACTAAT TCCGACTCTC TGTTGAAATC TAAAATCTGT 
    22981 ATTTTAATCA TGACTATTAT CCTTCTTGTT TAACATACCC TCCAACTTCA TTACTTTACG 
    23041 TTGTTGGTAA GCCCAACGTC TAAACAAACT AAAATGTAAA CTGGCTTGAA AGGAGTTAAT 
    23101 CACCTTATCG TTTAAATCCC CTTGATAATT AGGGTTAGGT AAGGCAATAG GTAGGTCATG 
    23161 ACTGGCAAGG AATTTCATGA TAAACTCATT ACGTTCATCT TTACTCTTAA AGCGATAACC 
    23221 ATGTTCGTAT AGGTATTTAT TGATACTGTG TTTACCGTTT AATTTATAGT TTACAGCGTA 
    23281 ATTATAGTTT GGTTTTAATA CAGTGATTTG CATAGTAAGA CTCCTTATTT AACGTAAATA 
    23341 TTTAAGTAGT TTTTGTATTC ATCATCGGTG ATGTAATCTA ACGGACTCTT TAGGAAATCA 
    23401 CACTCTTTAA ATGTTGCGCC AGTATGTTTG TTATAAAGTG TATTATCCAT TCCTTCACCA 
    23461 ACAGTATAAT GTTTTACTTC GGATTTAGGG TATTCATTTA TAATGGGGTA TTTTATGCTT 
    23521 CTAATAACAC CATTTTTAAA TGATTTACTG CCTACAATAT AAATATATCT ATGTTTCATA 
    23581 CTTCTTATTT TCCTAACAGG AAATTCTTTC TGTTCTTGTG TATATGTTCT TGAGTGACCG 
    23641 TTTTCACCAA CATATACATC TGTTCGTTTT GCTGATAGCC CTGTGTATAT CCAATTTGTT 
    23701 GCTTGGTAAA TATAACCACA ATGATTCATT CCTTCATCTG CATACGATAT GATAATGAAT 
    23761 TTCCCAACCT TTTTCAACTC CTTTAGCGCG TAAGATATAA ACATTGATTC TAAATTTCTT 
    23821 GGTGTGTCAT CGTCTGTATA TAGTCTATTA AGTTCAATAA CATTCTTACT GTAATCTTCA 
    23881 CCACACACGC CTACACACAA AGCATTTGAT GGTGGTTTAC CAAAAGTCAT AACACCTTTT 
    23941 AACTTCCCAT CGTAGTATGC ACCGAAAGCA TAAGAAAGTG GTGGCATACG TTTTAAATAA 
    24001 TGCTTATTCA TTAGTGTGTC TTTAGCAGAC TCTCTGCTTA TTTCTTTGAA GTAAAATTTA 
    24061 GATAATTCCA CTGTCTCTCC TTATTTGATA ATTAATATAT AGCTTGTTGC TATACAACAC 
    24121 ATAATAAAAG ACACCCAACG TAATGTCAAG TGTCTTTTTA AAATAATTTT AATTTTATTC 
    24181 GTCTTGCTCA AGCCAATCAA TTTCCGTCTC TTTAAACCAC AAAGATGTAG TGTTTTCTAC 
    24241 GGTGTAGTCA GTGTGGGCTT TGTACCACAA CTCATCGACA CCATCTACAC ATTTGTTGGT 
    24301 AAAGTAGTAA GTTTGCAAGT AGTCGTTGCT ATTTTTGTTG ATGATTTCAC CTAGTAGGTA 
    24361 GCTAGATAGT TCGGTTTCTT GTTGCATAAT TATTCCTTAG TTAGTAGATT AAAATCAAAG 
    24421 TCATATTGTT CTTTTTTATT TAACATGAAC AGCTTAATAA ATGCGTTTGT AGCACATGGG 
    24481 GCGATATCAA GTAAGACAGT CAAAATCTCT TTAGCAACAG TACGGTGTTC TTTCTGTGTG 
    24541 CTGACATGAG TACGAGATAA GCAATAAAAC AGCCATGAAC GTAAAGACGC ATTGAAATAC 
    24601 ATTTTAGTTG ATGTCAACCC GATAGTTAAA ATACTACGTG CCAACTCTTT AGCAATCCCT 
    24661 TTCTCTAATG CTTCCTGATA ACGCTTGAAT GTAAGGTCTT GCACTTCTTT CTGTGTATTC 
    24721 ACCCACCAAT CAATCAATTC AATATCATGA GTAATAATGC TATTTTGACG ATTGTTCACA 
    24781 TCTTGAATAC GACACTCACG CAAAGGCGCT TTCATGTCAC TACAATCAGC ATAGCGTTGT 
    24841 GACCACTCTT GAGGTTTTAA TGTTTGATGA CGTAACAGTT GAATACCTAC ATCTTTTTCT 
    24901 GTGTTAATTT CAAATGTCAT ATTTACCATA TCGAATGGTG AAAAGTGACC CTCTTTAAGT 
    24961 AGGTACTTGA TTAACCGCTC ATACTTAGGG TTGCCTTGAT TTTCACTTGA TACCCTTGCC 
    25021 AAAAATACCA CTTTTTGGTC GATGTTTTCG GGTGCGTCAA ATAAAACTAC TTTATTACTT 
    25081 ACTTTATTCA TAACTTACTC CATACTATTT TTAATTTAAT CGGTAATTTC TACCGTGTAG 
    25141 TTGATAAGTG CTTGGTAAGC ACGTTCGTCA ATCTTTGATT TCCACTTTTC TGCTAACTCC 
    25201 TTAATATAGT TCTCTTTGTT TATTTTATAA TAATTGAAAG CTTCTATTTC AGTATCAAAT 
    25261 AAACCTCTAA TTTTAATACC TTCACCTACT CTGCAATCAC TATTAAATTT ACCACTTTTT 
    25321 GTTTTTGAAA CACCTATTAA ATATTTCCCT CTAGTTGACT CTTTTTTAAT TAGAGCCATA 
    25381 TTAATATCTT TAGGTAGTAG AACGCATAAA TCTTCAGAGT ATATTTTGTT ACCTTTATCC 
    25441 AACAAATCTT TATCCAATTC AAAATCTACA CATTCATTTC CAACTTGCTT ATCAAACCAT 
    25501 TTTTCAAAAT TTTCATAAAC ACTAAAAGTT TCACTTACGC AACATTGTTG ATATGTTGGT 
    25561 TTATTTTTTA GATATGTTTT ATCTCCACAT CGTTTTAACA TACACTTCCA TTTTAAAAAT 
    25621 GAATTTTTAA ACTTCCCATC TTTCTTTGTT GTTGCATTAC CAATAGCACC AATACCGTTA 
    25681 TATGTTTTAC TGAATTTATC AGTTATTCCA CCACTTCTTA ATCGTTGTAG TGTTACATAC 
    25741 TGTTCACTGC CTGTATCGAG AAATACTACT TTAACTTTTG TATTACTTTC ATATTCAATA 
    25801 ACCTTAACAC TACCACATTT TTTAGTAGTG AAAATATTAC CAACTATAAA ATCATCCTTT 
    25861 TTATTCATCA TTTCTCCTTA TTTACGTTTA TAACGTGATA CACGAACTTT TGGTTTACTT 
    25921 TGGTAGTAAT GCTTATTAAC AACCACTACC GGCTTACCAT AGCTTTTATT CGACTTAGAG 
    25981 TAACGTGGTT TATTAGTATA CTTACTTAAA GCATATCCTG TAGCCACACC TGTAGCACCA 
    26041 ATGGCTAAAG CTTCTGTATT TGTTAGTGGT GTATTAGTAA TAGGTGCATT TTGATATTCA 
    26101 CTATTATAAT CATTATCATA GCCACCACTA TCAGATTGAA TAGGAACATT GTTGTTTGGG 
    26161 TGGTTACAAG CTGATATAAA TATGGCTAGT GACATAGTGA TTAGATATTT CATTTTAATA 
    26221 TTCATATTAC ACCTCAATTT TAATCAAATC TACAGATTCA CTATAGTAAC CATTACTTTC 
    26281 GCCCTGCCAC CTGAAATCAA TCATACCTTT ATTTGTACCA ATCTTGTAGA AACTCCAAGT 
    26341 AACACTGTCG TAGTTGTCAG TGTCAATAAC CCCATCATCT CCGCTTTTAG TCACTACTTC 
    26401 AGCAATAACA ATACGACTAC CAATAAGTTT ATCACTAATA CCATCTACTT GTGTTAACCA 
    26461 AACACTCTCA CAGCAATCAT ATTCGTGATA GAAAATATAA ACACAATTAT CAGTAAGGAT 
    26521 TTGAAAATAC TCGTCACTAT AAGCCAAACC CCTAACCACT TTTCCTACTA ACTCATCAAT 
    26581 GTTACACCTA TTATTTGAGC GATATAAATA ATCAAATGGT TTGTTGTTCA CATCAATTAA 
    26641 TTTCATGTTC ATTTCCAATT TCTCAATCAT TTCAACACTC CTAATAATTT GCTAATCAAC 
    26701 ACTTCATTCA CACCATCAGC ATTTTTAAAT ACAGCAGAAT GTTTACCATT AACATTGTCA 
    26761 ACTTTAATCT CTACCACTTC ACCAATGTAC TTATCGCCAT TGACAGTGAT ACCTACAGTT 
    26821 TGTCCTATAT AACATTGTTC TAATTTCATA TCATTTATCT CCAATATATT CAATAAAATC 
    26881 TTCTACGTTA ATTGCTAATT TATTTCCATC TTTTGTGAAT AAGATTACAT CATAATTATC 
    26941 AAAACCTTTT AAGTAAGTAT TTTCACCAAT ATACATTACA ACATTTCTAT CATATTGATT 
    27001 TTGTAATGGG TTCATAATTT CTTTTAAATT AAATCTACAA CCATCTTTAA TTGAAATCTT 
    27061 ACCCAATAGG TACATTAAAT ATAATGTTTC AAAACAATAC TCTTTCATCT TCATAAGATT 
    27121 TCTCCTTATA TAAATAAAAA ACACACAAGC TATTTGCTCA TGTGTTTATA ATAGTCGAAA 
    27181 TCAAGAATGT TTGCAAGAAT TATTTTGTAA TTTTATATTA ATATTGTTGC TTCAAATATT 
    27241 CGCATAAATC GTTGTAACCA CCAACCAAAA CACCATCTTT AAAAACTTGT GGAAACGATT 
    27301 TAGCGTTTGG TGCTGTTGTC ATAAGTTCAT CTAAACTGTA GTGTGTTCCC AACTGTAAAT 
    27361 ATTCAAAATC TAAATTGTTC TGTTCAAGTA AATCTCTGGC TTGTAAGCAA TAACCACACG 
    27421 AAGGTTTGCT GTAAATTTTG TACATATTTA TTCTCCTTTC TTTTCCATAG TAAATTCAAT 
    27481 ATGTTGGTCT ACCAAAGAAC TAAGAATATT AGACCAACCT TCAGCAATAT AAACATCGAT 
    27541 TCCAAACTCA TTAGATAAGT TTTTATTAAA TTCATCCACA CAACCCCAAA ACTTATCACA 
    27601 AAATTCTTCC CATGAGACTA CCACTTTATC ACTCATAATT ATTACTCCTC TTCTAAGTTT 
    27661 ACAACATTTA CAACGGTGGA TTGCATCTTA ATCCACCAAT CATTAAAGTC AGCATATACT 
    27721 AAATTACTAC CAAAACGCAT ATTCAAATCA TCAATAAAAT TATCAATAGC TTGGTAGTAT 
    27781 TCACGTTCAA ATTCAGAATA TGTATATCTA GGTTTTTCTT CAACAACATC ATTCATTGTC 
    27841 GTACTCCTCA TTAATCTGAA TGTTATTCGC AACATAGTCT GATAACGCTT CAAATATTGG 
    27901 TCTTGCTTTT GGGTCATTAA ACATATCAAT GTCAAATCTA TTTAGCATAT CACAGCTCAA 
    27961 GTTTGTGAAT ACAATTCCTG TGATGGTATC AAATTCTTTG TAAGTAAATT GTTTCATTGG 
    28021 TTTCCTTAAA AATTAAAATC TAAATCAATG TCATCACTCA AATCATCAAC AACACTGGCT 
    28081 TGACGATAAC TACCATTTTG AATCTCTTGT GGGGCAAACT GTAATAAACT TCTATCAATA 
    28141 TACTTATCCA TAAAAGTACA TGGGTTTTCA GTTACGATTT TGAATTTATT TTCAATACCA 
    28201 ATTAAAGAGC AGACAAAGTT ATGGAAATAT AAATTAGTAT CATTTAAAGT TTCCAATGAT 
    28261 AGGTTTCTTA ACTCACGACC TTCAGATAAT AGGTACTGAT TCCACTCGCT TTCATTTGTA 
    28321 GTGATAGAGT GGATAATGTC ACTAATATCA TCAGCAACAT CAGAATAAAT GTCTTTCCAA 
    28381 CCATCAGTAT CTCTAGTAGC TTTAATCAAC TCGTAGGACA TTCGACCATG TAGTAATTCA 
    28441 TCACGAGCAA TCATAGAAAC TGTTTCAGCA ATACCTTGAA AGTAACCTTG TTCAGCAATA 
    28501 GCAAATGTTA CGGCAAACGA TGACATGAAT GAGATAACTT CCATTGCCAT CACTGTACAC 
    28561 AACACTTTAG CCATGATTTT TTTCTTTTCA TATAAATTTA ACGTGTTGTC TAAATTATAT 
    28621 AATGAATCGA ACACCTCAAT GATTTTCTTA CTTCTGTTTA ACACACGAAT GTTAGTATAT 
    28681 GTTTCTAACA AAGCTTGGTC AGGATTTAAT CGTGTTTGTT TAACGATGTG TGAGTATGCT 
    28741 TCAGAGTGGA TAAATTCCAT CGCTGACCAC TCACCAATCA TTGCTTCAGC TTCACTATTT 
    28801 GTAACGTGTG GTAAAAACAT TGCCCCAACA GAACGACCTG CAATGCTGTC TGTTGTATGT 
    28861 TGCCACGATA TAGCTAGATT CATACAGTCA ACGATACCCT TTGGTGCTGT TGACATATCT 
    28921 TGTTTATCTT GTGACAGACT TACCTCAGTA GCGTACCAAC GAGACCCACG TTGTTTTTCT 
    28981 TTTAACGATT CAATTTCTTT ATTGACTACA TTCACTGTAT CAACAAGCCC TAAGCTATCC 
    29041 CCAAAGAACA TGGGATAGCT TTTGACAATA TGACCAGTAT TTTTATCATT AAATACTGTT 
    29101 TTCATACAAT ACATCACTCC TTATAGTTTA CAACTTTCAC AATCGTCTTG TGCAATATCA 
    29161 AAAATACTAG ACTCATCATT ATCATAGGTG TTGACATAGT ACATACTCTT ATTACCTAAT 
    29221 TTAAAATGAG CAACCCATTC TTTAATTAAA AGACTCACAG GCTTTTTACC ATTCTCATAG 
    29281 TTTCTTGGGT CAAAGTATGT GTCAGCACTA ATAGCTTGGT CTGTATAATC TTGCACAGCA 
    29341 CTATAATACT TACTTAGTAG GATATTGTCA ACAGCCCATG CTAATAAATT CTTACCTTGT 
    29401 ACAAAATCTT TACAAATGAA TTGCACCACA CCTTTACGTG ATTTTTTGTT AATAATACGT 
    29461 TGTCTTGGTG GATATAAGCC ATTCGTAACA CCACTTGCTA AAGCACTTGA TTCTGTTGGC 
    29521 ATATGAGCTA CTAGCACCGA ATTTAAACGA GGTTTCCCAC GTAATGATTC CCAATCCATT 
    29581 TTAGGTGCGT ACTTATTGAT TTTAGTATCA ATCGGTAGCC AATTAAAATC TACACCACTT 
    29641 ACAGATTCAC CAAACTCTTT AGCAAGTTTT TGACTGGCTT TATACAAGTA GTAACAGTGC 
    29701 TTTTCAGCCA AATCAGCAAC AAACTCTAAG TTCTCGTCTG AATCAACATA ATCTAAGTTG 
    29761 TTCTTATATA GATATTCAGC CAATCCAGTA ATACCAACGC CTAATGATTT TCGTTCTAGC 
    29821 ATTGTGACTT CATGATTTTC TGTCATTTTA GGGCATTTAT CAATCAGCTT ATTAATACTT 
    29881 TTCACTAATG TATAAGCAAC ACGCTCATAC TCTTCATCAG ATTCAATATT TACAGGGACA 
    29941 ATCGCCCCCA AAGAACAAAA AGCCGTTTCA CCTTTTCCTT CTCTACTATA CAATTCTTGC 
    30001 ATATTAGTGT AAGGTTTTGT TGGCAAACAG ATTTCTTGAC ATTGACCAGT CAACATACCA 
    30061 TTAAACATAA CCATGTGACG TTTTGGTTCA TTGACGCAGT ATGTATCATC ATAACGACCA 
    30121 CTATCAACAA CATCTTTCAC TGTGACAAAC TGTTCAGCAT TACGTTGTGG CATACGCTCA 
    30181 CTCCAAACAA GTCTATGTGT GACTAGACCT AATTGAGAAA GTTTAAACAA ACCACTACTG 
    30241 CTAATTAGCA ATCGCCATGC TTCTTGGCAA TAAAATTGTC CGCTATTACC TGTACCATCA 
    30301 TTTAGTGGTA GGGATTTTAA ACCTGCATCA CTGTGATTGT TAATTTTAGA AGTCACGCCT 
    30361 AAAGTCTGTA GCATCATTTG GATTTGTCGT AGAAACTCGA TATGAATACT CGTGATTTGT 
    30421 AAGCTCTCAT TTGTACCATT TCTAGCCACC GTACCATCTG AATCTAGCAA ACCACTCAAC 
    30481 CATTTCAACC TACTTTCAAT AGTAAAGTTG TCGAGGGGTA CAAAATACTT ATCTTTCAGT 
    30541 TTGCCGTTGT GAGTAATCAC AGTTCTATTC TGCTTATCAT CAACATAGAC GTTTTTCACA 
    30601 TCTTCAATGT GATTTAACAA ATTCTGTTTT TCATGATATA GGTATGTCAT TGCTTTACCA 
    30661 CCACTAAAGC AACCATCACC ACTATAAAAA CCATTTGTGT ATGCAAACTC TAATGTTTTA 
    30721 CTACCTTCAA TAATTGGTAA ATCAAACTTA ATTAGCTTAT CACCAACTCT CAATTCGTGA 
    30781 GTCCGTTTCA TTACAATAGA ACTTTGTTTG TAGCCATCTT GAACAAACCA TTTATGATAT 
    30841 TCTGTACAGG TTAATTCTTG ATTACTGCTT GTTTTAACAG TGATTAATTT TTGATTTTCA 
    30901 CCAGTCTTAA CTACAGTAGT TTCACTCCAT TCCTTACCGT TCCACACTTC AACATTTTGA 
    30961 TTTTCTAATT CACCAATAGG AAAATAACCA TCCTTAGTTA AAATCATTGT TTCAGGTGCA 
    31021 ACGCACAGGT TAGATAGTCT AATAGTGTCT TTAAATGGGG TATGTGCATT TGCTCTTGAA 
    31081 ACATTAAAGC AGTACAAACG ACCAGTCTCT TGTCTAATTA ATAGAATATG TTTAATTAGG 
    31141 TCAATAGCAC TCACTTTTTT GATGGCGTTT TCTTTTTGGC TTTCAACAAT GTTGTTGTAC 
    31201 TGCTCAACAC TACCACAATA GAATACATCA TATACTTCAG GTGATTTACC ATAATCAAAT 
    31261 AAATACCAAT CTTTACGATT GATTACAGCA TCAATAAACG CATCGTTGAA CACAAAACTA 
    31321 TAATCTAGTT TATCTAGGCG TTGCTCAATG TCAATACGTT GTGATTTCCA TAATGCAATG 
    31381 TTGTAAACTT CAGGGTCAAT ACAAGTAAAA CTTACAGTGG CACTACCACC ACGAGTCTCT 
    31441 TGTGTGAACT CTTTTACACC ACTATCCGTA TGCTTATAAA TGGGATGTTT ACCTAAGTGT 
    31501 TTAATCCTTC CGTTTTTTAC ACCACTACCT TTTGAGCGTG TGGTAAATTC AATACCAATA 
    31561 CCTGCCTTTT TAGCGGTCAT ACGAACAGCA AGATGTTGTG CAACCTCAAT ACTTTCTACA 
    31621 CTATCACCAC CACTGATTAC ACAGCACGAA ACACCGTTAA AATCACCATT ACGAATACCA 
    31681 TTCAAAAAGG GTGTTGGTAA ATTAGTTCGA CCACGATTAA CATCTCTAGC TAAGTTATAT 
    31741 CCATCTTCGT TATCGCCATG TAAACCCAAA CCAATACCGA TAGCAGCGAT TGTTGGAGTT 
    31801 TCTACAACCA CATCATCTAG CTTTAATAAA TACTTATCAG ACCATTGTGA TACTTGCCAA 
    31861 GATTCTAATG GGACATTCTT TAGTTCTTCA TACAAAGCTT CTTGTTGTTC AGAGTATTCA 
    31921 GGGATTGTGG CTGAATCCCA CACACCTTTA TCCAACAATG CTTTTCTGAT TCCCTTGAAA 
    31981 GTTGCCTTGT TAACTTTTAT CCCTAGTTTT CGCTCAATGT TTTTTCGTAA TGTTGCGATT 
    32041 TCTAACCGTG AAGCAACTCG ACTATAAACT AAATCTTGCT TTGAATAACA AACATCAATC 
    32101 ATTGTTTGAT GAATGTCCGC ACTAGAACAT TCTTCAGGTA ATTTATTAAA AGTTTCTACA 
    32161 GCTAAAACAG ACCAGTTACC ACCAACTTTA GATGCGTACT GTGACCATTT GGATAGTTTA 
    32221 CCTAAATCAA AATCTTCAAT ACTACCATTA GCTTTAATAA CTTTCTTAAT CACACCCCAC 
    32281 CTCCTTTACT CTTAAACATA AAAAATACAA ACAAAAATGG TGATATAAAT AACATATATA 
    32341 AGAAAAATGC TATCTTACCA ATAATAGGCA TTTCATCGTA CTGCTTAGAC AATTCCAATG 
    32401 CCTCTAACAC CTCACCATCA TCTTTTAATA TACCCGAAAG TGTAACAATA TCACACTTAA 
    32461 ATGCCCCCAT AGTTGCTAAA TAGAGTAGTA ACCCAAATAC CACCCATATA ATTAATAATG 
    32521 TATATAATAT TGTCATAACG TCAATGTGTC TCCATATTTA CATAACTCAT AAGCTTCTCT 
    32581 TGAAGCCAAC CCTGTATCTA CCCATTCATT ATCTAATCGC TCCCACCCTG TATATCGCTT 
    32641 AACATTTTCA ACTCTACCAC CACCAATCTT ATTCACTTGA CTGCCCCCAA CCAAATGCTC 
    32701 TTCATATTCA CCGCATTCAA ACCCGAAATA GTTTTCAAGA ATAAGGGATA ATTGTTCAGG 
    32761 GGAAATTTCG ATGTCAAGTT GATTTTCTAC TTGCAACATT TGTTGAAATT GTTCTTGTTG 
    32821 GATGATATTA GCATTGTAGG CCAGTCTTAG AATTGTAGGA TGCTTAACGT CAAGTTCAGT 
    32881 AGCATATACA GCTACGACAG CTTTTCTTGT TTTGTTTTTA TTTAGCGTCA TTGATAAACC 
    32941 CCCTTATCAG AATTTCTTGC CATTTTCAGA TAGGCGATTT TCAATCTTGT GGTCAGCACG 
    33001 ATTTTTATTA TATTCTAATT TCTCGTAAAT AGCACCTTCC AAATCTAACC CCAATCCACC 
    33061 ACACATATCA CAAATACGAA TTACAGCATC GGCTAACTCA ACTTCTACCA TACTACGATG 
    33121 TGGTAGTTTA TCATCCATTA AGTTTTTACG GTGTCCTTCC ATAGCTTCAC TAATCTCCGA 
    33181 ATGAATTAAG CATAGCATTT CAGGGATATT ACGTTTAGGT GTTTCACCTT GCTTACTTTT 
    33241 AAGACTTTCA CCAGTTTCTA AGTCAGCCCA CCACCCTGCT TTGATATTGT TAGTGTGAAT 
    33301 CTCATTCACT AATTTATTAA TCTCTACTTT GTTCGCTAAA TCACTCATAT CTATATTCCT 
    33361 TTTACCTAAT TAACTTCTTT ACGTTCAAAA TCATTACAAA CTTTTTTCTT AATTAAATTA 
    33421 TGTTTCTCAT CATACCACTC AATAGATGTT GTCCCATTGT CATCATTATA CATTCCGTAA 
    33481 GTTTTCATAC CACCTTGAAA ATCCATAAAA TTATACTCAA CATACCCATT CAAATCTTGA 
    33541 ATTTCACCAT TACAATAGAC ATCAAATTTT GTTTCAGGCG GTGGCGTACA ACCTACAAAT 
    33601 AGAAATGCAC ATATTAATAT TAAAAACTTA CTCATATTTA CACATCCTAT TTTAAAATAC 
    33661 CTAAATTGAA TAACAGTACA ATAATTCCGA TATATCCAAA TAAAGTTATA AACAATATTG 
    33721 GAAACACAAT AAGCATTACA AAATCTAAGT ATTTCATAAA TTCACTCCTA TTTTAAATTA 
    33781 GATAACACCA ACTAACATTT TACCATTCTT AGTAACTCTG CTAATACCTT TGCAATCACC 
    33841 GCAACGATAT AAATCAAAAC TACTGCTGTA GTATACATTT TATTTTGCAT TTTGTCAACA 
    33901 TCTTTAATCA TCAATTTCTA CTTGATAATT CATTAAAGCT TCATAAGCTC TTGGGTCAAT 
    33961 TTCTGATTTC CACTTATTAG CTTGTTCTTT AATAAAAGCT TCTTTAGCTG TCTTATAAAC 
    34021 TTTGAAGGCT TCTAATTCCG TGTTGAAAAA CCCCAAATGC TCTTGCTGAC CCTCGTTCCT 
    34081 ACTAACTTTT GCTACAAAAG CTTTATTTGT CTTAGACCAA CTAACACCAA TTAAGTGCTT 
    34141 TCCTCTTGAT GCTGTACTTT TAATCAAAAC CGTATTAATT TCAGAAGGAA TAAAAATACA 
    34201 AGTGTTTTCA CTATAAACCT TATTACCTTT GATTAGTAAA TCCTTATCTA AATGCCAACC 
    34261 TCGATTTGAA AACCCAATTT GATTATTACA CCACTCATAA AAATACTCAT AAGACCTAAA 
    34321 GTTATCGCTC ACTTTACAAC CTTCATAAGT GGGGTATTTC TTTTTAAAGC TATCACTGTA 
    34381 ACACCTTTCT AACACATGTG TCCATACTAC ATACTCTTTT GTATGAACAC AGTTAATCGT 
    34441 AGATGGGTAT TTAGTACCTA ATATACCAAC ACCAAAAACT GATGGTGAGC ATGGGTCTTT 
    34501 AACCTTACCA ATTTTAATAT TTCCTAAATG TGCAAACATT TCATACCCTG TGTCGATAAA 
    34561 TTTTATACCT ATGTTGTAAC TGTCTAAGTA GCTTGTAATA GTAAAACATC CTGAATTTTT 
    34621 ACTTTGATAA GCAGTACCAG TCCCTATAGA ATTTTTTATA TCTTTTGCTT TCACATCGTT 
    34681 TAAATACTTC ATATTTATCA CCTCAGATAA CCCTAACTAA TTTGTCACTT ACCTCGCCAC 
    34741 TTTTATTGCC ACGCATTACG ATACTACAGT CATTACAACG GTAGGCTAGA TATTTATTAG 
    34801 ATGCTGTGTA AACAAGCTTA TTAGTTAACA TACTGACATT GTGACTTCCA CACGACACAC 
    34861 ATTTCAAACA TTCTGCACTG TCATATAGCG ACATATTAAC GCCATTATTA TCATAAGATT 
    34921 TTAGTATGTT GTACACTTCT CGTTGTGTTT TAACATCACC AAAATTATAC CGTAACATTG 
    34981 TGTTTAGTGC TTCTTGTTTT CCAAGATGAC AATCAATCCA TAATGGCATA CCGTCATTTT 
    35041 CAATCTTATC TGTCACCCCC AAATATTTGG CTAAGTAGGC TAGAGAATTA AATTCAAACT 
    35101 TAAACTTACG TTTTGCAATA CTTAGCGTGT CAATACTTTT GAAAGGTGAT ACTGGCGGTA 
    35161 GTCCGTATTT AATAAAATAA GCGTTAGCCT TTTTATTATC GTAGCGAGAG ATATTGTGCC 
    35221 CAATTACAAT ATCAGCGTTA TCAAGTAAAC TCCACAATTC TAACACTAAA CGTTCATCAT 
    35281 CGTGATTGAT AGCTTCAGTT GGTGTTAGAA CACTACCATG TATTTCACCA TTACCCCAAC 
    35341 ACCAACTATG TGACAACAAA CAACTCTCTT GTATGCGTTG TTTATACGGT AGGTTTTCAT 
    35401 TCCAACTGCC AAAGTGAGCA GATATATTTG GTAACGTTTC AATGTCATAA AATAACACTC 
    35461 GTGGTTTAGT ATGTGATTTA CTAAGCACCT TGTTATCATC TACTGTCGTA ACAACTGCTG 
    35521 TGTCACCATC AACATTCAAT TCACCAAGCT TCTTAATATA CCTTTGAACA GATGACCTTG 
    35581 ATAGACTTAA TACTTCACAA GCACTTCGTT GTGACATCCC TTGTTGAATC AATTCTAAAT 
    35641 ACTCTTTATA ATCATGTTCA CTAATACTGG AATTAATTAT CATCACCATT TCCTTTATTC 
    35701 ATTTCAAATG TTTTTGCCGT TATTAGTGAA GCTAATAAGT AATCACCGTC AAAATCATTC 
    35761 TCTTGACAAT ACTTATCATA TTCATTCAAC TTCTCTTGCG TTAATTCTTC ATCAGTGATG 
    35821 GTGTATGGTG TTTCATAATT ATCATTTTCT AAGTTTAAAG TGGAAATGTA TTTCCCATAA 
    35881 TTAATAATCT CTTGTTCTGT TGGAAGTATA CCCACTAATT CAATTTTGTT TGCCATCTTT 
    35941 AACCTCTTTA ATTGTTAAGG TGTAATCAAC CTCTTTTAAA TTTATATAGT ACACAATCTT 
    36001 ATGTACTCTC TTTTCAAAAT CTTCGTCTGT CTCAGACGCT AGTTTAGTAA ATTGTAAGTC 
    36061 TATACTGACA TTGACGTTTG CCAATTTTTG TTCTTCACTC ATTTTCTAAC TCCTCAAGGT 
    36121 TAATGTTTTC TTTGGCAATC TGTAATATTT TATAAGCAAT AAAACCTGCT ATCATTTCTT 
    36181 GTAAGTTATT TATTTCGTAA TCAGTATCTT CTAATTCGTC CACCAACTTA CTAAGTTTAG 
    36241 CTTCCGTACC TTCTTCATCG TTGGTAAAAT ATGGAAGGTT GTTTGTCATA CCTTCTAAAA 
    36301 GGTAATAATA CTTTCGCATA TCATCAAAAG TAGGTATCAA CTCATCAATA TTGATTCTTA 
    36361 AATGGTCGTA TTTACCTGTT GTTTCATTTG TCATTTTCTA ACTCCTTTAA CATAATTTGT 
    36421 GTTAACATCT CTCGTCTTGC TTTTGCTGTT GTAGGGATAT ATTCTACACC ATAACCACTC 
    36481 AATTTGTCAA CCACTTTCTG CTTATCTTTG CATATTTCAA TGACTTCTTT ATGTATTTTA 
    36541 GCTTCAGCAA ATGTCATATC ATGTTTTTCA GCGTAAGATT TAATTTTGTG TGCATCTTTA 
    36601 GACACAAGCT GTAAGTCATC AAATGTCACT AACAAAATAC TTTCAACAAA ACTTTGGATA 
    36661 TCATCAATGG AACGTAATGA GTGATTACCT TTCTTGTGGT CGACCTCTAA TAAAGTTTGT 
    36721 GGTGTCAATT CACCAGTTAA AGCACAAACA CCACCCCATA TTTCTTTATT TTTACCGTTC 
    36781 TTATTTGGAT TAGGAATACG GATTCTATTT TGTTTCATAA ACTCAATTCT TACAGGATGT 
    36841 TTACTCCACA TTCTCCTAAT ACCACCACGA AGCCATGACA TGAAAGCACT TTCAGTTTTC 
    36901 CACACATGGG ACATCTCACT CAACATCTTT CTCAATGTTT CATCAGTCAT TTATACTTAC 
    36961 CCCATATTTA TCTAATAAAC TTTTAAATGT TGTATTGTCA TTAGGTGATG TACGCATATA 
    37021 TGCACATTTA AACATCATTT CAGCTAATTC TAAACGTGAT AAGTTTTGTC CATTACCTTT 
    37081 CCAATCCGTA TAAATGATTC TTTCAGGTAG TAGCTCACAC CATTTATCCC ACCACTTATA 
    37141 TAGTAATTCT TTCTCGTTAG TGATATCTTT AAAGTCTTTG TAGTAGGATT TATCTGCATA 
    37201 TCGTCTATTG AAAAAAGGCT TTGGTGTGTA GCAATCAACA GGGTCTCCAA GAAAAGTTTG 
    37261 AAACAACAGC CAATGAAGGG AATGACCTTT TACACCATCT TTATACTCAT ATAATTTACC 
    37321 AATACCGCCC TTAATCTCAG TGACATCATC AGTCATTGGG TTGTAGATAT AATTATTATT 
    37381 CAAAGATTGA AAACTGTCTT TATCATTAGT ATATAAGTAG GCTTTAGCTT TAGTGTTATT 
    37441 ATTAATCCAT TCGGACAACC CTTGCACGAT ATCATCATTT TCATACCCAC TCACCAACTT 
    37501 AGCGTCTAAA TACTTAATAA CATACTCACG ACAAGCTTGC AAATGAATAG GTTTTTGCAT 
    37561 ATTATCACGG TTTGACTTAT ACTTATTCTG TAAAGGTAAA TCTAATCTAA AATTATCACT 
    37621 ACCACCAACA GTAAAAATAA ACTTAGTAAC ACCTAACCTT TCTTTTAATT TCTTGATACT 
    37681 TGCTTTAAGA GTATGAATAC AATAAGCTAC AGGTTCAGCT TCTACACCAT CAACGATAGA 
    37741 GAACGTACCA TAGTCCAAAT CTTTAAGTTT ACAATACCCT TTAAATTCTG TTCTTGTACC 
    37801 AAATCGTTTA GTTGTTTTTC CTCTTGATAC ATCAATGTGT GTTGTCTGAC AAGCACTTGC 
    37861 TACTCTAAAC AACATAACAT CTAAATCAAC AACGCCAACT ACATCGCCAC GCTTGTAATC 
    37921 TGCATCATTG ACATATATAT CCCATATTTC ATCATAACTG TATTCCTTAT TAACATCCAC 
    37981 TGATTTATCT ATAAACCCCA TATTATATTC CCCTTATAAA CAAATAAAGG GAGTGTATTT 
    38041 CTACAATCCC TTATAGTGCA TTACGTATTC ACCTGTTATT TTCGTAGACT TTTATTTTTA 
    38101 GATTTAATGT TTGTCTTACC AATCCCAATC AAAGCTAAAA CGAATAGGAT AGCTGTTACA 
    38161 ACTAACCACC CTAACCACAA TGGTGACAAA ACCCACACCC ACGACCAATC AATGTAATTT 
    38221 GTTAGTTTCA ACACAATAAA CACTAATGTC AGCAACCCTA GAAATCCAAT TTTCATTATA 
    38281 CACCACCCAT CTCAATGTTA TTACGTTCAA TAAGCATATT ACAATGTGCA ATCACTTTTT 
    38341 CCAGTTCTTC ATTTGGTAAT GTTTCAATTT GCTTTAGAAT ACTGTTTGTA TCATATATCG 
    38401 ACACACCAAA CACTTGTTGC ATTTCATCTT TGAAAGCTTT AAATTGTTTA GCAAATTTCT 
    38461 TAGCATCAAA ATCATCATTA AAGTGATTAA TAGTATGGTC AACGTGTAAG CTATCCATTA 
    38521 TCAGACTCCT TAATAACTTC TAAGATATCA ACCGTAGATG ACATCTCATC TAAAGCACCT 
    38581 TCTAGGTCTT TGTTATAAAT CTTAATCAAT TCATTTAGCT TAGAATTAGT GATACCTAGA 
    38641 TTCTCTGCTG TAGCTTTAAT ATCATCAGTG ATAATGTCAC CTTTAGTTTT GTGCGTGAAT 
    38701 ACATCTACAG CTAATCGCTT AACTTGACTC ACTAATGCTT TAGTTTTTTC CTGAGATAAC 
    38761 ATGATTTCAT TTAAAGCCAC CTTATTGTCA ATCTTACTCA TTGTTTATTC TCCTTATTTC 
    38821 AGTTCTGACA AAGCATCATC AATTTGTGAG GTAACATCTG CTATCGTATC TTTAAAGTCA 
    38881 CCTAGCAAAC TAATGTGTGT TTGTTTTATT AGTTTATCTG CAAATGTATA CACATAAGGG 
    38941 TTTAAATCTA ATTCACCATT AGGTTGTTCC TTTAGCTTAA AACCACACTC TAAAGCTACT 
    39001 TCTTTAATAT ATTGTTTATT CATTTAGTCC TTCTCCTTAA TTAATCTGTA ATTTCTACTG 
    39061 TGTATTTCAT TAAAGCTTCA TAAGCTCTAG GGTCAATTTG TGATTTAAAC TTATTAGCTT 
    39121 GCTCTTTAAT AAAAGATTCT TTGGCTACCT TATAGATGTT AAAGGCTTCG ATTTCAGTTT 
    39181 TGAAATACCC TAAATGCTCT GAAGCTCCTT TGTTTTTATT AACACACGCT CTAAAAGCTT 
    39241 TATTTGTTTT AGACCAATAA ACACCAATTA AATGTTCACC TCTCGAAGCT GTACTTTTAG 
    39301 TTAAAAGTAA GTTGATTTCT TTAGGAATAA AAATACAAGA ATCTTCGCTA TAAACTTTGT 
    39361 TACCTTTAAC TAATAAATCC TTATCTAAAT GCCATCCTTC GTTATCAAAA CCAATTTGAT 
    39421 TATGACACCA CTCGTAAAAA TACTCATAGC TTTTAAAGTT GTCACTCACT TCACAACCTT 
    39481 CATAAGTTGG GTATTTCTTT TTATAGGTGT TACTGTAGCA CCGTCTTAAC ATACTCTGCC 
    39541 ATAGGACATA CTCTTTTGTG TTTCTACCAC TAATCTTAGG TGGATATTTA GTACCTAATA 
    39601 TTCCAATACC ATGAACTGAT GGTGCATATA AGTCTTTAAC CTTACCGTTT CTGATATTTC 
    39661 CTAATTCTAC TGACGTTTCG TACTCTGTTT TCAAAAACTG TATTTCTACA TCATAAGCAT 
    39721 CATTGTACTT AACAATCTTA AAACCGCCCG ATGACTTCGA CTTACATACC TTACCAACAC 
    39781 AATCTTTATA ACTTATATCA TTTAAATACT TCATTTAACC CTCCGCCTAC GTTCAGCTAA 
    39841 CCTTCTATCA TACATAAGAC TCACCCTATG ACGTATGGTA TCGTGCATAG CCTTTATGTC 
    39901 CTCATCACTA ATTGCTGGGT CTTGCAGCAA TTTTTGTGCA ACAACCCGAT ATATCGTCAG 
    39961 CAAGGTGTCT TTAGGGACTT CATTTTTCCT AACCGACTTT TTAAAAGCGG TAACCAACTG 
    40021 TGGAACTTGC AGTGTTAAGT TGAATCTCCT GTGTTTAGGT GCTTCATCTT CAAGTTTCTC 
    40081 TATCGTCTCA TCCCATTTAA ACTTACGGTT GATATAGCTT ACTTTTAAAT ACTCAGGTTT 
    40141 TGGCTTATAG TAGTTTATCG TACTCCAGTA GTGACTCAAA TCCAAATAGT CATCATACGG 
    40201 TAATAAATCA TATTCCAGTG TGTCAAAATC AATTTCCCCA TGTTCGTCAC CATATCTTTC 
    40261 CAACAAATCA TCATACTGCT TATTATGGAT GTTGAAGTTA GTAGGTGTAT CTGTGCCACT 
    40321 CATAATACTC CTAAGATAAA GGGAAAGTAT TTCTACAATC CCTTTGTAGT CGAAACTATG 
    40381 TTTTAATGTT AATGTTACGA TACGTCAGTA TCACTACCAC GCATCTTCTG ATTGTGTATC 
    40441 ACCTACGTTA GTATCACCAA AAGGAATATC ACTATCATCA TATTTAGGTG GTGTAGAATC 
    40501 ACCTTGTTTA TTATCGTTAC TACCACTATT GCTTAAATTT TCAAGTTGTT GCTGAACCTT 
    40561 ACTACCTTGA TAATTTGTTG CATTTTTAAT TGTGTTAACA ACATTAGCAC GTAGTTGTTT 
    40621 CAACCCTTCA ACATCATTAT CACCGTTAAA CTCAATCATA TATGTTTTAT CTAGTGTCAA 
    40681 CGGTTGTTGA CCACGACCTA AGCCACCTAC ATATTTTAGC TTTTCGGTGT AATATGATTT 
    40741 ACCATTTTTA GATGGTTTCA TAAACACTTG AATCTCAAAC TGTAATGACT TACCTAAAAG 
    40801 CTCATCAATT CGAGATGGGT TGAAAGCCTT ACCTGTTTCA ATAAGTTTAG CACCTAAAGC 
    40861 CATTTTGTAT AGTGATGATT TAGGATTCAT TGTCCATGTT TTGCCACCCT CAATATTATC 
    40921 ATCTTTGGTA ACTTTTAATG CAATCATGTT TTGAACAAGC ATTTTCTCAC CATTCCAAAA 
    40981 CTGACCACCA CAAAATAAAC GCAATGGTTG TGGGTTGCTT TGACCAAAGA ACTCACCTTT 
    41041 ATCAACAATC ACATCAGGAA AATCTACAGC ATATACGATA GCTTGACGGT CTTTCTGTGG 
    41101 TACAAACTTC TTAATCACTT GTTTACCATT ATCGTAAGCC ATGTCATACT TAGTGATTTT 
    41161 ACCACTTTCG ATAGCTTCCT TGTGTTTCTC ATTCAATTCA TCAACTGTCA AACCTTTATC 
    41221 TTCATCATCA ACTTCATATT CTGCGTCAGG TAGTTTTTGT GTACCTAAGT CAATAATCAT 
    41281 TGATACAACC CCAACCATTG TTTCAGGTTG TTCAGCTTGT ACTGTTTCAA CAACATATTT 
    41341 ATTTAACGCA TCATAATCAA CATTAGATTC ACGTTTTTCT GATTGCTCTG CACCATAAGT 
    41401 GTTAAATGCC ATAATTTTAT ATCTCCGTTC AGTTTAATTT ATAACGCCCT ATGCGTTATG 
    41461 TTGTGTATAT TACATGATTT TAAATGTAAT GTCAAGTGGT AAATTACATT AATTTTAAAA 
    41521 TATTTTTAAT TAATATAAGC AAAAGTCATA AAAAGTTACA CTATCACTTT CACCTTGATA 
    41581 CGGTTGTAAT TGCTCTATGT TGTATGTATC ACTAACACAT ACCCTATCTT TATAAATATA 
    41641 ATCAGCTACC CCACCAACAT CAACCTTAAC TTCTTCACCA TCGTCAGTGA AGCCACGATA 
    41701 AGTAAATGTG AATTTATAAT AACTTAAAAA TTTAAAATTC ACATCTTTAT ACTTCTCGTA 
    41761 AAATTCTTCA CTTTTAATTT CTTGTTTAGA CATTATTATT CTCCAAATAA TAATTCAACT 
    41821 CATCTTCAGT AAAGTATTTA GCTTTTGTTA AATCATATTG CTCATCAATC CCTGCTTTAC 
    41881 CTTTACCATT ACGCAAAGAG ATAATACGAC AATAAGCTTT AAAGATATTA CCCATGTTAA 
    41941 AATCATTGCC TAAGAATAAT CGGATAACAT CTTTAGCCTC GATAGTTCCT GTAGTGTTAA 
    42001 ATCGTTCTAA CATTCCTTTT GGGATTTGTT GTGCGTAATA ACTACTGCTA CCACCGTCAG 
    42061 AAACAATCTG ACTACCATCA GATTTAACAG GTGTGTTCGC TTCAGAGTAA TTTTCAATGG 
    42121 TGTCAGTGTT ATCCTCAACT AACTCAATAC ACTTATCGGT AAACTTTACT TGATAAGGAT 
    42181 TTAGACAATC ATTTTTATCA ATATAAATAA TATTACCTAT GTGACCAACC TTTATAGTAT 
    42241 CTGCGAATTT AGAAATGTAT TCGGTGTTCA CTACTTTCAC CTTATCACCT ACTTTGAATT 
    42301 TAGGCTTTGT TTCGTTAGCT TTGTCAACCA TACCATCGGA TTTTTCACAC CAATAAGGGA 
    42361 ACTCTATACT TTCATAACGT TTATCGCCTG AATCATCAAT GACGAACTCC ACACCATCTT 
    42421 GATGAGTAAA TACATCATAA ACTTTTTTAT AAGTTAAATC TCTCCGATTA CTGTGAATAC 
    42481 ACATAACCTT TTTACCTGTC TTAGTATAGT TACTCTCAGT ATCATCACTC ACTAATTCAA 
    42541 TACACTTATC AGTAAACCAC AAAGAGCTTC GTACATCGGA TTCATCAAGT TTGACTTCAT 
    42601 AAGGGTTTAT ACAGTCATCG TTGTCAATAT AAATAATAAC ACCAACATCA CCAAGTTTTA 
    42661 CTTTGTTTGT ATATTGAGAA ATATAGTCAA TATACACCAC CTTTACTTTA TCACCTACTT 
    42721 TAAATTTAAG CTTTGTTTCG TTAGTGGTGT TAGTGGCTTC AGCCACATCA TCAACTAATT 
    42781 CGTAATAATC GTCATCAGAA ATACTCCAGT AACGCTTATC CCCAACATCA TCAATGATAA 
    42841 ACTCATCACC TTTGTTGTCA ATGAATACAT CATAAACCTC ATTATATGTT AAGTCGACAC 
    42901 GACCATCATA AATAGATTTA ACCTTTTTAC CTGTTTTAGT ATAGCCACTA TTAGTGCCAT 
    42961 CGCTCATAAT CACTCCTTTT CAAAAGAATT TAAAATGTGT ACAATGTCAA ATCTGCATGA 
    43021 ACCTCTATCA TCTTTTATAT ACTTAGAACA TTCATTTTCG TCATAATATA CATCATACCA 
    43081 TTTACCAACT GTTAACCAAG TAGATAAACT ACTTTCTTTC AACACCCTTA TTCTCTGTCC 
    43141 TGTTTTATCC ACACTTAATC ACTCCTTATT CCCGTTAAAT AGATTTTTCT CTAACCAGTA 
    43201 TGTTGTTTCC CAAAAATCAC ACTTTACTTC ATAAGCTTCA ACACCATCTA TAATCGCTTC 
    43261 GTCTACAGCT ATTAAATTCA TATTACTTTT TAATAAGTCA TCATCCTCTA ATTGTATGTC 
    43321 TTTTCCTAAA TACTTGACCT CTTTCATAGT CACTCCTTAT CTAAATTAAT GTTTTCTACA 
    43381 ATTTCATAAT CATCAGTGTA ACAAAGAATA TCATACGTCA ATATTCCACT ATCGTTCACA 
    43441 ACACAAGGGA TATCATGAAT GTTTGGGATA ATTTCATAAA GATTTCCTTT AATAAATTCA 
    43501 CCCTCCCATT CGTCTGTTAA TATTCTAATG TGTTTTCCAA TGTATTTATT CATAATGTTT 
    43561 CTCCCTATCC CATACACAAA AGGCTTTTGT AGCTATGATA TCGTAATCAC CACTTGCAAG 
    43621 CTCATCATCA GCAATGTCTT GTAGTTGGAA TGAGCTATGA ACACATTGTT CGTAAGACAA 
    43681 TCCACTATCA ATATGCTCAT TCATTACAAC ACCGTTTCCT AATACCATTG ATAACACTAA 
    43741 GCTAAATAAC ATTCACTTCC TCCTTCGTTG TTTGTTTAAT GATTCATATT CTACCTCATC 
    43801 TTTTTCATTA ATGCAATAGG AAATTTGAAT TAATTTTTCC CATTGTTCAT TATATCGTTG 
    43861 ACATAAATCC TTAGCTTTCT TTAAGGATGA TTCCTTATTC CTTCCAGTGA TAGTGTCAAC 
    43921 GACAAATGCT TCTTTGGTGT CGTGGTTAAG ACAGTAGATA TAGGTGGTGT ATGTCATTAG 
    43981 TTAATATTCC AAGTAATTTC ATTATCGAAA GGTTCTAATA ATTTCTCTAC TTCTTTGATG 
    44041 TAGTAGTCAT AGTCGATATC CCAATCAAAG TCTTTCATGT TATTACAAGT TTTTACCTTC 
    44101 CAGTCACTTT CAATAGCCAT TCTTCTATAC TCCGTTTTAC CTTCTAACGG TGGCATAATT 
    44161 TTAACCATTT TACCACCGTT TTTAGATGGA TAATATCGAC AAATATTTTG CTGTTTGTGT 
    44221 TCTACTTTGT TATCATCAAC TAAGATTAGT TCACAATTTC TAGGAACTTT GGTACGCAAC 
    44281 ATAAAATCAT ATTCGTTTTT ATGATTTAGC ACAAAATTCT TATAGTCCAC TCCTTCAGTG 
    44341 ATATATTTAT CAACAGCCAT AGCTATAACT AAAGATGAAA AGTTCTTATT CCACGCTAAA 
    44401 TCTTTATACT CGTAACGACC TTTCATTTTT ACCTTACCGT CAGAATAAAT GGCGATATAG 
    44461 TTGTTTACAT CAGCAATATA CATTGCTTTG TACTCAATGA TTTCCATGTC TAAACCAACA 
    44521 TACTTCTCCC ACATCTTAGT GATTGTATGA TACTTTTCTA AATCCTTTCG GTTTAATAAC 
    44581 ACTTCATAAC CATCACTATT ACACATGATA AGTCTAGCAT CACATTCTAA ACATATTCTT 
    44641 TCCATAAGCA TAGTTAATGA CATTTGACCA TTAACTGTAA TACTCATAGT ATACTTAGGG 
    44701 TCATAGAAAG GACTATATTT ATCACTACTC TTCCCATATA CACTATTCAA GGAAAGCTTG 
    44761 ATATTTAGGT TTTCGGGTGT CCCTTTTGGA TATTTCTTAC GTTCTTGATA AAGCTCTTCA 
    44821 TAACTATCAC AAAAACTTTC ACCTAAATGT TCAGGGTATA CACGATTAGC AATGGCAATG 
    44881 TTTGGGTACA TTGATGCAAC ATCGGCTGAT ACAATTACAT ATTCATCATC AGACTTAACA 
    44941 TAACCTCTTT TAGCACCATG TACCCCACCA AGCCCATAGT CAATTCTAAA ATCATTGAAA 
    45001 ACAACATTGA TGGTTTCTGC AACGTTGTAA CATCCCATAT AAGATATGTT TGGTACTTTT 
    45061 ACATTGCGCT CTTTTTCTTT ACCGTTTCCA TCAATGTACT TTTCTTTTAT GATATTACCA 
    45121 TTGCTATCTC TCAACACTTT TTTTGATTTC AATTCTATTT CTTCAATCCA ACCTTTAGGG 
    45181 TGTAATTTTA GAAAATTATC AATCTCTTTT TGTGTCGGTT TGTCTTTAAA TTTTGTTTTC 
    45241 TTAACAATCA TTTCACAATA ATTAGCTAAG TCACCTAATA AATGTTCTTC TGTATTTGAA 
    45301 AAAACACCAT TAGTTTCTTT AATTTTTTGC TTAGAGAACC AATCGTATAA CGCTTGAAAT 
    45361 CTATGAGTTT TGAATTTAAC ATAATCAAAC AAACATTCAC CAATATTAAT ACTATCCCTT 
    45421 TTAGATTGTT TCATCTTACG TCTACCAAAC TCATCTGTAG TATAAAACGC TGTTGGGTTT 
    45481 TCTTTCTCAA TCTTACTCAT GAAATATTTA GCACCGATTT TTGTATCGTC TAGGTTGTGA 
    45541 CACGAGAACC CATACTTTTC TGTAATGTCT TTGCGAAAAG AAATCATGTC TTTACACTCG 
    45601 TTGTAAAACT TTAATGTTTG CATTACATCA TGTTTGTTAT ATTTAATAAG TACATCTTTT 
    45661 TCATTATCGT TTAACACACT ACCAACAGCG TATGGTAAAT CTTCAATGTT ATCACTACGC 
    45721 ATATTAAACT CAAGCATCTT GAGAGATGTT GCTTTTGCTT TATTATTGAA GTGATTGATT 
    45781 AGGTATAGGT CAATCTGTGG AATGATAATG TCATCATCTT TTACTTTAAT ACCAAATCCA 
    45841 TCACCTTTGT AACTATCAAT TACTTTCTGT GTATACTTAA ACATTTGATT TGCTGTAATT 
    45901 TTAAGTTGTT TATTTTCAGC CTTTGCTTTA ATAGCCTTTT CTAATATGAA ATGAATTAAG 
    45961 TTATAATCAT AACCTGAATT GTTAAAACCC ACCATTGTAG ATTTATTAAT TTTCAAACTT 
    46021 CTTAATTCTT GCAATAATTC TTCGGTTTGG TTCTTTCTAT CAGAGATTTC ATACACACGA 
    46081 ATATTATTAC CGTCACTATC TACAGCACAG TATGTAAATA TGTTAGGGTA ACTTTCTAAA 
    46141 TCGTAAATCA CATATTCACT CATTAATTTT CTCCTTTATA AAAACAAAAC CATTATAACT 
    46201 TTTCTTATAA CCATTAGCAA CATTATATAC ACAAGATTTT TTAAACGTTG GATTTTTAGC 
    46261 AATAACGTCA TCAATATTAG TGTACTCAGC GATAAAATTA CCTTGCTTAT CATATTGCTT 
    46321 AAACTTAAAA GTCAACTTAG CTTTAGCAAC CCTTTCTGCC ATAGTCTTTT TCTTATCTTC 
    46381 ATCTTTCCAC ATATTAGACG AGGCAATAGA CACCTTCTTT TTCCACTCAT CACCATAAAA 
    46441 ACCTTTTTCA TGTCTTTCTT TTTGTATCTC ACTTGCTCTT TGTTTTTGTT CGTCTGACCA 
    46501 CTTGTTGTTG AAGTTTGGAT TTAACTCACC TAAAGACCTT TCCGATTTTA GCTTAATTGT 
    46561 ATCTTCCGAT AAAATTCTAC CATAAACAGA TTCTTTTATT AGATTATATC CAAAATCTCT 
    46621 TTCGTATGAT TTGTAGTAAT CCATCCAGTA AATTTCTCTA TCCGCAAGAT ATTCTTGGTC 
    46681 TGAATCTAAT ACGCACTCTA TCACTTCAAA ATTAAAATTT TCTATACCGT GCTTTTTAAC 
    46741 AGCATTAAAA AGATATCTAT TTGTGTCTTT ATTTCTAACA TCTTTTCGCA GATGGCACTT 
    46801 ATGACTTGAA AGTCGAGAGT TTAAGTTTCT TGATTTTCCG ACATAACGCT TACCGTTAAT 
    46861 AAGATTTGTT ATTGAATATA TACCAATCAT GTTTCACCTA TAATTATAAA AAGTATATAT 
    46921 TAACACACAT ATTTTTATAT GTCAATAGGT ATTACCCTAT AAATAACAAA AAAATGACGA 
    46981 ACACCATCAA GATATTCGCC ACTATACACC ATAAGAATTA AATTGTCAAC AACCTATTAA 
    47041 CTGTTTCTAT CACCACTCAA CATTATCACT TGTGTTTAAA TTCTCAACAA CGCTTTCAGC 
    47101 CTTCTTTTTA AAATATTCAT CTTTATCATC TAAACTATGA GTATCAATGT CGTAGTATAA 
    47161 CTCCATAATC TTGCCTGTAA TACCTGTATC TCGTGATTTC AATAAATATA CTTCGGTAGT 
    47221 GTTTCTCACA GTTTCATCTT CTGCGTTTTT ATCACGTACC AAAGCTAGGT TAATACCTGC 
    47281 TGAACGATAC TGTGTACCAC TACCAATAAG CTGTTCTTCT GTCAGTTTTG CGCCTTCTGA 
    47341 TGCCGATTTT TGACCACTAC CTGCTTTTCT TACGTGAGCA ACTTGGATAA TAATACAGTT 
    47401 AAAACGTTTA ACTAAATTCT TTTCCCATTG CATCCACTTG TCGACTTGCT CAAGAGACAT 
    47461 ACCTGAAAAA ACATCTGAAA TAACATCAAT CAAAATAACT CGAACACCGA AACCAATAAT 
    47521 AAGTTCTTCA ATCTTATCTT GTAGTTTATC GAAATCTCCC CTATCGTCTA GTAAGTAAAA 
    47581 CGATGGTGTT CCATCTTCAC GAATAAACAA ATCTTTAGCG CATTTTTTAA CATAATCAGA 
    47641 TTTTAAAAAT TCAATTTTCT CATCACGATT TTCAATTAAT GAAATCTTAC GTTTGCAATA 
    47701 ATATGATAAC AAGTTTTCAC CGTAAGCACC TGCATCAGCT TCAAGTGTCA CTACGCCCAC 
    47761 ACGCTCATTA CAGACCTTCG TGTAGTATGT TGTTACTTGG TTAAGAAAAC TCGACTTACC 
    47821 GATGCCACTA CCTGCTAAAA TATTAACAAT AAAACCAAAT GGTATTCCTC CTGCTAACGC 
    47881 TTTATTTAGC TTTTCAAATT CAGGTGGAAA TGGTAATTTA TCTGTTTCAG CACGTTTTAC 
    47941 AATCTCATCA TACACACTCT CACTACTGAC AATACCTGTT GGTGTGTATA GCTTGGCTTC 
    48001 AAAAAACTTG TTCATAAACT CTTTTTGCTT GCCTTTAACT AACATATCGT TACTATCTTT 
    48061 CTCACTAGTT AATTCGATTA TATACACCTT ACCTTTCGGA AGGGCATCGA CAAGATTTGG 
    48121 AATAACCTTT TTTCCTGCTT CATCATTATC AGGAATTAAA TAAATTTTTT CAAACGAGTT 
    48181 TAACCACTCA TAATTATTTC TCAGTTGTGA AGCACAATTC TCACCTATTG TACCACTTAC 
    48241 AACAGGAATA GGGTCATAAC CACGAGATTT GGAATTTTCC AAAAACATAG CGTAAGCTGC 
    48301 CATAGCATCA CACTCACCTG ATGCGATACA AATAGCTCGT TTACTACTAG ATTTAAAAGA 
    48361 ATTTGTCCCA AACAACTGGC AATTCTTTCC TGTCTCACCA ATAGAACGAA AATCCTTTGG 
    48421 AACTAAGCGT GTTTTTATCC CAACTACCTC ATTATTTTTT GTAATAGGGT AGTGTTGTTT 
    48481 CGTGACCTCA CCACTATTTT CATCAAACTC ATGATAAACC TTATACTTAG TGTAAACCTC 
    48541 TTTCGGAATA CCACGAAAAC CTTTACCATC AAGACTACAA TCGTCTTTTA TTGTGTCCCA 
    48601 AAAAGACATT TTAAACTCTG TTGTCATATA CTCTATCTCC TTTACTGTGT TAAAACTGCT 
    48661 ATTACTAATC TCTGCTAAAA ATTCTTCACT AGGGACTGTG AATTGACATG AAAAACAATG 
    48721 ACATCCAAGA CTCCTACCAT CATCATCTAA GCCATATACG TGAAGGTTGT CACCACTCCT 
    48781 ATCACCACCT TCACTCGCAC ATTTAGGACA TTGTGTTTTG TGTTTGTATG TTAAATCTAT 
    48841 TCCTGCTAAG GACACCCCAT GCCACTCTTT TAATTCATTC ATAATTTCTC CTTTTAAAAT 
    48901 AATGATGAGA TATTAGCAAA TTTCAAAATG TGTGTCAACA TATATTTTAG GGAATAAAAA 
    48961 ACACACCACC TTTTGAGATG ATGTGTTTAA CAAAACTTGT TAATTATCAG TATTTTTGCA 
    49021 TAGCGTCATT ATTTTTCAAT GCTGACAGGA GTGCATTAAA TTGAGCTAAC AATGTATCTG 
    49081 TCGTTGCAGC ATCAATTTTA CCAAGTTGCG AGTCAATTTT TCTAAAATAC GCTTTATATT 
    49141 TATTTAAATA TTTAAGTGAC ACATCGTTAT CAGTAAAATC ATTTTCTTGA GCTGTTGGTT
[truncated: 1,978,403 more chars]
