# Supplementary material for: Brevundimonas and Serratia as host systems for assessing associated environmental viromes and phage diversity by complementary approaches
Source: Front Microbiol. 2023 Mar 21;14:1095850. doi: 10.3389/fmicb.2023.1095850 (PMC10070969; doi:10.3389/fmicb.2023.1095850)
Supplement: Supplementary file 3 [file Data_Sheet_2.FASTA]

BLASTN 2.12.0+


Reference: Zheng Zhang, Scott Schwartz, Lukas Wagner, and Webb
Miller (2000), "A greedy algorithm for aligning DNA sequences", J
Comput Biol 2000; 7(1-2):203-14.


Database: Nucleotide collection (nt)
           83,793,632 sequences; 803,433,904,101 total letters


Query= LVF1_p2_dsDNA_5_length=44719_depth=0.59x

Length=44719

RID: BNP69NBD016
                                                                      Score     E
Sequences producing significant alignments:                          (Bits)  Value

CP059260.1 Brevundimonas sp. isolate SSC2 chromosome, complete ge...  453     1e-120
CP013002.1 Caulobacter henricii strain CB4 chromosome, complete g...  411     6e-108
CP062006.1 Brevundimonas pondensis strain LVF1 chromosome, comple...  281     5e-69 
CP058669.1 Hyphobacterium sp. CCMP332 chromosome, complete genome     257     9e-62 
CP084712.1 Sphingopyxis sp. USTB-05 chromosome, complete genome       254     1e-60 
CP038027.1 Brevundimonas naejangsanensis strain FS1091 chromosome...  250     1e-59 
CP021247.1 Novosphingobium sp. KA1 chromosome 1, complete sequence    250     1e-59 
CP021995.1 Brevundimonas diminuta strain BZC3 genome                  243     2e-57 
LR588407.1 Brevundimonas vancanneytii strain NCTC9239 genome asse...  237     1e-55 
CP026372.1 Sphingobium sp. SCG-1 chromosome                           237     1e-55 
CP029761.1 Sphingomonas sp. IC081 chromosome C1, complete sequence    233     1e-54 
CP015614.1 Brevundimonas naejangsanensis strain B1, complete genome   228     7e-53 
CP091804.1 Sphingopyxis sp. BSN-002 chromosome                        228     7e-53 
CP051254.1 Hyphomonas atlantica isolate oa3 chromosome                228     7e-53 
CP073063.1 Brevundimonas diminuta strain KX-1 chromosome, complet...  226     2e-52 
CP080036.1 Brevundimonas nasdae strain A30 chromosome, complete g...  217     1e-49 
CP080034.1 Brevundimonas nasdae strain Au29 chromosome, complete ...  217     1e-49 
CP048817.1 Sphingomonas alpina strain So64.6b chromosome, complet...  217     1e-49 
CP002156.1 Parvularcula bermudensis HTCC2503 strain HTCC2503, com...  204     1e-45 
CP015963.1 Altererythrobacter ishigakiensis strain NBRC 107699 ch...  172     3e-36 
CP018221.1 Tardibacter chloracetimidivorans strain JJ-A5 chromoso...  163     2e-33 
CP048422.1 Sphingomonas insulae strain KCTC 12872 chromosome, com...  161     7e-33 
CP079108.1 Sphingosinicellaceae bacterium strain PAMC 29368 chrom...  161     7e-33 
CP067977.1 Brevundimonas vitisensis strain GR-TSA-9 chromosome, c...  119     4e-20 
NC_047879.1 Bordetella phage MW2, complete genome                     54.7    1.2   
AP022594.1 Mycolicibacillus koreensis JCM 19956 DNA, complete genome  52.8    4.5   
CP092365.1 Mycolicibacillus parakoreensis strain DSM 45575 chromo...  52.8    4.5   


Query= LVF1_p2_dsDNA_6_length=38584_depth=0.59x

Length=38584

RID: BNP8C4K5013
                                                                      Score     E
Sequences producing significant alignments:                          (Bits)  Value

MN734438.1 Sphingomonas phage Lucius                                  595     1e-163
MN734437.1 Sphingomonas phage Eidolon                                 499     1e-134
ON189043.1 Xanthomonas phage Langgrundblatt2, complete genome         130     2e-23 
ON189042.1 Xanthomonas phage Langgrundblatt1, complete genome         124     8e-22 
KM378617.2 Vibrio phage VpKK5, complete genome                        104     1e-15 
MK962637.1 Achromobacter phage vB_AxyS_19-32_Axy20                    71.3    1e-05 
MK962636.1 Achromobacter phage vB_AxyS_19-32_Axy19                    71.3    1e-05 
MK962635.1 Achromobacter phage vB_AxyS_19-32_Axy18                    71.3    1e-05 
KP313532.2 Achromobacter phage phiAxp-1, complete genome              71.3    1e-05 
ON189044.1 Xanthomonas phage Pfeifenkraut, complete genome            56.5    0.30  
LR743530.1 Xanthomonas phage Suba genome assembly, chromosome: 1      54.7    1.1   
CP037913.1 Sphingomonas sp. AAP5 chromosome, complete genome          52.8    3.9   


Query= LVF1_p2_dsDNA_8_length=33422_depth=0.25x

Length=33422

RID: BNPAK95K013
                                                                      Score     E
Sequences producing significant alignments:                          (Bits)  Value

CP062006.1 Brevundimonas pondensis strain LVF1 chromosome, comple...  76.8    2e-07
AP023361.1 Terrihabitans soli IZ6 DNA, complete genome                52.8    3.3  


Query= LVF1_p2_dsDNA_60_length=6001_depth=0.71x

Length=6001

RID: B61AB5ME013


***** No hits found *****


Query= LVF1_p2_dsDNA_75_length=5142_depth=0.25x

Length=5142

RID: BNPAK95K013


***** No hits found *****


Query= LVF1_p2_dsDNA_140_length=3127_depth=0.30x

Length=3127

RID: BNP69NBD016


***** No hits found *****


Query= LVF1_p2_dsDNA_173_length=2323_depth=0.76x

Length=2323

RID: B61AB5ME013


***** No hits found *****


Query= LVF1_p2_dsDNA_186_length=2075_depth=0.28x

Length=2075

RID: BNP69NBD016


***** No hits found *****


Query= LVF1_p2_dsDNA_218_length=1727_depth=0.31x

Length=1727

RID: B61AB5ME013


***** No hits found *****


Query= LVF1_p2_dsDNA_290_length=1178_depth=0.95x

Length=1178

RID: B61AB5ME013


***** No hits found *****


Query= LVF1_p2_dsDNA_291_length=1178_depth=0.68x

Length=1178

RID: B61AB5ME013


***** No hits found *****


Query= LVF1_p2_dsDNA_322_length=1066_depth=0.36x

Length=1066

RID: B61AB5ME013


***** No hits found *****


Query= LVF1_p2_ssDNA_1_length=91577_depth=5.04x

Length=91577

RID: CW5ZVNZ3013
                                                                      Score     E
Sequences producing significant alignments:                          (Bits)  Value

OV696620.1 Psychrobacter phage D'Alembert genome assembly, segmen...  488     6e-131
LC701594.1 Bacteriophage sp. scaffold_002_2022-JU DNA, partial ge...  316     3e-79 
MH133207.1 Acinetobacter phage vB_AbaM_B9                             108     2e-16 
MZ043613.1 Acinetobacter phage TaPaz                                  108     2e-16 
MZ477002.1 Acinetobacter phage Phab24                                 102     9e-15 
MN399336.1 Edwardsiella phage vB_EtaM_ET-ABTNL-9                      99.0    1e-13 
KC821618.1 Cellulophaga phage phi10:1, complete genome                78.7    2e-07 
KY000079.2 Acinetobacter phage AM24                                   76.8    6e-07 
MW316733.1 Acinetobacter phage Bestia                                 76.8    6e-07 
OU426881.1 Cantharis rustica genome assembly, chromosome: 5           62.1    0.016 
CP029206.1 Actinobacillus porcitonsillarum strain 9953L55 chromos...  60.2    0.056 
XR_004909245.1 PREDICTED: Halichoerus grypus uncharacterized LOC1...  58.4    0.20  
XR_004909244.1 PREDICTED: Halichoerus grypus uncharacterized LOC1...  58.4    0.20  
OW387169.1 Barbus barbus genome assembly, chromosome: 2               56.5    0.72  
OV839393.1 Accipiter gentilis genome assembly, chromosome: 32         56.5    0.72  
LR606187.1 Aquila chrysaetos chrysaetos genome assembly, chromoso...  54.7    2.6   
OU426893.1 Thymelicus sylvestris genome assembly, chromosome: 8       54.7    2.6   
HG992258.1 Nymphalis polychloros genome assembly, chromosome: 17      54.7    2.6   
LR877210.1 Onychomys torridus genome assembly, chromosome: 23         54.7    2.6   
LR812499.1 Danio aesculapii genome assembly, chromosome: 16           52.8    9.3   
AP022634.1 Lotus japonicus B-129 DNA, chromosome 6, complete sequ...  52.8    9.3   
CP040464.1 Campylobacter hyointestinalis subsp. hyointestinalis s...  52.8    9.3   
XR_003804905.1 PREDICTED: Cajanus cajan probable plastid-lipid-as...  52.8    9.3   
XM_029273203.1 PREDICTED: Cajanus cajan probable plastid-lipid-as...  52.8    9.3   
CP030850.1 Runella rosea strain HYN0085 chromosome, complete genome   52.8    9.3   
OW028769.1 Quercus robur genome assembly, chromosome: 5               52.8    9.3   
OV656840.1 Acleris emargana genome assembly, chromosome: 5            52.8    9.3   
OV743329.1 Lasiommata megera genome assembly, chromosome: 22          52.8    9.3   
OU974042.1 Notodonta ziczac genome assembly, chromosome: 5            52.8    9.3   
OU795036.1 Patella pellucida genome assembly, chromosome: 1           52.8    9.3   
OU452207.1 Apoderus coryli genome assembly, chromosome: 10            52.8    9.3   
XM_004024015.1 Ichthyophthirius multifiliis WD repeat protein (IM...  52.8    9.3   
HG993125.1 Eristalis tenax genome assembly, chromosome: 2             52.8    9.3   


Query= LVF1_p2_ssDNA_58_length=8803_depth=0.89x

Length=8803

RID: CYF3TDVD016
                                                                      Score     E
Sequences producing significant alignments:                          (Bits)  Value

OK499977.1 Bacillus phage vB_BanH_Emiliahah                           52.8    0.90 
OU618543.1 Eilema sororculum genome assembly, chromosome: 11          52.8    0.90 


Query= LVF1_p2_ssDNA_71_length=8262_depth=0.86x

Length=8262

RID: CYZ84ZUT016
                                                                      Score     E
Sequences producing significant alignments:                          (Bits)  Value

MF418016.1 Bacillus phage vB_BceM-HSE3                                58.4    0.018


Query= LVF1_p2_ssDNA_74_length=7988_depth=0.65x

Length=7988

RID: CZ29HJ99013
                                                                      Score     E
Sequences producing significant alignments:                          (Bits)  Value

BK036050.1 TPA: Siphoviridae sp. isolate ctfaf4, partial genome       75.0    2e-07
HG995336.1 Lysandra bellargus genome assembly, chromosome: 17         58.4    0.017
HG992083.1 Lysandra coridon genome assembly, chromosome: 28           58.4    0.017


Query= LVF1_p2_ssDNA_106_length=6285_depth=0.76x

Length=6285

RID: CV86G9KX016
                                                                      Score     E
Sequences producing significant alignments:                          (Bits)  Value

BK037912.1 TPA: Bacteriophage sp. isolate ctu5M1                      887     0.0  
CP047226.1 Moraxella osloensis strain YV1 chromosome, complete ge...  54.7    0.18 


Query= LVF1_p2_ssDNA_119_length=6074_depth=0.68x

Length=6074

RID: CVDMTKDH013


***** No hits found *****


Query= LVF1_p2_ssDNA_148_length=5082_depth=0.97x

Length=5082

RID: CVSY1G9D013


***** No hits found *****


Query= LVF1_p2_ssDNA_162_length=4698_depth=0.70x

Length=4698

RID: CVX3Z4P6016


***** No hits found *****


Query= LVF1_p2_ssDNA_167_length=4629_depth=0.66x

Length=4629

RID: CVY9J85W016


***** No hits found *****


Query= LVF1_p2_ssDNA_178_length=4481_depth=0.75x

Length=4481

RID: CW0V7G1A016
                                                                      Score     E
Sequences producing significant alignments:                          (Bits)  Value

CP091507.1 Uruburuella suis strain 1258/02 chromosome, complete g...  4416    0.0  
BK045552.1 TPA: Inoviridae sp. isolate ctoJk8, partial genome         344     7e-89
BK036386.1 TPA: Inoviridae sp. isolate cthBU12, partial genome        333     1e-85
BK031239.1 TPA: Inoviridae sp. ctiYN10, partial genome                326     2e-83
BK053794.1 TPA: Inoviridae sp. isolate ct4zD2, partial genome         292     2e-73
BK050833.1 TPA: Inoviridae sp. isolate ctYis4                         289     3e-72
BK040141.1 TPA: Inoviridae sp. isolate ctnuS4, partial genome         276     2e-68
BK016233.1 TPA: Siphoviridae sp. ct6HQ3                               63.9    2e-04
BK041984.1 TPA: Myoviridae sp. isolate ctC5F1                         58.4    0.010
BK035853.1 TPA: Siphoviridae sp. isolate ctuna15                      58.4    0.010
BK039737.1 TPA: Siphoviridae sp. isolate ctERb1                       56.5    0.035
BK041734.1 TPA: Siphoviridae sp. isolate ctMHL2                       56.5    0.035
BK053213.1 TPA: Siphoviridae sp. isolate ctQJl5                       56.5    0.035
BK036192.1 TPA: Siphoviridae sp. isolate ctSIK6                       56.5    0.035
CP039887.1 Neisseria subflava strain ATCC 49275 chromosome, compl...  54.7    0.13 
CP023429.1 Neisseria weixii strain 10022 chromosome, complete genome  54.7    0.13 
CP053939.1 Neisseria mucosa strain FDAARGOS_758 chromosome, compl...  52.8    0.45 
CP039886.1 Neisseria flavescens strain ATCC 13120 chromosome, com...  52.8    0.45 
CP031325.1 Neisseria polysaccharea strain M18661 chromosome, comp...  52.8    0.45 
CP031251.1 Neisseria subflava strain M18660 chromosome, complete ...  52.8    0.45 
LS483369.1 Neisseria cinerea strain NCTC10294 genome assembly, ch...  52.8    0.45 
CP079820.1 Neisseria sicca ATCC 29256 chromosome, complete genome     52.8    0.45 
CP079818.1 Neisseria perflava strain LPB0400 chromosome, complete...  52.8    0.45 
CP065726.1 Neisseria cinerea strain FDAARGOS_871 chromosome, comp...  52.8    0.45 
CP062976.1 Neisseria sp. ZJ785 chromosome, complete genome            52.8    0.45 


Query= LVF1_p2_ssDNA_225_length=3827_depth=0.47x

Length=3827

RID: CWCW2A9G013
                                                                      Score     E
Sequences producing significant alignments:                          (Bits)  Value

CP091507.1 Uruburuella suis strain 1258/02 chromosome, complete g...  1428    0.0   
BK039581.1 TPA: Inoviridae sp. isolate ctDT74, partial genome         547     4e-150
CP039886.1 Neisseria flavescens strain ATCC 13120 chromosome, com...  532     1e-145
BK049450.1 TPA: Inoviridae sp. isolate ctFoF13, partial genome        516     1e-140
CP079820.1 Neisseria sicca ATCC 29256 chromosome, complete genome     503     9e-137
CP079818.1 Neisseria perflava strain LPB0400 chromosome, complete...  503     9e-137
BK042377.1 TPA: Inoviridae sp. isolate ctW9k18, partial genome        503     9e-137
CP023429.1 Neisseria weixii strain 10022 chromosome, complete genome  496     1e-134
CP060414.1 Neisseria musculi strain NW831 chromosome, complete ge...  468     3e-126
CP094241.1 Neisseria macacae ATCC 33926 chromosome, complete genome   348     4e-90 
BK055554.1 TPA: Inoviridae sp. isolate ctTZp11, partial genome        337     1e-86 
BK053528.1 TPA: Inoviridae sp. isolate ctWfi4, partial genome         337     1e-86 
BK041834.1 TPA: Inoviridae sp. isolate ct9S018, partial genome        315     4e-80 
CP091522.1 Neisseria sp. Dent CA1/247 chromosome, complete genome     261     6e-64 
CP059570.1 Neisseria dentiae strain DSM 19151 chromosome, complet...  261     6e-64 


Query= LVF1_p2_ssDNA_289_length=3084_depth=1.02x

Length=3084

RID: CWWH798Z016


***** No hits found *****


Query= LVF1_p2_ssDNA_494_length=1639_depth=0.55x

Length=1639

RID: CY46RV85016
                                                                      Score     E
Sequences producing significant alignments:                          (Bits)  Value

ON529857.1 Brevundimonas phage vB_BpoS-Kikimora, complete genome      130     7e-25


Query= LVF1_p2_ssDNA_634_length=1257_depth=0.54x

Length=1257

RID: CYPWEKDJ016


***** No hits found *****


Query= LVF1_p2_ssDNA_638_length=1241_depth=0.71x

Length=1241

RID: CYRHZUMD013


***** No hits found *****


Query= LVF1_p2_ssDNA_666_length=1185_depth=0.30x

Length=1185

RID: CYTPNHZ6013
                                                                      Score     E
Sequences producing significant alignments:                          (Bits)  Value

BK045119.1 TPA: Microviridae sp. isolate ctwNz7, partial genome       1884    0.0  
BK047091.1 TPA: Microviridae sp. isolate ctgy58, partial genome       1814    0.0  
BK049513.1 TPA: Microviridae sp. isolate ct1F19, partial genome       1175    0.0  
BK053456.1 TPA: Microviridae sp. isolate ctrSt8, partial genome       1142    0.0  
BK049298.1 TPA: Microviridae sp. isolate ctHST2, partial genome       1138    0.0  
BK027818.1 TPA: Microviridae sp. isolate ct0Qo25, partial genome      1094    0.0  
BK036934.1 TPA: Microviridae sp. isolate ctIb85, partial genome       1002    0.0  
BK020120.1 TPA: Microviridae sp. isolate ctgvf3, partial genome       977     0.0  
BK054116.1 TPA: Microviridae sp. isolate ctbpM4, partial genome       965     0.0  
BK025966.1 TPA: Microviridae sp. isolate ctSoO5, partial genome       885     0.0  
BK029791.1 TPA: Microviridae sp. isolate ctHtc3, partial genome       874     0.0  
BK039376.1 TPA: Microviridae sp. isolate ctH6W2, partial genome       93.5    7e-14


Query= LVF1_p2_ssDNA_700_length=1104_depth=0.52x

Length=1104

RID: CYYEYGU0016


***** No hits found *****


Query= LVF1_p2_ssDNA_707_length=1085_depth=0.57x

Length=1085

RID: CYYEYGU0016


***** No hits found *****


Query= LVF3_p1_dsDNA_6_length=41649_depth=1.93x_circular=true

Length=41649

RID: BR1FKM4Y016
                                                                      Score     E
Sequences producing significant alignments:                          (Bits)  Value

ON287377.1 Serratia phage vB_SmaS-Kaonashi, complete genome           76912   0.0   
KT184661.1 Yersinia phage vB_YenP_ISAO8, complete genome              48676   0.0   
MT682390.1 Aeromonas phage Atoyac15                                   5382    0.0   
MT682387.1 Aeromonas phage Atoyac10                                   5099    0.0   
MT682391.1 Aeromonas phage Atoyac23                                   5035    0.0   
MT682388.1 Aeromonas phage Atoyac13                                   4202    0.0   
MT682389.1 Aeromonas phage Atoyac14                                   4161    0.0   
MT682386.1 Aeromonas phage Atoyac1                                    4157    0.0   
NC_047951.1 Yersinia phage phiR8-01 complete genome                   3363    0.0   
MZ592920.1 Vibrio phage vB_VpP_G1                                     1116    0.0   
LN878149.1 Cronobacter phage Dev-CD-23823 complete sequence           1016    0.0   
NC_047966.1 Aeromonas phage 25AhydR2PP, complete genome               1011    0.0   
KC107834.1 Cronobacter sakazakii phage vB_CskP_GAP227, complete g...  996     0.0   
MW250276.1 Kosakonia virus Kc318                                      963     0.0   
MK330684.1 Aeromonas phage ZPAH7B, complete genome                    913     0.0   
NC_048133.1 Aeromonas phage ZPAH7, complete genome                    913     0.0   
NC_047748.1 Klebsiella phage phiBO1E, complete genome                 894     0.0   
MK838111.1 Aeromonas phage LAh5                                       752     0.0   
MK838110.1 Aeromonas phage LAh4                                       752     0.0   
MK838109.1 Aeromonas phage LAh3                                       752     0.0   
MK838107.1 Aeromonas phage LAh1                                       752     0.0   
OL362270.1 Klebsiella phage 6937, complete genome                     747     0.0   
MK838108.1 Aeromonas phage LAh2                                       730     0.0   
JN651747.1 Aeromonas phage phiAS7, complete genome                    610     5e-168
MT197176.1 Klebsiella phage VLC6                                      595     2e-163
MN794003.1 Klebsiella phage VLC4                                      595     2e-163
NC_047779.1 Klebsiella phage KP-Rio/2015, complete genome             590     7e-162
MZ602146.1 Klebsiella phage vB_KpnP_NER40, complete genome            584     3e-160
NC_047778.1 Pectobacterium phage PP2, complete genome                 580     4e-159
OL976437.1 Klebsiella phage Kpn BHU3, partial genome                  575     2e-157
OU509533.1 Klebsiella pneumoniae phage strain 5899STDY8049228 gen...  575     2e-157
OL979479.1 Klebsiella phage Kpn BHU2, partial genome                  573     7e-157
OL979478.1 Klebsiella phage Kpn BHU1, partial genome                  573     7e-157
OL474125.1 Klebsiella phage BUCT86                                    556     7e-152
MN509793.1 Pectobacterium phage MA13                                  555     3e-151
NC_047865.1 Aeromonas phage CF7, complete genome                      553     9e-151
NC_047866.1 Aeromonas phage Ahp1, complete genome                     531     4e-144
NC_047805.1 Yersinia phage fHe-Yen3-01, complete genome               497     4e-134
NC_019911.2 Yersinia phage phi80-18 complete genome                   490     7e-132
JN882298.1 Escherichia phage phiKT, complete genome                   414     5e-109
MN855796.1 Siphoviridae sp. isolate 92, complete genome               396     2e-103
NC_048111.1 Pectobacterium phage Arno160, complete genome             230     2e-53 
NC_048025.1 Shigella phage SFPH2, complete genome                     95.3    7e-13 
OL355130.1 Enterobacter phage ENC2-2, partial genome                  89.8    3e-11 
OL355126.1 Enterobacter phage ENC31, partial genome                   89.8    3e-11 
MN844877.1 Sphaerotilus phage vB_SnaP-R1                              78.7    7e-08 
NC_048177.1 Escherichia phage Lidtsur, complete genome                71.3    1e-05 
MN850625.1 Escherichia phage smaasur, complete genome                 65.8    5e-04 
XM_033396678.1 PREDICTED: Drosophila miranda pre-mRNA-processing-...  52.8    4.2   
OX030927.1 Anopheles bellator genome assembly, chromosome: 1          52.8    4.2   


Query= LVF3_p1_dsDNA_10_length=27807_depth=0.32x

Length=27807

RID: BPNYFXEZ016
                                                                      Score     E
Sequences producing significant alignments:                          (Bits)  Value

LT960552.1 Yersinia phage fHe-Yen9-03 genome assembly, complete g...  119     3e-20
NC_042116.1 Yersinia phage fHe-Yen9-04 genome assembly, complete ...  119     3e-20
MT001829.1 Salmonella phage SE_PL                                     104     8e-16
MK773491.1 Salmonella phage 7t3                                       104     8e-16
AB897757.1 Klebsiella phage K64-1 DNA, complete genome                104     8e-16
JQ513383.1 Enterobacteria phage vB_KleM-RaK2, complete genome         102     3e-15
NC_041917.1 Serratia phage BF, complete genome                        100     1e-14
MW879344.1 Erwinia phage pEa_SNUABM_49, complete genome               100     1e-14
MW879343.1 Erwinia phage pEa_SNUABM_44, complete genome               100     1e-14
MW879342.1 Erwinia phage pEa_SNUABM_19, complete genome               100     1e-14
MT939488.1 Erwinia phage pEa_SNUABM_50, complete genome               100     1e-14
MT939487.1 Erwinia phage pEa_SNUABM_47, complete genome               100     1e-14
MT939486.1 Erwinia phage pEa_SNUABM_12, complete genome               100     1e-14
MK268344.1 Salmonella phage Munch                                     97.1    1e-13
KM507819.1 Escherichia phage 121Q, complete genome                    67.6    1e-04
LC494302.1 Escherichia phage SP27 DNA, complete genome                65.8    4e-04
MK817115.1 Escherichia phage vB_EcoM_phAPEC6                          63.9    0.001
MK327931.1 Escherichia phage vB_EcoM_G17                              63.9    0.001
MH383160.1 Escherichia phage UB, complete genome                      63.9    0.001
KY290955.1 Aeromonas phage 65.2, complete genome                      63.9    0.001
LT603033.1 Escherichia phage vB_Eco_slurp01 genome assembly, chro...  63.9    0.001
KT919972.1 Vibrio phage phi-Grn1, complete genome                     63.9    0.001
KP671755.1 Vibrio phage ValKK3, complete genome                       63.9    0.001
ON000910.1 Vibrio phage XZ1, complete genome                          63.9    0.001
NC_015251.1 Aeromonas phage 65, complete genome                       63.9    0.001
KC295538.1 Escherichia phage PBECO 4, complete genome                 63.9    0.001
GU459069.1 Aeromonas phage 65, complete genome                        63.9    0.001
MK568540.2 Vibrio phage Va3, complete genome                          62.1    0.005
KC131129.1 Vibrio phage VH7D, complete genome                         62.1    0.005
MT612989.1 Vibrio phage vB_ValM_R11Z                                  62.1    0.005
MT612988.1 Vibrio phage vB_ValM_R10Z                                  62.1    0.005
MH494197.1 Escherichia phage CMSTMSU                                  60.2    0.017
OU509535.1 Klebsiella pneumoniae phage strain 5899STDY8049212 gen...  60.2    0.017
MT708547.1 Klebsiella phage Muenster                                  60.2    0.017
MG592456.1 Vibrio phage 1.081.O._10N.286.52.C2                        56.5    0.22 
JN882285.1 Cronobacter phage vB_CsaM_GAP32, complete genome           56.5    0.22 
HG992327.1 Tinea trinotella genome assembly, chromosome: 22           52.8    2.8  


Query= LVF3_p1_dsDNA_11_length=26598_depth=0.49x

Length=26598

RID: BPJKWVSN016
                                                                      Score     E
Sequences producing significant alignments:                          (Bits)  Value

JX094500.1 Cronobacter phage CR5, complete genome                     11400   0.0  
MW845759.1 Erwinia phage pEa_SNUABM_38, complete genome               7709    0.0  
NC_048173.1 Erwinia phage Derbicus, complete genome                   7666    0.0  
KX397367.1 Erwinia phage vB_EamM_EarlPhillipIV, complete genome       7666    0.0  
KX397372.1 Erwinia phage vB_EamM_Phobos                               6176    0.0  
KX397371.1 Erwinia phage vB_EamM_Parshik                              231     3e-54
MW760841.1 Erwinia phage pEa_SNUABM_8, complete genome                169     3e-35
MW812338.1 Erwinia phage pEa_SNUABM_4                                 169     3e-35
MH221129.1 Salmonella phage SPAsTU                                    161     4e-33
MH221128.1 Salmonella phage STsAS                                     161     4e-33
NC_048016.1 Erwinia phage Wellington, complete genome                 158     5e-32
KX397369.1 Erwinia phage vB_EamM_Kwan, complete genome                154     7e-31
MW812340.1 Erwinia phage pEa_SNUABM_42                                73.1    2e-06
MW384823.1 Erwinia phage pEa_SNUABM_43                                73.1    2e-06


Query= LVF3_p1_dsDNA_13_length=23276_depth=0.24x

Length=23276

RID: BR2X3UFV013
                                                                      Score     E
Sequences producing significant alignments:                          (Bits)  Value

MT001829.1 Salmonella phage SE_PL                                     837     0.0  
MK773491.1 Salmonella phage 7t3                                       837     0.0  
MK268344.1 Salmonella phage Munch                                     756     0.0  
MK327931.1 Escherichia phage vB_EcoM_G17                              108     5e-17
MW822008.1 Escherichia phage BF17                                     108     5e-17
LC494302.1 Escherichia phage SP27 DNA, complete genome                102     2e-15
LT603033.1 Escherichia phage vB_Eco_slurp01 genome assembly, chro...  102     2e-15
KC295538.1 Escherichia phage PBECO 4, complete genome                 99.0    3e-14
MH494197.1 Escherichia phage CMSTMSU                                  95.3    4e-13
KM507819.1 Escherichia phage 121Q, complete genome                    93.5    1e-12
MH383160.1 Escherichia phage UB, complete genome                      78.7    4e-08
NC_041917.1 Serratia phage BF, complete genome                        78.7    4e-08
OU509535.1 Klebsiella pneumoniae phage strain 5899STDY8049212 gen...  78.7    4e-08
MW879343.1 Erwinia phage pEa_SNUABM_44, complete genome               78.7    4e-08
MT939487.1 Erwinia phage pEa_SNUABM_47, complete genome               78.7    4e-08
MT939486.1 Erwinia phage pEa_SNUABM_12, complete genome               78.7    4e-08
NC_042116.1 Yersinia phage fHe-Yen9-04 genome assembly, complete ...  75.0    5e-07
MW879342.1 Erwinia phage pEa_SNUABM_19, complete genome               75.0    5e-07
MT939488.1 Erwinia phage pEa_SNUABM_50, complete genome               75.0    5e-07
MW879344.1 Erwinia phage pEa_SNUABM_49, complete genome               73.1    2e-06
MK817115.1 Escherichia phage vB_EcoM_phAPEC6                          71.3    6e-06
JQ513383.1 Enterobacteria phage vB_KleM-RaK2, complete genome         71.3    6e-06
AP019533.1 Enterobacter asburiae MRY18-106 DNA, complete genome       56.5    0.18 
CP034336.1 Enterobacter asburiae strain CAV1043 chromosome, compl...  56.5    0.18 
CP017990.1 Enterobacter cloacae complex sp. ECNIH7, complete genome   56.5    0.18 
CP019628.1 Pseudoalteromonas aliena strain EH1 chromosome, comple...  56.5    0.18 
CP014993.1 Enterobacter asburiae strain ENIPBJ-CG1, complete genome   56.5    0.18 
CP011591.1 Enterobacter asburiae strain CAV1043, complete genome      56.5    0.18 
OW849503.1 Enterobacter cloacae isolate 24 genome assembly, chrom...  56.5    0.18 
OW849497.1 Enterobacter cloacae isolate 23 genome assembly, chrom...  56.5    0.18 
OW849320.1 Enterobacter cloacae isolate 24 genome assembly, chrom...  56.5    0.18 
OW849234.1 Enterobacter cloacae isolate 23 genome assembly, chrom...  56.5    0.18 
OW849203.1 Enterobacter cloacae isolate 23 genome assembly, chrom...  56.5    0.18 
CP007546.1 Enterobacter asburiae L1, complete genome                  56.5    0.18 
CP074154.1 Enterobacter asburiae strain JBIWA007 chromosome, comp...  56.5    0.18 
CP074177.1 Enterobacter asburiae strain JBIWA002 chromosome, comp...  56.5    0.18 
CP074584.1 Enterobacter asburiae strain L1 delta-T1RM chromosome,...  56.5    0.18 
CP066278.1 Enterobacter asburiae strain FDAARGOS_1056 chromosome      56.5    0.18 
CP056716.1 Enterobacter asburiae strain RHBSTW-00516 chromosome, ...  56.5    0.18 
CP056711.1 Enterobacter asburiae strain RHBSTW-00542 chromosome, ...  56.5    0.18 
CP056766.1 Enterobacter cloacae strain RHBSTW-00675 chromosome, c...  56.5    0.18 
AP022228.1 Enterobacter cloacae DNA, complete genome, strain: WP8...  56.5    0.18 
CP029185.2 Limnobaculum parvum strain HYN0051 chromosome, complet...  54.7    0.65 


Query= LVF3_p1_dsDNA_15_length=21483_depth=0.76x

Length=21483

RID: BPJ65ZAN016
                                                                      Score     E
Sequences producing significant alignments:                          (Bits)  Value

JX094500.1 Cronobacter phage CR5, complete genome                     34350   0.0  
NC_048173.1 Erwinia phage Derbicus, complete genome                   19204   0.0  
KX397367.1 Erwinia phage vB_EamM_EarlPhillipIV, complete genome       19198   0.0  
MW845759.1 Erwinia phage pEa_SNUABM_38, complete genome               19099   0.0  
KX397372.1 Erwinia phage vB_EamM_Phobos                               8497    0.0  
NC_031107.2 Erwinia phage vB_EamM_Asesino, complete genome            315     2e-79
JX316028.1 Erwinia phage phiEaH2, complete genome                     278     3e-68
KX397373.1 Erwinia phage vB_EamM_Stratton, complete genome            259     1e-62
MW812343.1 Erwinia phage pEa_SNUABM_6                                 222     2e-51
MW812342.1 Erwinia phage pEa_SNUABM_10                                215     3e-49
MW812340.1 Erwinia phage pEa_SNUABM_42                                211     3e-48
MW384823.1 Erwinia phage pEa_SNUABM_43                                211     3e-48
NC_042056.1 Erwinia phage vB_EamM_Machina, complete genome            187     6e-41
KX397368.1 Erwinia phage vB_EamM_Huxley, complete genome              187     6e-41
KX397365.1 Erwinia phage vB_EamM_Caitlin                              63.9    0.001


Query= LVF3_p1_dsDNA_16_length=20776_depth=0.24x

Length=20776

RID: BR3YGRMX013
                                                                      Score     E
Sequences producing significant alignments:                          (Bits)  Value

NC_041878.1 Pectobacterium phage CBB, complete genome                 451     2e-120
JN882285.1 Cronobacter phage vB_CsaM_GAP32, complete genome           416     6e-110
OA888889.1 Notodromas monacha                                         52.8    2.1   


Query= LVF3_p1_dsDNA_19_length=15595_depth=0.52x

Length=15595

RID: BRNY1TU9016
                                                                      Score     E
Sequences producing significant alignments:                          (Bits)  Value

JX094500.1 Cronobacter phage CR5, complete genome                     14933   0.0  
NC_048173.1 Erwinia phage Derbicus, complete genome                   2263    0.0  
KX397367.1 Erwinia phage vB_EamM_EarlPhillipIV, complete genome       2257    0.0  
MW845759.1 Erwinia phage pEa_SNUABM_38, complete genome               1718    0.0  
KX397372.1 Erwinia phage vB_EamM_Phobos                               1550    0.0  


Query= LVF3_p1_dsDNA_21_length=14917_depth=0.24x

Length=14917

RID: BPN6NV2J016
                                                                      Score     E
Sequences producing significant alignments:                          (Bits)  Value

MW879342.1 Erwinia phage pEa_SNUABM_19, complete genome               1103    0.0   
MT939488.1 Erwinia phage pEa_SNUABM_50, complete genome               1103    0.0   
NC_041917.1 Serratia phage BF, complete genome                        1081    0.0   
MW879344.1 Erwinia phage pEa_SNUABM_49, complete genome               1074    0.0   
MW879343.1 Erwinia phage pEa_SNUABM_44, complete genome               1074    0.0   
MT939486.1 Erwinia phage pEa_SNUABM_12, complete genome               1070    0.0   
MT939487.1 Erwinia phage pEa_SNUABM_47, complete genome               1057    0.0   
NC_042116.1 Yersinia phage fHe-Yen9-04 genome assembly, complete ...  658     0.0   
LT960552.1 Yersinia phage fHe-Yen9-03 genome assembly, complete g...  641     7e-178
MT001829.1 Salmonella phage SE_PL                                     529     6e-144
MK773491.1 Salmonella phage 7t3                                       529     6e-144
MK268344.1 Salmonella phage Munch                                     324     3e-82 
ON286972.1 Escherichia phage A4, complete genome                      315     2e-79 
JN882285.1 Cronobacter phage vB_CsaM_GAP32, complete genome           302     1e-75 
NC_041878.1 Pectobacterium phage CBB, complete genome                 69.4    1e-05 
CP015207.1 Sporosarcina ureae strain P8, complete genome              60.2    0.009 
CP053557.1 Exiguobacterium sp. Helios chromosome, complete genome     54.7    0.41  
OV121077.1 Nemoura dubitans genome assembly, chromosome: 4            52.8    1.5   
XM_002507578.1 Micromonas commoda predicted protein partial mRNA      52.8    1.5   
CP001574.1 Micromonas sp. RCC299 chromosome 1, complete sequence      52.8    1.5   


Query= LVF3_p1_dsDNA_22_length=14915_depth=0.23x

Length=14915

RID: BR57RNH1013
                                                                      Score     E
Sequences producing significant alignments:                          (Bits)  Value

NC_041878.1 Pectobacterium phage CBB, complete genome                 1037    0.0   
MW822008.1 Escherichia phage BF17                                     767     0.0   
MH494197.1 Escherichia phage CMSTMSU                                  739     0.0   
JN882285.1 Cronobacter phage vB_CsaM_GAP32, complete genome           507     3e-137
MW879344.1 Erwinia phage pEa_SNUABM_49, complete genome               488     1e-131
MW879343.1 Erwinia phage pEa_SNUABM_44, complete genome               488     1e-131
MW879342.1 Erwinia phage pEa_SNUABM_19, complete genome               488     1e-131
MT939488.1 Erwinia phage pEa_SNUABM_50, complete genome               488     1e-131
MT939487.1 Erwinia phage pEa_SNUABM_47, complete genome               488     1e-131
MT939486.1 Erwinia phage pEa_SNUABM_12, complete genome               488     1e-131
LT960552.1 Yersinia phage fHe-Yen9-03 genome assembly, complete g...  484     1e-130
NC_041917.1 Serratia phage BF, complete genome                        483     4e-130
NC_042116.1 Yersinia phage fHe-Yen9-04 genome assembly, complete ...  481     2e-129


Query= LVF3_p1_dsDNA_23_length=13945_depth=0.19x

Length=13945

RID: BRJRRGP5013
                                                                      Score     E
Sequences producing significant alignments:                          (Bits)  Value

MT001829.1 Salmonella phage SE_PL                                     4410    0.0  
MK773491.1 Salmonella phage 7t3                                       4410    0.0  
MK268344.1 Salmonella phage Munch                                     4338    0.0  
ON286972.1 Escherichia phage A4, complete genome                      204     4e-46
MK817115.1 Escherichia phage vB_EcoM_phAPEC6                          198     2e-44
LT603033.1 Escherichia phage vB_Eco_slurp01 genome assembly, chro...  198     2e-44
LC494302.1 Escherichia phage SP27 DNA, complete genome                193     8e-43
MK327931.1 Escherichia phage vB_EcoM_G17                              193     8e-43
KM507819.1 Escherichia phage 121Q, complete genome                    193     8e-43
KC295538.1 Escherichia phage PBECO 4, complete genome                 193     8e-43
CP072844.1 Psychrosphaera aestuarii strain PSC101 chromosome, com...  54.7    0.39 
OW052027.1 Lobophora halterata genome assembly, chromosome: 26        52.8    1.4  


Query= LVF3_p1_dsDNA_25_length=13589_depth=0.23x

Length=13589

RID: BR2ETUCW013
                                                                      Score     E
Sequences producing significant alignments:                          (Bits)  Value

NC_041878.1 Pectobacterium phage CBB, complete genome                 1323    0.0   
JN882285.1 Cronobacter phage vB_CsaM_GAP32, complete genome           1223    0.0   
MT001829.1 Salmonella phage SE_PL                                     952     0.0   
MK773491.1 Salmonella phage 7t3                                       952     0.0   
MK268344.1 Salmonella phage Munch                                     952     0.0   
ON286972.1 Escherichia phage A4, complete genome                      632     4e-175
MW879343.1 Erwinia phage pEa_SNUABM_44, complete genome               411     2e-108
NC_041917.1 Serratia phage BF, complete genome                        405     9e-107
MW879344.1 Erwinia phage pEa_SNUABM_49, complete genome               405     9e-107
MW879342.1 Erwinia phage pEa_SNUABM_19, complete genome               405     9e-107
MT939488.1 Erwinia phage pEa_SNUABM_50, complete genome               405     9e-107
MT939487.1 Erwinia phage pEa_SNUABM_47, complete genome               399     4e-105
MT939486.1 Erwinia phage pEa_SNUABM_12, complete genome               399     4e-105
AB897757.1 Klebsiella phage K64-1 DNA, complete genome                117     5e-20 
OU509535.1 Klebsiella pneumoniae phage strain 5899STDY8049212 gen...  117     5e-20 
JQ513383.1 Enterobacteria phage vB_KleM-RaK2, complete genome         117     5e-20 
MT708547.1 Klebsiella phage Muenster                                  111     2e-18 
XM_041147056.1 PREDICTED: Juglans microcarpa x Juglans regia DExH...  56.5    0.10  
XM_019004687.2 PREDICTED: Juglans regia DExH-box ATP-dependent RN...  56.5    0.10  


Query= LVF3_p1_dsDNA_27_length=13047_depth=0.72x

Length=13047

RID: BRMUKZC9016
                                                                      Score     E
Sequences producing significant alignments:                          (Bits)  Value

JX094500.1 Cronobacter phage CR5, complete genome                     22203   0.0  
MW845759.1 Erwinia phage pEa_SNUABM_38, complete genome               13673   0.0  
NC_048173.1 Erwinia phage Derbicus, complete genome                   13573   0.0  
KX397367.1 Erwinia phage vB_EamM_EarlPhillipIV, complete genome       13564   0.0  
KX397372.1 Erwinia phage vB_EamM_Phobos                               7757    0.0  
FR990125.1 Ochlodes sylvanus genome assembly, chromosome: 2           54.7    0.36 


Query= LVF3_p1_dsDNA_30_length=12309_depth=0.23x

Length=12309

RID: BRNGEEME016


***** No hits found *****


Query= LVF3_p1_dsDNA_31_length=12258_depth=0.20x

Length=12258

RID: BPUTX193016
                                                                      Score     E
Sequences producing significant alignments:                          (Bits)  Value

LT603033.1 Escherichia phage vB_Eco_slurp01 genome assembly, chro...  294     2e-73
KC295538.1 Escherichia phage PBECO 4, complete genome                 289     9e-72
MK327931.1 Escherichia phage vB_EcoM_G17                              278     2e-68
MW822008.1 Escherichia phage BF17                                     278     2e-68
LC494302.1 Escherichia phage SP27 DNA, complete genome                272     9e-67
KM507819.1 Escherichia phage 121Q, complete genome                    272     9e-67
ON286972.1 Escherichia phage A4, complete genome                      270     3e-66
MK817115.1 Escherichia phage vB_EcoM_phAPEC6                          267     4e-65
MH383160.1 Escherichia phage UB, complete genome                      255     9e-62
MH494197.1 Escherichia phage CMSTMSU                                  224     2e-52
CP041329.1 Shewanella sp. Scap07 chromosome, complete genome          56.5    0.095
CP031473.1 Vibrio coralliilyticus strain RE22 chromosome 2, compl...  52.8    1.2  
OW388294.1 Gibbula magus genome assembly, chromosome: 6               52.8    1.2  


Query= LVF3_p1_dsDNA_33_length=11998_depth=0.25x

Length=11998

RID: BR4CVZAK013
                                                                      Score     E
Sequences producing significant alignments:                          (Bits)  Value

NC_041878.1 Pectobacterium phage CBB, complete genome                 1242    0.0  
JN882285.1 Cronobacter phage vB_CsaM_GAP32, complete genome           990     0.0  
MT001829.1 Salmonella phage SE_PL                                     950     0.0  
MK773491.1 Salmonella phage 7t3                                       950     0.0  
MK268344.1 Salmonella phage Munch                                     950     0.0  
MW879344.1 Erwinia phage pEa_SNUABM_49, complete genome               905     0.0  
MT939487.1 Erwinia phage pEa_SNUABM_47, complete genome               905     0.0  
NC_041917.1 Serratia phage BF, complete genome                        900     0.0  
MT939486.1 Erwinia phage pEa_SNUABM_12, complete genome               900     0.0  
MW879342.1 Erwinia phage pEa_SNUABM_19, complete genome               894     0.0  
MT939488.1 Erwinia phage pEa_SNUABM_50, complete genome               894     0.0  
MW879343.1 Erwinia phage pEa_SNUABM_44, complete genome               889     0.0  
MW822008.1 Escherichia phage BF17                                     839     0.0  
MH494197.1 Escherichia phage CMSTMSU                                  798     0.0  
LT960552.1 Yersinia phage fHe-Yen9-03 genome assembly, complete g...  785     0.0  
ON286972.1 Escherichia phage A4, complete genome                      785     0.0  
NC_042116.1 Yersinia phage fHe-Yen9-04 genome assembly, complete ...  780     0.0  


Query= LVF3_p1_dsDNA_35_length=11876_depth=0.24x

Length=11876

RID: BPSN30B0016
                                                                      Score     E
Sequences producing significant alignments:                          (Bits)  Value

NC_041878.1 Pectobacterium phage CBB, complete genome                 158     2e-32
LT960552.1 Yersinia phage fHe-Yen9-03 genome assembly, complete g...  154     3e-31
NC_042116.1 Yersinia phage fHe-Yen9-04 genome assembly, complete ...  154     3e-31
MT001829.1 Salmonella phage SE_PL                                     143     7e-28
MK773491.1 Salmonella phage 7t3                                       143     7e-28
MK268344.1 Salmonella phage Munch                                     143     7e-28
NC_041917.1 Serratia phage BF, complete genome                        132     1e-24
MW879344.1 Erwinia phage pEa_SNUABM_49, complete genome               132     1e-24
MT939488.1 Erwinia phage pEa_SNUABM_50, complete genome               132     1e-24
MT939487.1 Erwinia phage pEa_SNUABM_47, complete genome               132     1e-24
MW879343.1 Erwinia phage pEa_SNUABM_44, complete genome               126     7e-23
MW879342.1 Erwinia phage pEa_SNUABM_19, complete genome               126     7e-23
MT939486.1 Erwinia phage pEa_SNUABM_12, complete genome               126     7e-23
ON287373.1 Serratia phage vB_SmaM-Kamaji, complete genome             111     2e-18
ON286972.1 Escherichia phage A4, complete genome                      93.5    7e-13
MK327931.1 Escherichia phage vB_EcoM_G17                              91.6    3e-12
LT603033.1 Escherichia phage vB_Eco_slurp01 genome assembly, chro...  91.6    3e-12
KM507819.1 Escherichia phage 121Q, complete genome                    91.6    3e-12
LC494302.1 Escherichia phage SP27 DNA, complete genome                86.1    1e-10
MK817115.1 Escherichia phage vB_EcoM_phAPEC6                          86.1    1e-10
MH383160.1 Escherichia phage UB, complete genome                      86.1    1e-10
KC295538.1 Escherichia phage PBECO 4, complete genome                 86.1    1e-10
MH494197.1 Escherichia phage CMSTMSU                                  84.2    4e-10
MW822008.1 Escherichia phage BF17                                     84.2    4e-10
CP011371.1 Schlegelella brevitalea strain DSM 7029, complete genome   80.5    5e-09
AP025730.1 Sphaerotilus sp. FB-5 DNA, complete genome                 78.7    2e-08
CP088081.1 Ideonella dechloratans strain CCUG 30977 chromosome, c...  78.7    2e-08
CP054820.1 Burkholderia cenocepacia strain FDAARGOS_734 chromosome 3  76.8    7e-08
CP053676.1 Ferrovum myxofaciens isolate S2.4 chromosome, complete...  76.8    7e-08
CP050980.1 Burkholderia cenocepacia strain FDAARGOS_720 chromosome 1  76.8    7e-08
CP033840.1 Burkholderia dolosa strain FDAARGOS_562 chromosome 3, ...  76.8    7e-08
CP033856.1 Burkholderia multivorans strain FDAARGOS_496 chromosom...  76.8    7e-08
LR025742.1 Burkholderia stabilis genome assembly, chromosome: I       76.8    7e-08
CP034545.1 Burkholderia cenocepacia strain YG-3 chromosome 1, com...  76.8    7e-08
CP024902.1 Burkholderia pyrrocinia strain mHSR5 chromosome mHSR5_...  76.8    7e-08
CP029824.1 Burkholderia sp. JP2-270 chromosome 1, complete sequence   76.8    7e-08
CP021069.1 Burkholderia cenocepacia strain PC184 Mulks chromosome...  76.8    7e-08
AP018111.1 Burkholderia stabilis DNA, chromosome: 1, complete gen...  76.8    7e-08
CP020737.1 Burkholderia ubonensis subsp. mesacidophila strain ATC...  76.8    7e-08
CP020600.1 Burkholderia cenocepacia GIMC4560:Bcn122 chromosome 2 ...  76.8    7e-08
CP020599.1 Burkholderia cenocepacia GIMC4560:Bcn122 chromosome 1 ...  76.8    7e-08
CP017238.1 Burkholderia cenocepacia strain CR318 chromosome 1, co...  76.8    7e-08
CP019678.1 Burkholderia cenocepacia strain VC1254 chromosome 1, c...  76.8    7e-08
CP019674.1 Burkholderia cenocepacia strain VC12308 chromosome 1, ...  76.8    7e-08
CP019670.1 Burkholderia cenocepacia strain VC12802 chromosome 1, ...  76.8    7e-08
CP019668.1 Burkholderia cenocepacia strain VC7848, complete genome    76.8    7e-08
CP019666.1 Burkholderia cenocepacia strain VC2307 chromosome 1 se...  76.8    7e-08
CP010310.2 Pandoraea pulmonicola strain DSM 16583 chromosome, com...  76.8    7e-08
CP016442.1 Burkholderia stabilis strain ATCC BAA-67 chromosome 1,...  76.8    7e-08
CP013459.1 Burkholderia stagnalis strain MSMB735WGS chromosome 1,...  76.8    7e-08
CP013450.1 Burkholderia cenocepacia strain MSMB384WGS chromosome ...  76.8    7e-08
CP013446.1 Burkholderia ubonensis strain MSMB1189WGS isolate MSMB...  76.8    7e-08
CP013435.1 Burkholderia latens strain AU17928 isolate AU17928 chr...  76.8    7e-08
CP013420.1 Burkholderia ubonensis strain MSMB0783 chromosome 1, c...  76.8    7e-08
CP013414.1 Burkholderia ubonensis strain MSMB2035 chromosome 1, c...  76.8    7e-08
CP013397.1 Burkholderia cenocepacia strain FL-5-3-30-S1-D7 chromo...  76.8    7e-08
CP013373.1 Burkholderia sp. NRF60-BP8 chromosome 1, complete sequ...  76.8    7e-08
CP013370.1 Burkholderia ubonensis strain RF23-BP41 chromosome 1, ...  76.8    7e-08
CP013358.1 Burkholderia oklahomensis C6786 chromosome 1, complete...  76.8    7e-08
CP013357.1 Burkholderia oklahomensis EO147 chromosome 1, complete...  76.8    7e-08
CP015036.1 Burkholderia cenocepacia strain 895 chromosome 1, comp...  76.8    7e-08
CP015033.1 Burkholderia cenocepacia strain 842 chromosome 1, comp...  76.8    7e-08
CP011917.1 Burkholderia cenocepacia strain ST32 chromosome 1, com...  76.8    7e-08
CP011503.1 Burkholderia pyrrocinia strain DSM 10685 chromosome 1,...  76.8    7e-08
CP011301.1 Burkholderia cepacia strain LO6, complete genome           76.8    7e-08
CP009795.1 Burkholderia dolosa AU0158 chromosome 1, complete sequ...  76.8    7e-08
CP009555.1 Burkholderia oklahomensis C6786 chromosome I, complete...  76.8    7e-08
CP009488.1 Burkholderia ubonensis MSMB22 chromosome I, complete s...  76.8    7e-08
CP098497.1 Burkholderia cenocepacia strain C6433 chromosome 1         76.8    7e-08
CP090676.1 Burkholderia cenocepacia strain 2019Y71443953II chromo...  76.8    7e-08
CP090760.1 Burkholderia cenocepacia strain 2009Ycf95III chromosom...  76.8    7e-08
CP090763.1 Burkholderia cenocepacia strain 2008Ycf657 chromosome ...  76.8    7e-08
CP094459.1 Burkholderia pyrrocinia strain JK-SH007 chromosome 1, ...  76.8    7e-08
CP008726.1 Burkholderia oklahomensis strain EO147 chromosome 1, c...  76.8    7e-08
CP007787.1 Burkholderia cepacia strain DDS 7H-2 chromosome 1, com...  76.8    7e-08
CP007781.1 Burkholderia cenocepacia strain DWS 37E-2 chromosome 1...  76.8    7e-08
CP091012.1 Burkholderia cenocepacia strain CMCC(B)23006 chromosom...  76.8    7e-08
LK002536.1 TPA: Burkholderia cenocepacia AU 1054 tRNA-Ser-TGA-1-1...  76.8    7e-08
CP086006.1 Burkholderia dolosa strain FDAARGOS_1545 chromosome 1      76.8    7e-08
CP085967.1 Burkholderia dolosa strain FDAARGOS_1544 chromosome 1,...  76.8    7e-08
CP047399.1 Candidatus Vallotia lariciata isolate Ad13-081_Valloti...  76.8    7e-08
HG938370.1 Burkholderia cenocepacia H111 chromosome 1 complete ge...  76.8    7e-08
CP082882.1 Burkholderia dolosa strain FDAARGOS_1463 chromosome 1,...  76.8    7e-08
CP071137.1 Ferrovum myxofaciens isolate MI1III chromosome, comple...  76.8    7e-08
CP070327.1 Ferrovum myxofaciens isolate MI1I chromosome, complete...  76.8    7e-08
FR989819.1 Burkholderia cenocepacia strain R-12632 genome assembl...  76.8    7e-08
FR989815.1 Burkholderia cenocepacia strain R-12632 genome assembl...  76.8    7e-08
FR989811.1 Burkholderia cenocepacia strain R-12632 genome assembl...  76.8    7e-08
FR989807.1 Burkholderia cenocepacia strain R-12632 genome assembl...  76.8    7e-08
FR989803.1 Burkholderia cenocepacia strain R-12632 genome assembl...  76.8    7e-08
FR989799.1 Burkholderia cenocepacia strain R-12632 genome assembl...  76.8    7e-08
FR989795.1 Burkholderia cenocepacia strain R-12632 genome assembl...  76.8    7e-08
FR989791.1 Burkholderia cenocepacia strain R-12632 genome assembl...  76.8    7e-08
FR989787.1 Burkholderia cenocepacia strain R-12632 genome assembl...  76.8    7e-08
FR989783.1 Burkholderia cenocepacia strain R-12632 genome assembl...  76.8    7e-08
FR989779.1 Burkholderia cenocepacia strain R-12632 genome assembl...  76.8    7e-08
FR989775.1 Burkholderia cenocepacia strain R-12632 genome assembl...  76.8    7e-08
FR989771.1 Burkholderia cenocepacia strain R-12632 genome assembl...  76.8    7e-08
FR989767.1 Burkholderia cenocepacia strain R-12632 genome assembl...  76.8    7e-08
FR989763.1 Burkholderia cenocepacia strain R-12632 genome assembl...  76.8    7e-08
FR989759.1 Burkholderia cenocepacia strain R-12632 genome assembl...  76.8    7e-08
FR989755.1 Burkholderia cenocepacia strain R-12632 genome assembl...  76.8    7e-08
FR989751.1 Burkholderia cenocepacia strain R-12632 genome assembl...  76.8    7e-08
FR989747.1 Burkholderia cenocepacia strain R-12632 genome assembl...  76.8    7e-08
FR989743.1 Burkholderia cenocepacia strain R-12632 genome assembl...  76.8    7e-08
FR989739.1 Burkholderia cenocepacia strain R-12632 genome assembl...  76.8    7e-08
FR989735.1 Burkholderia cenocepacia strain R-12632 genome assembl...  76.8    7e-08
FR989731.1 Burkholderia cenocepacia strain R-12632 genome assembl...  76.8    7e-08
FR989727.1 Burkholderia cenocepacia strain R-12632 genome assembl...  76.8    7e-08
FR989723.1 Burkholderia cenocepacia strain R-12632 genome assembl...  76.8    7e-08
FR989719.1 Burkholderia cenocepacia strain R-12632 genome assembl...  76.8    7e-08
FR989715.1 Burkholderia cenocepacia strain R-12632 genome assembl...  76.8    7e-08
FR989711.1 Burkholderia cenocepacia strain R-12632 genome assembl...  76.8    7e-08
FR989707.1 Burkholderia cenocepacia strain R-12632 genome assembl...  76.8    7e-08
FR989703.1 Burkholderia cenocepacia strain R-12632 genome assembl...  76.8    7e-08
FR989699.1 Burkholderia cenocepacia strain R-12632 genome assembl...  76.8    7e-08
FR989695.1 Burkholderia cenocepacia strain R-12632 genome assembl...  76.8    7e-08
FR989691.1 Burkholderia cenocepacia strain R-12632 genome assembl...  76.8    7e-08
FR989687.1 Burkholderia cenocepacia strain R-12632 genome assembl...  76.8    7e-08
FR989683.1 Burkholderia cenocepacia strain R-12632 genome assembl...  76.8    7e-08
FR989679.1 Burkholderia cenocepacia strain R-12632 genome assembl...  76.8    7e-08
FR989675.1 Burkholderia cenocepacia strain R-12632 genome assembl...  76.8    7e-08
FR989671.1 Burkholderia cenocepacia strain R-12632 genome assembl...  76.8    7e-08
CP070977.1 Burkholderia pyrrocinia strain Hargis chromosome 1, co...  76.8    7e-08
CP071052.1 Burkholderia sp. LAS2 chromosome 1                         76.8    7e-08
CP073702.1 Burkholderia cenocepacia strain toggle3 chromosome 1, ...  76.8    7e-08
CP073674.1 Burkholderia cenocepacia strain toggle4 chromosome 1, ...  76.8    7e-08
CP073673.1 Burkholderia cenocepacia strain toggle2 chromosome 1, ...  76.8    7e-08
CP072604.1 Burkholderia latens strain AU2934 chromosome 1, comple...  76.8    7e-08
CP072601.1 Burkholderia latens strain AU0505 chromosome 1, comple...  76.8    7e-08
CP051234.1 Filomicrobium sp. isolate ih4 chromosome                   76.8    7e-08
CP053675.2 Ferrovum myxofaciens isolate MI1A chromosome, complete...  76.8    7e-08
CP045994.1 Burkholderia sp. MS389 chromosome 1, complete sequence     76.8    7e-08
CP041779.1 Burkholderia sp. MS455 chromosome 3, complete sequence     76.8    7e-08
CP069482.1 Burkholderia dolosa strain FDAARGOS_1272 chromosome 1,...  76.8    7e-08
CP065683.1 Burkholderia oklahomensis strain FDAARGOS_900 chromoso...  76.8    7e-08
CP054389.1 Nitrosomonas sp. H1_AOB3 chromosome                        76.8    7e-08
LR890523.1 Burkholderia cepacia isolate MINF_4A-sc-2280433 genome...  76.8    7e-08
LR798193.1 Burkholderia cenocepacia strain IST439 genome assembly...  76.8    7e-08
CP053300.1 Burkholderia cenocepacia strain K56-2 chromosome 1, co...  76.8    7e-08
CP060039.1 Burkholderia cenocepacia strain PS27 chromosome 1, com...  76.8    7e-08
AM747720.1 Burkholderia cenocepacia J2315 chromosome 1, complete ...  76.8    7e-08
CP000958.1 Burkholderia cenocepacia MC0-3 chromosome 1, complete ...  76.8    7e-08
AL954747.1 Nitrosomonas europaea ATCC 19718, complete genome          76.8    7e-08
CP000458.1 Burkholderia cenocepacia HI2424 chromosome 1, complete...  76.8    7e-08
CP010804.2 Candidatus Liberibacter asiaticus strain A4, complete ...  75.0    3e-07
CP029348.1 Candidatus Liberibacter asiaticus strain AHCA1 chromosome  75.0    3e-07
CP019958.1 Candidatus Liberibacter asiaticus strain JXGC chromoso...  75.0    3e-07
CP012157.1 Betaproteobacteria bacterium UKL13-2 chromosome, compl...  75.0    3e-07
CP004021.1 Candidatus Liberibacter africanus PTSAPSY, complete ge...  75.0    3e-07
CP061535.1 Candidatus Liberibacter asiaticus strain ReuSP1 chromo...  75.0    3e-07
AP014595.1 Candidatus Liberibacter asiaticus str. Ishi-1 DNA, com...  75.0    3e-07
CP045565.1 Candidatus Liberibacter asiaticus strain GDHZ11D chrom...  75.0    3e-07
CP006604.1 Candidatus Liberibacter americanus str. Sao Paulo, com...  75.0    3e-07
CP060689.1 Candidatus Liberibacter asiaticus strain Myan16 chromo...  75.0    3e-07
CP054879.1 Candidatus Liberibacter africanus isolate Ang37 chromo...  75.0    3e-07
CP064338.1 Schlegelella thermodepolymerans strain DSM 15344 chrom...  75.0    3e-07
CP041385.1 Candidatus Liberibacter asiaticus isolate TaiYZ2 chrom...  75.0    3e-07
CP054558.1 Candidatus Liberibacter asiaticus isolate CoFLP chromo...  75.0    3e-07
CP040636.1 Candidatus Liberibacter asiaticus isolate JRPAMB1 chro...  75.0    3e-07
CP001677.5 Candidatus Liberibacter asiaticus str. psy62, complete...  75.0    3e-07
CP002371.1 Candidatus Liberibacter solanacearum CLso-ZC1, complet...  75.0    3e-07
CP051296.1 Ralstonia solanacearum strain CIAT_078 chromosome, com...  73.1    9e-07
LR134182.1 Chromobacterium violaceum strain NCTC9695 genome assem...  73.1    9e-07
CP034195.1 Ralstonia solanacearum strain UA-1591 chromosome           73.1    9e-07
CP034199.1 Ralstonia solanacearum strain UA-1617 chromosome           73.1    9e-07
CP034194.1 Ralstonia solanacearum strain UA-1579 chromosome           73.1    9e-07
CP034196.1 Ralstonia solanacearum strain UA-1611 chromosome           73.1    9e-07
CP034198.1 Ralstonia solanacearum strain UA-1612 chromosome           73.1    9e-07
CP034197.1 Ralstonia solanacearum strain UA-1609 chromosome           73.1    9e-07
CP026307.1 Ralstonia solanacearum strain IBSBF 2571 chromosome, c...  73.1    9e-07
CP022798.1 Ralstonia solanacearum strain SL2064 chromosome, compl...  73.1    9e-07
CP022796.1 Ralstonia solanacearum strain SL2312 chromosome, compl...  73.1    9e-07
CP023016.1 Ralstonia solanacearum strain SL3022 chromosome, compl...  73.1    9e-07
CP022788.1 Ralstonia solanacearum strain SL3175 chromosome, compl...  73.1    9e-07
CP022776.1 Ralstonia solanacearum strain T11 chromosome, complete...  73.1    9e-07
CP022774.1 Ralstonia solanacearum strain T12 chromosome, complete...  73.1    9e-07
CP022770.1 Ralstonia solanacearum strain T51 chromosome, complete...  73.1    9e-07
CP022763.1 Ralstonia solanacearum strain T82 chromosome, complete...  73.1    9e-07
CP022761.1 Ralstonia solanacearum strain T95 chromosome, complete...  73.1    9e-07
CP022759.1 Ralstonia solanacearum strain T98 chromosome, complete...  73.1    9e-07
CP022757.1 Ralstonia solanacearum strain T101 chromosome, complet...  73.1    9e-07
CP021766.1 Ralstonia solanacearum strain RS 489 chromosome, compl...  73.1    9e-07
CP021652.1 Ralstonia solanacearum strain RS 488 chromosome, compl...  73.1    9e-07
CP019911.1 Blood disease bacterium A2-HR MARDI chromosome             73.1    9e-07
CP012943.1 Ralstonia solanacearum strain IBSBF1503, complete genome   73.1    9e-07
CP012939.1 Ralstonia solanacearum strain UW163, complete genome       73.1    9e-07
CP014702.1 Ralstonia solanacearum strain KACC 10722, complete genome  73.1    9e-07
CP012687.1 Ralstonia solanacearum strain UY031 chromosome, comple...  73.1    9e-07
AB897757.1 Klebsiella phage K64-1 DNA, complete genome                73.1    9e-07
CP088237.1 Ralstonia solanacearum strain UW251 chromosome             73.1    9e-07
CP088235.1 Ralstonia solanacearum strain CIP417_UW70 chromosome       73.1    9e-07
CP088233.1 Ralstonia solanacearum strain UW72 chromosome              73.1    9e-07
OU509535.1 Klebsiella pneumoniae phage strain 5899STDY8049212 gen...  73.1    9e-07
CP046729.1 Ralstonia syzygii strain LLRS-1 chromosome, complete g...  73.1    9e-07
CP021764.2 Ralstonia solanacearum strain CRMRs218 chromosome          73.1    9e-07
CP051228.1 Mesoflavibacter sp. isolate ih5 chromosome                 73.1    9e-07
CP068285.1 Ralstonia syzygii subsp. celebesensis strain UGMSS_Db0...  73.1    9e-07
CP051175.1 Ralstonia solanacearum strain Rs5 chromosome, complete...  73.1    9e-07
CP026092.2 Ralstonia solanacearum strain SFC chromosome               73.1    9e-07
CP026090.2 Ralstonia solanacearum strain IBSBF 2570 chromosome        73.1    9e-07
CP059896.1 Ciceribacter thiooxidans strain F43B chromosome, compl...  73.1    9e-07
FR854086.1 Ralstonia syzygii R24, genomic contig 00001-1628           73.1    9e-07
FR854062.1 blood disease bacterium R229, genomic contig 00006-1626    73.1    9e-07
CP002819.1 Ralstonia solanacearum Po82, complete genome               73.1    9e-07
FP885906.2 Ralstonia solanacearum str. PSI07 chromosome, complete...  73.1    9e-07
FP885897.1 Ralstonia solanacearum CFBP2957 chromosome complete ge...  73.1    9e-07
AE016825.1 Chromobacterium violaceum ATCC 12472, complete genome      73.1    9e-07
LR595898.1 Burkholderia pseudomallei isolate UKMR15 genome assemb...  71.3    3e-06
LR595896.1 Burkholderia pseudomallei isolate UKMD286 genome assem...  71.3    3e-06
LR595894.1 Burkholderia pseudomallei isolate UKMPMC2000 genome as...  71.3    3e-06
LR595892.1 Burkholderia pseudomallei isolate UKMH10 genome assemb...  71.3    3e-06
CP050894.1 Burkholderia multivorans strain FDAARGOS_624 chromosome 3  71.3    3e-06
CP050020.1 Burkholderia thailandensis strain BPM chromosome 1, co...  71.3    3e-06
CP046584.1 Burkholderia pseudomallei strain B03 chromosome 1, com...  71.3    3e-06
CP046346.1 Burkholderia multivorans strain FDAARGOS_722 chromosom...  71.3    3e-06
CP046343.1 Burkholderia multivorans strain FDAARGOS_726 chromosom...  71.3    3e-06
CP046336.1 Burkholderia multivorans strain FDAARGOS_719 chromosom...  71.3    3e-06
CP025300.3 Burkholderia pseudomallei strain H10 chromosome 1, com...  71.3    3e-06
CP038226.1 Burkholderia pseudomallei strain Yap1 chromosome 1, co...  71.3    3e-06
CP038224.1 Burkholderia pseudomallei strain Yap2a chromosome 1, c...  71.3    3e-06
CP038222.1 Burkholderia pseudomallei strain Yap3a chromosome 1, c...  71.3    3e-06
CP038220.1 Burkholderia pseudomallei strain Yap4 chromosome 1, co...  71.3    3e-06
CP038218.1 Burkholderia pseudomallei strain Yap5 chromosome 1, co...  71.3    3e-06
CP038216.1 Burkholderia pseudomallei strain Yap7 chromosome 1, co...  71.3    3e-06
CP038214.1 Burkholderia pseudomallei strain Yap6 chromosome 1, co...  71.3    3e-06
CP044058.1 Burkholderia multivorans strain FDAARGOS_622 chromosom...  71.3    3e-06
CP044054.1 Burkholderia multivorans strain FDAARGOS_623 chromosom...  71.3    3e-06
CP041220.1 Burkholderia pseudomallei strain InDRE_2Son2018 chromo...  71.3    3e-06
CP041218.1 Burkholderia pseudomallei strain InDRE_1Son2018 chromo...  71.3    3e-06
CP040552.1 Burkholderia pseudomallei strain VB2514 chromosome 2, ...  71.3    3e-06
CP040531.1 Burkholderia pseudomallei strain VB3253 chromosome 1, ...  71.3    3e-06
CP038805.1 Burkholderia pseudomallei strain HNBP001 chromosome 1,...  71.3    3e-06
CP038195.1 Burkholderia pseudomallei strain BPs122 chromosome 1, ...  71.3    3e-06
CP037970.1 Burkholderia pseudomallei strain BPs123 chromosome 1, ...  71.3    3e-06
CP037972.1 Burkholderia pseudomallei strain BPs133 chromosome 1, ...  71.3    3e-06
CP037976.1 Burkholderia pseudomallei strain BPs112 chromosome 1, ...  71.3    3e-06
CP037974.1 Burkholderia pseudomallei strain BPs114 chromosome 1, ...  71.3    3e-06
CP037758.1 Burkholderia pseudomallei strain BPs115 chromosome 1, ...  71.3    3e-06
CP037760.1 Burkholderia pseudomallei strain BPs116 chromosome 1, ...  71.3    3e-06
CP036452.1 Burkholderia pseudomallei strain BPs110 chromosome 1, ...  71.3    3e-06
CP036454.1 Burkholderia pseudomallei strain BPs111 chromosome 1, ...  71.3    3e-06
CP033745.1 Burkholderia multivorans strain FDAARGOS_548 chromosom...  71.3    3e-06
CP033750.1 Burkholderia multivorans strain FDAARGOS_547 chromosom...  71.3    3e-06
CP033703.1 Burkholderia pseudomallei strain FDAARGOS_593 chromoso...  71.3    3e-06
CP033705.1 Burkholderia pseudomallei strain FDAARGOS_592 chromoso...  71.3    3e-06
CP033702.1 Burkholderia pseudomallei strain FDAARGOS_594 chromoso...  71.3    3e-06
CP023775.1 Burkholderia pseudomallei strain BPHN1 chromosome 1, c...  71.3    3e-06
CP025306.1 Burkholderia pseudomallei strain D286 chromosome 1, co...  71.3    3e-06
CP025304.1 Burkholderia pseudomallei strain R15 chromosome R15.1,...  71.3    3e-06
CP025302.1 Burkholderia pseudomallei strain PMC2000 chromosome PM...  71.3    3e-06
CP022217.1 Burkholderia thailandensis strain FDAARGOS_242 chromos...  71.3    3e-06
CP022214.1 Burkholderia thailandensis strain FDAARGOS_241 chromos...  71.3    3e-06
CP020392.1 Burkholderia thailandensis strain FDAARGOS_238 chromos...  71.3    3e-06
CP020397.1 Burkholderia multivorans strain FDAARGOS_246 chromosom...  71.3    3e-06
CP020390.1 Burkholderia thailandensis strain FDAARGOS_237 chromos...  71.3    3e-06
CP017757.2 Cupriavidus necator strain NH9 chromosome 1, complete ...  71.3    3e-06
CP019042.1 Burkholderia pseudomallei strain 14M0960418 chromosome...  71.3    3e-06
CP025264.1 Burkholderia pseudomallei strain MSHR1435 chromosome 1...  71.3    3e-06
CP023499.1 Burkholderia thailandensis strain FDAARGOS_426 chromos...  71.3    3e-06
CP010348.1 Burkholderia mallei strain Turkey10 chromosome 1, comp...  71.3    3e-06
CP009931.1 Burkholderia mallei strain JHU chromosome 1, complete ...  71.3    3e-06
CP009929.1 Burkholderia mallei strain FMH chromosome 1, complete ...  71.3    3e-06
CP009742.1 Burkholderia mallei strain Turkey9 chromosome 2, compl...  71.3    3e-06
CP009739.1 Burkholderia mallei strain Turkey8 chromosome 1, compl...  71.3    3e-06
CP009737.1 Burkholderia mallei strain Turkey7 chromosome 1, compl...  71.3    3e-06
CP009735.1 Burkholderia mallei strain Turkey6 chromosome 1, compl...  71.3    3e-06
CP009733.1 Burkholderia mallei strain Turkey5 chromosome 1, compl...  71.3    3e-06
CP009731.1 Burkholderia mallei strain Turkey4 chromosome 1, compl...  71.3    3e-06
CP009729.1 Burkholderia mallei strain Turkey3 chromosome 1, compl...  71.3    3e-06
CP009727.1 Burkholderia mallei strain Turkey2 chromosome 1, compl...  71.3    3e-06
CP009725.1 Burkholderia mallei strain Turkey1 chromosome 1, compl...  71.3    3e-06
CP018414.1 Burkholderia pseudomallei strain 3000047530 chromosome...  71.3    3e-06
CP018413.1 Burkholderia pseudomallei strain 3000015486 chromosome...  71.3    3e-06
CP018410.1 Burkholderia pseudomallei strain 3000015237 chromosome...  71.3    3e-06
CP018408.1 Burkholderia pseudomallei strain 2013833057 chromosome...  71.3    3e-06
CP018406.1 Burkholderia pseudomallei strain 2013833055 chromosome...  71.3    3e-06
CP018405.1 Burkholderia pseudomallei strain 2013746878 chromosome...  71.3    3e-06
CP018403.1 Burkholderia pseudomallei strain 2013746877 chromosome...  71.3    3e-06
CP018400.1 Burkholderia pseudomallei strain 2013746811 chromosome...  71.3    3e-06
CP018399.1 Burkholderia pseudomallei strain 2013746777 chromosome...  71.3    3e-06
CP018395.1 Burkholderia pseudomallei strain 2013746776 chromosome...  71.3    3e-06
CP018393.1 Burkholderia pseudomallei strain 2011756296 chromosome...  71.3    3e-06
CP018391.1 Burkholderia pseudomallei strain 2011756295 chromosome...  71.3    3e-06
CP018389.1 Burkholderia pseudomallei strain 2011756189 chromosome...  71.3    3e-06
CP018387.1 Burkholderia pseudomallei strain 2010007509 chromosome...  71.3    3e-06
CP018384.1 Burkholderia pseudomallei strain 2008724860 chromosome...  71.3    3e-06
CP018383.1 Burkholderia pseudomallei strain 2008724758 chromosome...  71.3    3e-06
CP018380.1 Burkholderia pseudomallei strain 2008724734 chromosome...  71.3    3e-06
CP018418.1 Burkholderia pseudomallei strain 2002734728 chromosome...  71.3    3e-06
CP018376.1 Burkholderia pseudomallei strain 2002721684 chromosome...  71.3    3e-06
CP018373.1 Burkholderia pseudomallei strain 2002721184 chromosome...  71.3    3e-06
CP018372.1 Burkholderia pseudomallei strain 2002721171 chromosome...  71.3    3e-06
CP018369.1 Burkholderia pseudomallei strain 2002721123 chromosome...  71.3    3e-06
CP018368.1 Burkholderia pseudomallei strain 2002721100 chromosome...  71.3    3e-06
CP018416.1 Burkholderia pseudomallei strain 3000465972 chromosome...  71.3    3e-06
CP017052.1 Burkholderia pseudomallei strain MSHR3763 chromosome 1...  71.3    3e-06
CP017050.1 Burkholderia pseudomallei strain MSHR4083 chromosome 1...  71.3    3e-06
CP017048.1 Burkholderia pseudomallei strain MSHR5864 chromosome 1...  71.3    3e-06
CP017046.1 Burkholderia pseudomallei strain MSHR6755 chromosome 1...  71.3    3e-06
CP017044.1 Burkholderia pseudomallei strain MSHR7929 chromosome 1...  71.3    3e-06
CP016911.1 Burkholderia pseudomallei strain Burk178-Type2 chromos...  71.3    3e-06
CP016909.1 Burkholderia pseudomallei strain Burk178-Type1 chromos...  71.3    3e-06
CP018054.1 Burkholderia pseudomallei strain VB976100 chromosome 1...  71.3    3e-06
CP017175.1 Burkholderia mallei strain Bahrain1 chromosome 1, comp...  71.3    3e-06
CP013467.1 Burkholderia multivorans strain MSMB1640WGS chromosome...  71.3    3e-06
CP013457.1 Burkholderia sp. MSMB617WGS chromosome 1, complete seq...  71.3    3e-06
CP013448.1 Burkholderia sp. Bp7605 strain MSMB0175 chromosome 1, ...  71.3    3e-06
CP013430.1 Burkholderia multivorans strain AU1185 isolate AU1185 ...  71.3    3e-06
CP013424.1 Burkholderia savannae strain MSMB0852 chromosome 1, co...  71.3    3e-06
CP013417.1 Burkholderia savannae strain MSMB0266 chromosome 1, co...  71.3    3e-06
CP013411.1 Burkholderia thailandensis strain 2002721643 chromosom...  71.3    3e-06
CP013409.1 Burkholderia thailandensis strain 2002721121 chromosom...  71.3    3e-06
CP013407.1 Burkholderia thailandensis strain MSMB59 chromosome 1,...  71.3    3e-06
CP013389.1 Burkholderia mayonis strain BDU8 chromosome 1, complet...  71.3    3e-06
CP013386.1 Burkholderia mayonis strain BDU6 chromosome 1, complet...  71.3    3e-06
CP013360.1 Burkholderia thailandensis strain 2003015869 chromosom...  71.3    3e-06
CP016636.1 Burkholderia pseudomallei strain MS chromosome 1, comp...  71.3    3e-06
CP016638.1 Burkholderia pseudomallei strain M1 chromosome 1, comp...  71.3    3e-06
CP013380.1 Burkholderia sp. Bp5365 strain MSMB43 chromosome 1, co...  71.3    3e-06
CP012041.1 Burkholderia pseudomallei strain Bp1651 chromosome 1, ...  71.3    3e-06
CP012576.1 Burkholderia pseudomallei strain 982 chromosome 1, com...  71.3    3e-06
CP012517.1 Burkholderia pseudomallei strain vgh16W chromosome 1, ...  71.3    3e-06
CP012515.1 Burkholderia pseudomallei strain vgh16R chromosome 1, ...  71.3    3e-06
CP012094.1 Burkholderia pseudomallei strain 350105 chromosome 1 s...  71.3    3e-06
CP009549.1 Burkholderia sp. 2002721687 chromosome I, complete seq...  71.3    3e-06
CP010065.1 Burkholderia mallei strain 2002721276 chromosome 1, co...  71.3    3e-06
CP010017.1 Burkholderia thailandensis 34 chromosome 1, complete s...  71.3    3e-06
CP009942.1 Burkholderia mallei strain KC_1092 chromosome 1, compl...  71.3    3e-06
CP009899.1 Burkholderia pseudomallei Pasteur 52237 chromosome 1, ...  71.3    3e-06
CP009832.1 Burkholderia multivorans ATCC BAA-247 chromosome 1, co...  71.3    3e-06
CP009707.1 Burkholderia mallei strain 2002734306 chromosome I, co...  71.3    3e-06
CP009642.1 Burkholderia mallei strain India86-567-2 chromosome I,...  71.3    3e-06
CP009601.1 Burkholderia thailandensis 2002721643 chromosome I, co...  71.3    3e-06
CP009587.1 Burkholderia mallei strain 11 chromosome I, complete s...  71.3    3e-06
CP009585.1 Burkholderia pseudomallei strain PHLS 112 chromosome I...  71.3    3e-06
CP009551.1 Burkholderia pseudomallei PB08298010 chromosome I, com...  71.3    3e-06
CP009538.1 Burkholderia pseudomallei K96243 chromosome I, complet...  71.3    3e-06
CP009545.1 Burkholderia pseudomallei strain MSHR668 chromosome I,...  71.3    3e-06
CP009535.1 Burkholderia pseudomallei 7894 chromosome I, complete ...  71.3    3e-06
CP009478.1 Burkholderia pseudomallei MSHR2543 chromosome I, compl...  71.3    3e-06
CP009485.1 Burkholderia pseudomallei MSHR491 chromosome I, comple...  71.3    3e-06
CP009474.1 Burkholderia pseudomallei MSHR840 chromosome I, comple...  71.3    3e-06
CP009337.1 Burkholderia mallei strain 2002734299 chromosome 1, co...  71.3    3e-06
CP009298.1 Burkholderia pseudomallei 406e chromosome 1, complete ...  71.3    3e-06
CP004379.1 Burkholderia pseudomallei 1026b chromosome 1, complete...  71.3    3e-06
CP010973.1 Burkholderia pseudomallei strain vgh07 chromosome 1, c...  71.3    3e-06
CP008914.2 Burkholderia thailandensis strain 2003015869 chromosom...  71.3    3e-06
CP008732.2 Burkholderia mallei strain 2000031063 chromosome 1, co...  71.3    3e-06
CP009161.1 Burkholderia pseudomallei TSV 48 chromosome 1, complet...  71.3    3e-06
CP009162.1 Burkholderia pseudomallei K42 chromosome 1, complete s...  71.3    3e-06
CP009157.1 Burkholderia pseudomallei strain TSV202 chromosome 1, ...  71.3    3e-06
CP009151.1 Burkholderia pseudomallei B03 chromosome 1, complete s...  71.3    3e-06
CP009165.1 Burkholderia pseudomallei A79A chromosome 1, complete ...  71.3    3e-06
CP009153.1 Burkholderia pseudomallei MSHR3965 chromosome 1 sequence   71.3    3e-06
CP009235.1 Burkholderia pseudomallei MSHR62 chromosome 1, complet...  71.3    3e-06
CP009270.1 Burkholderia pseudomallei MSHR2243 chromosome 1, compl...  71.3    3e-06
CP009271.1 Burkholderia pseudomallei MSHR1153 chromosome 1, compl...  71.3    3e-06
CP004381.1 Burkholderia thailandensis E254 chromosome 1, complete...  71.3    3e-06
CP004377.1 Burkholderia pseudomallei NAU35A-3 chromosome 1, compl...  71.3    3e-06
CP004385.1 Burkholderia thailandensis MSMB59 chromosome 1, comple...  71.3    3e-06
CP008916.1 Burkholderia pseudomallei strain BGK chromosome 1, com...  71.3    3e-06
CP007802.1 Burkholderia mallei NCTC 10247 chromosome 1, complete ...  71.3    3e-06
OW622535.1 Burkholderia mallei strain 34 genome assembly, chromos...  71.3    3e-06
CP090669.1 Burkholderia multivorans strain 2020Y71669323 chromoso...  71.3    3e-06
CP090673.1 Burkholderia multivorans strain 2020Y71628512IV chromo...  71.3    3e-06
CP090680.1 Burkholderia multivorans strain 2019Y71421880II chromo...  71.3    3e-06
CP090682.1 Burkholderia multivorans strain 2019Y71417852IX chromo...  71.3    3e-06
CP090687.1 Burkholderia multivorans strain 2019Y60005016V chromos...  71.3    3e-06
CP090689.1 Burkholderia multivorans strain 2017Y71087112III chrom...  71.3    3e-06
CP090692.1 Burkholderia multivorans strain 2017Y71079786 chromoso...  71.3    3e-06
CP090695.1 Burkholderia multivorans strain 2017Y71078597II chromo...  71.3    3e-06
CP090703.1 Burkholderia multivorans strain 2016Y70888756VI chromo...  71.3    3e-06
CP090707.1 Burkholderia multivorans strain 2016Y70836300 chromoso...  71.3    3e-06
CP090711.1 Burkholderia multivorans strain 2015Y70709107II chromo...  71.3    3e-06
CP090714.1 Burkholderia multivorans strain 2015Y70629342III chrom...  71.3    3e-06
CP090718.1 Burkholderia multivorans strain 2014Y70532416II chromo...  71.3    3e-06
CP090721.1 Burkholderia multivorans strain 2014Y70522077 chromoso...  71.3    3e-06
CP090724.1 Burkholderia multivorans strain 2014Y70518672I chromos...  71.3    3e-06
CP090728.1 Burkholderia multivorans strain 2014Y70439247 chromoso...  71.3    3e-06
CP090733.1 Burkholderia multivorans strain 2011Ycf521III chromoso...  71.3    3e-06
CP090740.1 Burkholderia multivorans strain 2010Ycf635 chromosome ...  71.3    3e-06
CP090746.1 Burkholderia multivorans strain 2010Ycf576V chromosome...  71.3    3e-06
CP090747.1 Burkholderia multivorans strain 2010Ycf503 chromosome ...  71.3    3e-06
CP090753.1 Burkholderia multivorans strain 2010Ycf41 chromosome 1...  71.3    3e-06
CP090757.1 Burkholderia multivorans strain 2010Ycf31III chromosom...  71.3    3e-06
CP090766.1 Burkholderia multivorans strain 2008Ycf542 chromosome ...  71.3    3e-06
CP090770.1 Burkholderia multivorans strain 2007Ycf875II chromosom...  71.3    3e-06
CP090779.1 Burkholderia multivorans strain 2005Ycf971III chromoso...  71.3    3e-06
CP090782.1 Burkholderia multivorans strain 2004Ycf1069VI chromoso...  71.3    3e-06
CP090783.1 Burkholderia multivorans strain 2003Ycf875II chromosom...  71.3    3e-06
CP009209.1 Burkholderia pseudomallei strain BDP chromosome 1, com...  71.3    3e-06
CP009148.1 Burkholderia mallei strain FMH 23344 chromosome 1, com...  71.3    3e-06
CP009128.1 Burkholderia pseudomallei strain BSR chromosome 1, com...  71.3    3e-06
CP008894.1 Burkholderia pseudomallei HBPUB10303a chromosome 1, co...  71.3    3e-06
CP008911.1 Burkholderia pseudomallei HBPUB10134a chromosome 1, co...  71.3    3e-06
CP008892.1 Burkholderia pseudomallei MSHR5858 chromosome 1, compl...  71.3    3e-06
CP008909.1 Burkholderia pseudomallei MSHR5848 chromosome 1, compl...  71.3    3e-06
CP008785.1 Burkholderia thailandensis E264 chromosome 1, complete...  71.3    3e-06
CP008784.1 Burkholderia pseudomallei MSHR5855 chromosome 1, compl...  71.3    3e-06
CP008834.1 Burkholderia pseudomallei strain BGR chromosome 1, com...  71.3    3e-06
CP008781.1 Burkholderia pseudomallei strain Mahidol-1106a chromos...  71.3    3e-06
CP008764.1 Burkholderia pseudomallei strain MSHR346, complete seq...  71.3    3e-06
CP008780.1 Burkholderia pseudomallei strain MSHR1655 chromosome 1...  71.3    3e-06
CP008777.1 Burkholderia pseudomallei 576 chromosome 1, complete s...  71.3    3e-06
CP008758.1 Burkholderia pseudomallei strain 1106a chromosome 1, c...  71.3    3e-06
CP008755.1 Burkholderia pseudomallei strain 9 chromosome 1, compl...  71.3    3e-06
CP008730.1 Burkholderia multivorans strain DDS 15A-1 chromosome 1...  71.3    3e-06
CP008723.1 Burkholderia mallei strain BMQ chromosome 1, complete ...  71.3    3e-06
CP008711.1 Burkholderia mallei strain 6 chromosome 1, complete se...  71.3    3e-06
CP008704.1 Burkholderia mallei strain 23344 chromosome 1, complet...  71.3    3e-06
LK936442.1 Burkholderia pseudomallei genome assembly BP_3921g, ch...  71.3    3e-06
CP004383.1 Burkholderia thailandensis USAMRU Malaysia #20 chromos...  71.3    3e-06
LK002796.1 TPA: Burkholderia mallei ATCC 23344 tRNA-Ser-TGA-1-1 gene  71.3    3e-06
CP004368.1 Burkholderia pseudomallei MSHR520 chromosome 1, comple...  71.3    3e-06
CP004117.1 Burkholderia thailandensis E444 chromosome 1, complete...  71.3    3e-06
CP004097.1 Burkholderia thailandensis 2002721723 chromosome 1, co...  71.3    3e-06
CP004089.1 Burkholderia thailandensis H0587 chromosome 1, complet...  71.3    3e-06
CP004042.1 Burkholderia pseudomallei MSHR146 chromosome 1, comple...  71.3    3e-06
CP004023.1 Burkholderia pseudomallei MSHR511 chromosome 1, comple...  71.3    3e-06
CP004001.1 Burkholderia pseudomallei NCTC 13178 chromosome 1, com...  71.3    3e-06
CP004003.1 Burkholderia pseudomallei NAU20B-16 chromosome 1, comp...  71.3    3e-06
CP003976.1 Burkholderia pseudomallei NCTC 13179 chromosome 1, com...  71.3    3e-06
CP006470.1 Burkholderia pseudomallei MSHR305 chromosome 1, comple...  71.3    3e-06
CP071526.2 Burkholderia pseudomallei strain VBM399 chromosome 1, ...  71.3    3e-06
CP071525.2 Burkholderia pseudomallei strain VBM364 chromosome 1, ...  71.3    3e-06
CP071754.2 Burkholderia pseudomallei strain VBP364 chromosome 1, ...  71.3    3e-06
CP076297.1 Burkholderia pseudomallei strain VBP21822 chromosome 1...  71.3    3e-06
CP073737.1 Burkholderia pseudomallei strain AW17-22 chromosome 1,...  71.3    3e-06
CP073731.1 Burkholderia pseudomallei strain AW44 chromosome 1, co...  71.3    3e-06
CP073734.1 Burkholderia pseudomallei strain AW17-23 chromosome 1,...  71.3    3e-06
CP073740.1 Burkholderia pseudomallei strain AW9 chromosome 1, com...  71.3    3e-06
CP073725.1 Burkholderia pseudomallei strain N2 chromosome 1, comp...  71.3    3e-06
CP073728.1 Burkholderia pseudomallei strain BD5 chromosome 1, com...  71.3    3e-06
CP073722.1 Burkholderia pseudomallei strain WC19 chromosome 1, co...  71.3    3e-06
CP071761.1 Burkholderia pseudomallei strain VBP23831 chromosome 1...  71.3    3e-06
CP071759.1 Burkholderia pseudomallei strain VBP21885 chromosome 1...  71.3    3e-06
CP071757.1 Burkholderia pseudomallei strain VBP399 chromosome 1, ...  71.3    3e-06
CP071751.1 Burkholderia pseudomallei strain VBM23831 chromosome 1...  71.3    3e-06
CP071749.1 Burkholderia pseudomallei strain VBM21885 chromosome 1...  71.3    3e-06
CP071746.1 Burkholderia pseudomallei strain VBM21822 chromosome 1...  71.3    3e-06
CP004095.1 Burkholderia thailandensis MSMB121 chromosome 1, compl...  71.3    3e-06
CP048460.1 Burkholderia multivorans strain P1Bm2009 chromosome 1,...  71.3    3e-06
CP048457.1 Burkholderia multivorans strain P1Bm2011a chromosome 1...  71.3    3e-06
CP048454.1 Burkholderia multivorans strain P1Bm2011b chromosome 1...  71.3    3e-06
CP048451.1 Burkholderia multivorans strain P1Bm2012b chromosome 1...  71.3    3e-06
CP048448.1 Burkholderia multivorans strain P1Bm2014 chromosome 1,...  71.3    3e-06
CP048445.1 Burkholderia multivorans strain P1Bm2015 chromosome 1,...  71.3    3e-06
CP048441.1 Burkholderia multivorans strain P2Bm2011a chromosome 1...  71.3    3e-06
CP069360.1 Burkholderia pseudomallei strain VB29710 chromosome 1,...  71.3    3e-06
CP068709.1 Burkholderia thailandensis strain AW34-19p chromosome ...  71.3    3e-06
CP003781.1 Burkholderia pseudomallei BPC006 chromosome I, complet...  71.3    3e-06
CP065686.1 Burkholderia humptydooensis strain FDAARGOS_899 chromo...  71.3    3e-06
CP002833.1 Burkholderia pseudomallei 1026b chromosome 1, complete...  71.3    3e-06
JQ513383.1 Enterobacteria phage vB_KleM-RaK2, complete genome         71.3    3e-06
MT708547.1 Klebsiella phage Muenster                                  71.3    3e-06
FR687359.1 Burkholderia rhizoxinica HKI 454, complete genome          71.3    3e-06
CP001408.1 Burkholderia pseudomallei MSHR346 chromosome I, comple...  71.3    3e-06
AP009385.1 Burkholderia multivorans ATCC 17616 DNA, complete geno...  71.3    3e-06
CP000868.1 Burkholderia multivorans ATCC 17616 chromosome 1, comp...  71.3    3e-06
CP000548.1 Burkholderia mallei NCTC 10247 chromosome I, complete ...  71.3    3e-06
CP000572.1 Burkholderia pseudomallei 1106a chromosome I, complete...  71.3    3e-06
CP000570.1 Burkholderia pseudomallei 668 chromosome I, complete s...  71.3    3e-06
CP000546.1 Burkholderia mallei NCTC 10229 chromosome I, complete ...  71.3    3e-06
CP000526.1 Burkholderia mallei SAVP1 chromosome I, complete sequence  71.3    3e-06
CP000010.1 Burkholderia mallei ATCC 23344 chromosome 1, complete ...  71.3    3e-06
CP000124.1 Burkholderia pseudomallei 1710b chromosome I, complete...  71.3    3e-06
BX571965.1 Burkholderia pseudomallei strain K96243, chromosome 1,...  71.3    3e-06
CP000086.1 Burkholderia thailandensis E264 chromosome I, complete...  71.3    3e-06
CP031750.1 Cereibacter sphaeroides strain EBL0706 chromosome 1, c...  69.4    1e-05
CP028519.1 Microvirgula aerodenitrificans strain BE2.4 chromosome...  69.4    1e-05
CP089965.1 Cereibacter azotoformans strain ORIO chromosome 1, com...  69.4    1e-05
CP090021.1 Cereibacter azotoformans strain SY5 chromosome 1, comp...  69.4    1e-05
LK014762.1 TPA: Rhodobacter sphaeroides ATCC 17025 tRNA-Ser-TGA-1...  69.4    1e-05
CP051131.1 Parasphingopyxis algicola strain JCM 31719 chromosome,...  69.4    1e-05
CP051130.1 Parasphingopyxis sp. CP4 chromosome, complete genome       69.4    1e-05
CP048751.1 Brevundimonas mediterranea strain D151-2-6 chromosome,...  67.6    4e-05
CP039382.1 Brevundimonas sp. 'scallop' chromosome, complete genome    67.6    4e-05
CP045456.1 Brevundimonas sp. Bb-A chromosome, complete genome         67.6    4e-05
CP045073.1 Paracoccus kondratievae strain BJQ0001 chromosome 2, c...  67.6    4e-05
CP039435.1 Brevundimonas sp. SGAir0440 chromosome, complete genome    67.6    4e-05
CP022048.2 Brevundimonas vesicularis strain FDAARGOS_289 chromoso...  67.6    4e-05
CP025429.1 Chromobacterium sp. ATCC 53434 chromosome, complete ge...  67.6    4e-05
CP015511.1 Brevundimonas sp. GW460-12-10-14-LB2 chromosome, compl...  67.6    4e-05
CP012897.1 Brevundimonas sp. DS20 chromosome, complete genome         67.6    4e-05
CP073063.1 Brevundimonas diminuta strain KX-1 chromosome, complet...  67.6    4e-05
CP090198.1 Rhizobium leguminosarum strain Ta6k chromosome, comple...  67.6    4e-05
CP090112.1 Rhizobium leguminosarum strain Ta9k chromosome, comple...  67.6    4e-05
CP090107.1 Rhizobium leguminosarum strain Ta1k chromosome, comple...  67.6    4e-05
CP087598.1 Paracoccus sp. MA chromosome 2, complete sequence          67.6    4e-05
CP075370.1 Rhodobacteraceae bacterium isolate ACE_PRO37 chromosome    67.6    4e-05
CP080036.1 Brevundimonas nasdae strain A30 chromosome, complete g...  67.6    4e-05
CP080034.1 Brevundimonas nasdae strain Au29 chromosome, complete ...  67.6    4e-05
CP070968.1 Brevundimonas sp. CS1 chromosome, complete genome          67.6    4e-05
CP060780.1 Sphingomonas daechungensis strain KACC 18115 chromosom...  67.6    4e-05
CP081844.1 Caenibius sp. WL chromosome, complete genome               65.8    2e-04
CP087585.1 Pedobacter sp. Q8-18 chromosome, complete genome           56.5    0.092
CP085336.1 Haladaptatus sp. PSR5 chromosome 2, complete sequence      52.8    1.2  


Query= LVF3_p1_dsDNA_36_length=11675_depth=0.22x

Length=11675

RID: BPM1WZ3D016
                                                                      Score     E
Sequences producing significant alignments:                          (Bits)  Value

NC_042116.1 Yersinia phage fHe-Yen9-04 genome assembly, complete ...  241     2e-57
LT960552.1 Yersinia phage fHe-Yen9-03 genome assembly, complete g...  235     1e-55
MW879342.1 Erwinia phage pEa_SNUABM_19, complete genome               187     3e-41
MT939488.1 Erwinia phage pEa_SNUABM_50, complete genome               187     3e-41
MT939486.1 Erwinia phage pEa_SNUABM_12, complete genome               187     3e-41
MW879344.1 Erwinia phage pEa_SNUABM_49, complete genome               182     1e-39
MT939487.1 Erwinia phage pEa_SNUABM_47, complete genome               182     1e-39
NC_041917.1 Serratia phage BF, complete genome                        176     7e-38
NC_041878.1 Pectobacterium phage CBB, complete genome                 176     7e-38
JN882285.1 Cronobacter phage vB_CsaM_GAP32, complete genome           174     2e-37
MW879343.1 Erwinia phage pEa_SNUABM_44, complete genome               172     9e-37
MT001829.1 Salmonella phage SE_PL                                     108     2e-17
MK773491.1 Salmonella phage 7t3                                       108     2e-17
MK268344.1 Salmonella phage Munch                                     108     2e-17
LR134492.1 Serratia fonticola strain NCTC13193 genome assembly, c...  102     1e-15
CP013913.1 Serratia fonticola strain GS2 chromosome, complete genome  102     1e-15
CP060737.1 Enterobacter roggenkampii isolate enterobacter cloacae...  82.4    1e-09


Query= LVF3_p1_dsDNA_39_length=11609_depth=0.26x

Length=11609

RID: BRK1N3VX016
                                                                      Score     E
Sequences producing significant alignments:                          (Bits)  Value

JN882285.1 Cronobacter phage vB_CsaM_GAP32, complete genome           1188    0.0   
NC_041917.1 Serratia phage BF, complete genome                        926     0.0   
MW879342.1 Erwinia phage pEa_SNUABM_19, complete genome               926     0.0   
MT939488.1 Erwinia phage pEa_SNUABM_50, complete genome               926     0.0   
MW879344.1 Erwinia phage pEa_SNUABM_49, complete genome               920     0.0   
MT939487.1 Erwinia phage pEa_SNUABM_47, complete genome               920     0.0   
MT939486.1 Erwinia phage pEa_SNUABM_12, complete genome               920     0.0   
MW879343.1 Erwinia phage pEa_SNUABM_44, complete genome               915     0.0   
MT001829.1 Salmonella phage SE_PL                                     832     0.0   
MK773491.1 Salmonella phage 7t3                                       832     0.0   
MK268344.1 Salmonella phage Munch                                     821     0.0   
NC_042116.1 Yersinia phage fHe-Yen9-04 genome assembly, complete ...  761     0.0   
LT960552.1 Yersinia phage fHe-Yen9-03 genome assembly, complete g...  749     0.0   
MW822008.1 Escherichia phage BF17                                     699     0.0   
MH494197.1 Escherichia phage CMSTMSU                                  689     0.0   
KC295538.1 Escherichia phage PBECO 4, complete genome                 638     7e-177
MK817115.1 Escherichia phage vB_EcoM_phAPEC6                          632     3e-175
LT603033.1 Escherichia phage vB_Eco_slurp01 genome assembly, chro...  627     2e-173
KM507819.1 Escherichia phage 121Q, complete genome                    627     2e-173
LC494302.1 Escherichia phage SP27 DNA, complete genome                621     7e-172
MH383160.1 Escherichia phage UB, complete genome                      621     7e-172
MK327931.1 Escherichia phage vB_EcoM_G17                              604     7e-167
OU509535.1 Klebsiella pneumoniae phage strain 5899STDY8049212 gen...  337     3e-86 
AB897757.1 Klebsiella phage K64-1 DNA, complete genome                331     1e-84 
MT708547.1 Klebsiella phage Muenster                                  331     1e-84 
JQ513383.1 Enterobacteria phage vB_KleM-RaK2, complete genome         326     6e-83 
CP011040.1 Pseudoalteromonas spongiae UST010723-006 chromosome II...  52.8    1.2   
CP009889.1 Pseudoalteromonas sp. OCN003 chromosome 2, complete se...  52.8    1.2   
OV277705.1 Agonopterix subpropinquella genome assembly, chromosom...  52.8    1.2   
OU611931.1 Harmonia axyridis genome assembly, chromosome: 5           52.8    1.2   


uery= LVF3_p1_dsDNA_40_length=10819_depth=0.19x

Length=10819

RID: BRKC7AJV013
                                                                      Score     E
Sequences producing significant alignments:                          (Bits)  Value

MT001829.1 Salmonella phage SE_PL                                     54.7    0.30 
MK773491.1 Salmonella phage 7t3                                       54.7    0.30 
MK268344.1 Salmonella phage Munch                                     54.7    0.30 
CP016177.1 Vibrio breoganii strain FF50 chromosome 1, complete se...  52.8    1.1  


Query= LVF3_p1_dsDNA_43_length=10598_depth=0.22x

Length=10598

RID: BRR5U9SF016
                                                                      Score     E
Sequences producing significant alignments:                          (Bits)  Value

JN882285.1 Cronobacter phage vB_CsaM_GAP32, complete genome           1260    0.0   
LT960552.1 Yersinia phage fHe-Yen9-03 genome assembly, complete g...  1153    0.0   
NC_042116.1 Yersinia phage fHe-Yen9-04 genome assembly, complete ...  1153    0.0   
MH383160.1 Escherichia phage UB, complete genome                      671     0.0   
LC494302.1 Escherichia phage SP27 DNA, complete genome                627     1e-173
MK817115.1 Escherichia phage vB_EcoM_phAPEC6                          627     1e-173
LT603033.1 Escherichia phage vB_Eco_slurp01 genome assembly, chro...  621     6e-172
KC295538.1 Escherichia phage PBECO 4, complete genome                 621     6e-172
MK327931.1 Escherichia phage vB_EcoM_G17                              616     3e-170
NC_041878.1 Pectobacterium phage CBB, complete genome                 276     6e-68 


Query= LVF3_p1_dsDNA_45_length=10297_depth=0.20x

Length=10297

RID: BR5ZE3CA013
                                                                      Score     E
Sequences producing significant alignments:                          (Bits)  Value

LC494302.1 Escherichia phage SP27 DNA, complete genome                71.3    3e-06
MK817115.1 Escherichia phage vB_EcoM_phAPEC6                          71.3    3e-06
MK327931.1 Escherichia phage vB_EcoM_G17                              71.3    3e-06
MH383160.1 Escherichia phage UB, complete genome                      71.3    3e-06
LT603033.1 Escherichia phage vB_Eco_slurp01 genome assembly, chro...  71.3    3e-06
KM507819.1 Escherichia phage 121Q, complete genome                    71.3    3e-06
MW822008.1 Escherichia phage BF17                                     71.3    3e-06
KC295538.1 Escherichia phage PBECO 4, complete genome                 71.3    3e-06


Query= LVF3_p1_dsDNA_49_length=9870_depth=0.21x

Length=9870

RID: BR05K6TT016
                                                                      Score     E
Sequences producing significant alignments:                          (Bits)  Value

JN882285.1 Cronobacter phage vB_CsaM_GAP32, complete genome           156     7e-32
NC_041878.1 Pectobacterium phage CBB, complete genome                 145     2e-28


Query= LVF3_p1_dsDNA_51_length=9577_depth=0.37x

Length=9577

RID: BPZRU1CR013
                                                                      Score     E
Sequences producing significant alignments:                          (Bits)  Value

JX094500.1 Cronobacter phage CR5, complete genome                     3059    0.0   
NC_048173.1 Erwinia phage Derbicus, complete genome                   614     1e-169
KX397367.1 Erwinia phage vB_EamM_EarlPhillipIV, complete genome       614     1e-169
MW845759.1 Erwinia phage pEa_SNUABM_38, complete genome               564     1e-154


Query= LVF3_p1_dsDNA_53_length=9293_depth=0.22x

Length=9293

RID: BPKFN38H016
                                                                      Score     E
Sequences producing significant alignments:                          (Bits)  Value

MT001829.1 Salmonella phage SE_PL                                     248     1e-59
MK773491.1 Salmonella phage 7t3                                       248     1e-59
MK268344.1 Salmonella phage Munch                                     248     1e-59
LC494302.1 Escherichia phage SP27 DNA, complete genome                207     2e-47
MH383160.1 Escherichia phage UB, complete genome                      207     2e-47
KC295538.1 Escherichia phage PBECO 4, complete genome                 207     2e-47
MK327931.1 Escherichia phage vB_EcoM_G17                              202     9e-46
MK817115.1 Escherichia phage vB_EcoM_phAPEC6                          196     4e-44
LT603033.1 Escherichia phage vB_Eco_slurp01 genome assembly, chro...  196     4e-44


Query= LVF3_p1_dsDNA_54_length=9245_depth=0.21x

Length=9245

RID: BPHABMMB013
                                                                      Score     E
Sequences producing significant alignments:                          (Bits)  Value

MK268344.1 Salmonella phage Munch                                     4427    0.0   
MT001829.1 Salmonella phage SE_PL                                     4421    0.0   
MK773491.1 Salmonella phage 7t3                                       4421    0.0   
MW822008.1 Escherichia phage BF17                                     1339    0.0   
MH494197.1 Escherichia phage CMSTMSU                                  1315    0.0   
ON286972.1 Escherichia phage A4, complete genome                      1206    0.0   
NC_041878.1 Pectobacterium phage CBB, complete genome                 1155    0.0   
MW879342.1 Erwinia phage pEa_SNUABM_19, complete genome               1103    0.0   
MT939488.1 Erwinia phage pEa_SNUABM_50, complete genome               1103    0.0   
MT939486.1 Erwinia phage pEa_SNUABM_12, complete genome               1103    0.0   
NC_041917.1 Serratia phage BF, complete genome                        1098    0.0   
MW879344.1 Erwinia phage pEa_SNUABM_49, complete genome               1098    0.0   
MT939487.1 Erwinia phage pEa_SNUABM_47, complete genome               1092    0.0   
MW879343.1 Erwinia phage pEa_SNUABM_44, complete genome               1040    0.0   
AB897757.1 Klebsiella phage K64-1 DNA, complete genome                523     2e-142
JQ513383.1 Enterobacteria phage vB_KleM-RaK2, complete genome         523     2e-142
OU509535.1 Klebsiella pneumoniae phage strain 5899STDY8049212 gen...  350     3e-90 
MT708547.1 Klebsiella phage Muenster                                  344     1e-88 


Query= LVF3_p1_dsDNA_57_length=8858_depth=0.23x

Length=8858

RID: BPHSDT3U013
                                                                      Score     E
Sequences producing significant alignments:                          (Bits)  Value

JX094500.1 Cronobacter phage CR5, complete genome                     13573   0.0   
MW845759.1 Erwinia phage pEa_SNUABM_38, complete genome               525     4e-143
MT710307.1 Salmonella phage pSal-SNUABM-04                            71.3    2e-06 


Query= LVF3_p1_dsDNA_60_length=8637_depth=0.23x

Length=8637

RID: BRJTDMAD013


***** No hits found *****


Query= LVF3_p1_dsDNA_61_length=8590_depth=0.23x

Length=8590

RID: BRPG8ANP016
                                                                      Score     E
Sequences producing significant alignments:                          (Bits)  Value

JN882285.1 Cronobacter phage vB_CsaM_GAP32, complete genome           1186    0.0   
MT939486.1 Erwinia phage pEa_SNUABM_12, complete genome               1175    0.0   
MW879342.1 Erwinia phage pEa_SNUABM_19, complete genome               1164    0.0   
MT939488.1 Erwinia phage pEa_SNUABM_50, complete genome               1164    0.0   
NC_041917.1 Serratia phage BF, complete genome                        1158    0.0   
MW879344.1 Erwinia phage pEa_SNUABM_49, complete genome               1158    0.0   
MT939487.1 Erwinia phage pEa_SNUABM_47, complete genome               1158    0.0   
MW879343.1 Erwinia phage pEa_SNUABM_44, complete genome               1153    0.0   
NC_041878.1 Pectobacterium phage CBB, complete genome                 1053    0.0   
MK268344.1 Salmonella phage Munch                                     902     0.0   
MT001829.1 Salmonella phage SE_PL                                     896     0.0   
MK773491.1 Salmonella phage 7t3                                       896     0.0   
MW822008.1 Escherichia phage BF17                                     675     0.0   
MH494197.1 Escherichia phage CMSTMSU                                  645     3e-179


Query= LVF3_p1_dsDNA_63_length=8471_depth=0.26x

Length=8471

RID: BPK1N50F013
                                                                      Score     E
Sequences producing significant alignments:                          (Bits)  Value

MT001829.1 Salmonella phage SE_PL                                     3474    0.0   
MK773491.1 Salmonella phage 7t3                                       3474    0.0   
MK268344.1 Salmonella phage Munch                                     3463    0.0   
ON286972.1 Escherichia phage A4, complete genome                      778     0.0   
NC_041878.1 Pectobacterium phage CBB, complete genome                 531     9e-145
JN882285.1 Cronobacter phage vB_CsaM_GAP32, complete genome           405     6e-107
NC_041917.1 Serratia phage BF, complete genome                        104     2e-16 
MW879344.1 Erwinia phage pEa_SNUABM_49, complete genome               104     2e-16 
MW879343.1 Erwinia phage pEa_SNUABM_44, complete genome               104     2e-16 
MW879342.1 Erwinia phage pEa_SNUABM_19, complete genome               104     2e-16 
MT939488.1 Erwinia phage pEa_SNUABM_50, complete genome               104     2e-16 
MT939487.1 Erwinia phage pEa_SNUABM_47, complete genome               104     2e-16 
MT939486.1 Erwinia phage pEa_SNUABM_12, complete genome               104     2e-16 
LC494302.1 Escherichia phage SP27 DNA, complete genome                73.1    6e-07 
MK817115.1 Escherichia phage vB_EcoM_phAPEC6                          73.1    6e-07 
MK327931.1 Escherichia phage vB_EcoM_G17                              73.1    6e-07 
MH383160.1 Escherichia phage UB, complete genome                      73.1    6e-07 
LT603033.1 Escherichia phage vB_Eco_slurp01 genome assembly, chro...  73.1    6e-07 
KM507819.1 Escherichia phage 121Q, complete genome                    73.1    6e-07 
KC295538.1 Escherichia phage PBECO 4, complete genome                 73.1    6e-07 
MW822008.1 Escherichia phage BF17                                     67.6    3e-05 
CP012559.1 Lactobacillus heilongjiangensis strain DSM 28069, comp...  60.2    0.005 
CP011028.1 Pseudoalteromonas espejiana strain ATCC 29659 chromoso...  52.8    0.84  
CP016448.1 Methyloversatilis sp. RAC08 chromosome, complete genome    52.8    0.84  


Query= LVF3_p1_dsDNA_64_length=8389_depth=0.22x

Length=8389

RID: BPYBM0GA016


***** No hits found *****


Query= LVF3_p1_dsDNA_66_length=8340_depth=0.79x

Length=8340

RID: BPWVZGBA016
                                                                      Score     E
Sequences producing significant alignments:                          (Bits)  Value

JX094500.1 Cronobacter phage CR5, complete genome                     10975   0.0  
NC_048173.1 Erwinia phage Derbicus, complete genome                   7642    0.0  
KX397367.1 Erwinia phage vB_EamM_EarlPhillipIV, complete genome       7637    0.0  
MW845759.1 Erwinia phage pEa_SNUABM_38, complete genome               7099    0.0  
KX397372.1 Erwinia phage vB_EamM_Phobos                               4927    0.0  
MH221129.1 Salmonella phage SPAsTU                                    152     8e-31
MH221128.1 Salmonella phage STsAS                                     152     8e-31
NC_031107.2 Erwinia phage vB_EamM_Asesino, complete genome            147     4e-29
KX397366.1 Erwinia phage vB_EamM_ChrisDB                              143     5e-28
MW760841.1 Erwinia phage pEa_SNUABM_8, complete genome                143     5e-28
MW812338.1 Erwinia phage pEa_SNUABM_4                                 143     5e-28
KX397365.1 Erwinia phage vB_EamM_Caitlin                              137     2e-26
MW812343.1 Erwinia phage pEa_SNUABM_6                                 130     4e-24
KX397371.1 Erwinia phage vB_EamM_Parshik                              113     4e-19
NC_042056.1 Erwinia phage vB_EamM_Machina, complete genome            113     4e-19
KX397368.1 Erwinia phage vB_EamM_Huxley, complete genome              113     4e-19
MW812340.1 Erwinia phage pEa_SNUABM_42                                113     4e-19
MW384823.1 Erwinia phage pEa_SNUABM_43                                113     4e-19
MT710307.1 Salmonella phage pSal-SNUABM-04                            113     4e-19
MW812342.1 Erwinia phage pEa_SNUABM_10                                108     2e-17
JX316028.1 Erwinia phage phiEaH2, complete genome                     106     6e-17
KX397373.1 Erwinia phage vB_EamM_Stratton, complete genome            100     3e-15


Query= LVF3_p1_dsDNA_68_length=7901_depth=0.28x

Length=7901

RID: BPWVZGBA016


***** No hits found *****


Query= LVF3_p1_dsDNA_71_length=7426_depth=0.18x

Length=7426

RID: BPV7XEVX013
                                                                      Score     E
Sequences producing significant alignments:                          (Bits)  Value

ON286972.1 Escherichia phage A4, complete genome                      115     9e-20
NC_041878.1 Pectobacterium phage CBB, complete genome                 99.0    9e-15


Query= LVF3_p1_dsDNA_72_length=7416_depth=0.29x

Length=7416

RID: BPV7XEVX013
                                                                      Score     E
Sequences producing significant alignments:                          (Bits)  Value

JX094500.1 Cronobacter phage CR5, complete genome                     13064   0.0  
NC_048173.1 Erwinia phage Derbicus, complete genome                   4418    0.0  
KX397367.1 Erwinia phage vB_EamM_EarlPhillipIV, complete genome       4418    0.0  
MW845759.1 Erwinia phage pEa_SNUABM_38, complete genome               4338    0.0  
KX397372.1 Erwinia phage vB_EamM_Phobos                               3740    0.0  
MH221129.1 Salmonella phage SPAsTU                                    351     7e-91
MH221128.1 Salmonella phage STsAS                                     351     7e-91
LR535921.1 XXX                                                        246     3e-59
LR535920.1 XXX                                                        246     3e-59
LR535919.1 XXX                                                        246     3e-59
LR535918.1 XXX                                                        246     3e-59
LR535916.1 XXX                                                        246     3e-59
LR535915.1 XXX                                                        246     3e-59
LR535914.1 XXX                                                        246     3e-59
LR535910.1 XXX                                                        246     3e-59
LR535909.1 XXX                                                        246     3e-59
LR535902.1 XXX                                                        246     3e-59
MT799840.1 Salmonella phage JN03                                      246     3e-59
OM456492.1 Salmonella phage SaP7, complete genome                     241     1e-57
MT679221.1 Proteus phage 7, complete genome                           241     1e-57
JN641803.1 Salmonella phage SPN3US, complete genome                   241     1e-57
KU726251.1 Enterobacteria phage SEGD1, complete genome                235     7e-56
MW812342.1 Erwinia phage pEa_SNUABM_10                                174     2e-37
MW812340.1 Erwinia phage pEa_SNUABM_42                                172     5e-37
MW384823.1 Erwinia phage pEa_SNUABM_43                                172     5e-37
KX397371.1 Erwinia phage vB_EamM_Parshik                              167     3e-35
LR535904.1 XXX                                                        67.6    3e-05
LR535913.1 XXX                                                        65.8    9e-05
LR535912.1 XXX                                                        65.8    9e-05
LR535908.1 XXX                                                        65.8    9e-05
LR535907.1 XXX                                                        65.8    9e-05
LR535905.1 XXX                                                        65.8    9e-05
LR535903.1 XXX                                                        65.8    9e-05
LR535917.1 XXX                                                        54.7    0.21 
XM_024159671.1 PREDICTED: Eutrema salsugineum proton pump-interac...  52.8    0.74 
XM_006406925.2 PREDICTED: Eutrema salsugineum proton pump-interac...  52.8    0.74 
XM_006406926.2 PREDICTED: Eutrema salsugineum proton pump-interac...  52.8    0.74 
XM_023786828.1 PREDICTED: Capsella rubella proton pump-interactor...  52.8    0.74 
XM_023786827.1 PREDICTED: Capsella rubella proton pump-interactor...  52.8    0.74 
LR999453.1 Arabidopsis arenosa genome assembly, chromosome: 3         52.8    0.74 
CP002870.1 Pseudomonas putida S16, complete genome                    52.8    0.74 


Query= LVF3_p1_dsDNA_74_length=7260_depth=0.23x

Length=7260

RID: BR4CVZAK013
                                                                      Score     E
Sequences producing significant alignments:                          (Bits)  Value

KY290955.1 Aeromonas phage 65.2, complete genome                      128     1e-23
NC_015251.1 Aeromonas phage 65, complete genome                       128     1e-23
GU459069.1 Aeromonas phage 65, complete genome                        128     1e-23
MW250786.1 Escherichia phage UPEC06, partial genome                   121     2e-21
OM339718.1 Aeromonas phage P19, complete genome                       119     7e-21
CP002056.1 Methylotenera versatilis 301 chromosome, complete genome   117     3e-20
CP053837.1 Aliarcobacter faecis strain CCUG 66484 chromosome, com...  113     3e-19
CP054051.1 Aliarcobacter cibarius strain LMG 21996 chromosome, co...  111     1e-18
CP053833.1 Arcobacter cloacae strain LMG 26153 chromosome, comple...  111     1e-18
CP053836.1 Halarcobacter ebronensis strain LMG 27922 chromosome, ...  111     1e-18
CP053840.1 Arcobacter venerupis strain LMG 26156 chromosome, comp...  111     1e-18
CP053839.1 Aliarcobacter lanthieri strain LMG 28516 chromosome, c...  111     1e-18
CP042652.1 Pseudoarcobacter acticola strain KCTC 52212 chromosome...  111     1e-18
CP030944.1 Arcobacter aquimarinus strain W63 chromosome, complete...  111     1e-18
CP026656.1 Aliarcobacter cryaerophilus strain M830MA chromosome, ...  111     1e-18
CP026655.1 Aliarcobacter cryaerophilus strain G13RTA chromosome, ...  111     1e-18
CP043857.1 Aliarcobacter cibarius strain H743 chromosome, complet...  111     1e-18
CP036246.2 [Arcobacter] porcinus strain CCUG 56899 chromosome, co...  111     1e-18
CP042812.1 Malaciobacter canalis strain LMG 29148 chromosome, com...  111     1e-18
CP041386.1 Aliarcobacter butzleri strain ED-1 chromosome, complet...  111     1e-18
CP021072.1 Arcobacter cryaerophilus ATCC 43158 strain LMG 9904 ge...  111     1e-18
CP040507.1 Aliarcobacter butzleri JV22 chromosome, complete genome    111     1e-18
CP035926.1 Aliarcobacter thereius LMG 24486 chromosome, complete ...  111     1e-18
CP032823.1 Aliarcobacter cryaerophilus ATCC 43158 chromosome, com...  111     1e-18
CP032825.1 Aliarcobacter cryaerophilus D2610 chromosome, complete...  111     1e-18
CP032097.1 Arcobacter ellisii strain LMG 26155 chromosome, comple...  111     1e-18
CP032100.1 Arcobacter suis CECT 7833 chromosome, complete genome      111     1e-18
CP032101.1 Malaciobacter marinus strain JCM 15502 chromosome, com...  111     1e-18
CP031367.1 Aliarcobacter trophiarum LMG 25534 chromosome, complet...  111     1e-18
CP031218.1 Malaciobacter halophilus strain CCUG 53805 chromosome,...  111     1e-18
LT906455.1 Arcobacter butzleri strain NCTC12481 genome assembly, ...  111     1e-18
CP006615.1 Arcobacter butzleri 7h1h, complete genome                  111     1e-18
CP060694.1 Aliarcobacter cryaerophilus strain 16CS1292-4 chromoso...  111     1e-18
CP060693.1 Aliarcobacter cryaerophilus strain 16CS1285-4 chromoso...  111     1e-18
CP060692.1 Aliarcobacter cryaerophilus strain 16CS0830-1 chromoso...  111     1e-18
CP060264.1 Aliarcobacter cryaerophilus strain 16CS0369-1-AR-4 chr...  111     1e-18
AP012047.1 Arcobacter butzleri ED-1 DNA, complete genome              111     1e-18
CP001999.1 Arcobacter nitrofigilis DSM 7299 chromosome, complete ...  111     1e-18
CP000361.1 Arcobacter butzleri RM4018, complete genome                111     1e-18
CP053835.1 Arcobacter defluvii strain LMG 25694 chromosome, compl...  110     4e-18
CP035928.1 Malaciobacter pacificus strain LMG 26638 chromosome, c...  110     4e-18
CP034309.1 Aliarcobacter skirrowii strain A2S6 chromosome, comple...  110     4e-18
CP032099.1 Aliarcobacter skirrowii CCUG 10374 chromosome, complet...  110     4e-18
MH622943.1 Myoviridae sp. isolate ctbc_4                              110     4e-18
CP031219.1 Malaciobacter mytili LMG 24559 chromosome, complete ge...  110     4e-18
AP012048.1 Arcobacter sp. L DNA, complete genome                      110     4e-18
LK001107.1 TPA: Arcobacter butzleri RM4018 tRNA-Gly-TCC-1-1 gene      108     2e-17
CP070694.1 Desulfobacterales bacterium isolate bin60 chromosome       108     2e-17
CP070746.1 Desulfobacterales bacterium isolate bin36 chromosome       108     2e-17
MW367417.1 Pectobacterium phage PcCB7V                                108     2e-17
FR695872.1 Uncultured Desulfobacterium sp. genomic DNA, clone Sel...  108     2e-17
ON287369.1 Serratia phage vB_SmaM-ChuuTotoro, complete genome         106     5e-17
CP031217.1 Halarcobacter bivalviorum strain LMG 26154 chromosome,...  104     2e-16
CP070789.1 Desulfobacterales bacterium isolate bin1454 chromosome     102     7e-16
CP071923.1 Leptolyngbya sp. 15MV chromosome                           102     7e-16
CP070897.1 Leptolyngbya sp. 7M chromosome                             102     7e-16
KJ746599.1 Picocystis salinarum culture-collection CCMP:1897 chlo...  100     3e-15
NC_049464.1 Serratia phage Muldoon, complete genome                   99.0    9e-15
OM457001.1 Serratia phage SP1, complete genome                        99.0    9e-15
CP053545.1 Paenarthrobacter sp. YJN-5 plasmid pYJN5-1, complete s...  99.0    9e-15
MK577502.1 Aeromonas phage Asfd_1                                     95.3    1e-13
KJ025957.1 Serratia phage PS2, complete genome                        93.5    4e-13
CP091819.1 Crocinitomix sp. GM2_3_6_6 chromosome, complete genome     89.8    6e-12
CP070637.1 Ignavibacterium sp. isolate bin94 chromosome               89.8    6e-12
BK033405.1 TPA: Siphoviridae sp. isolate ct8cN16                      89.8    6e-12
CP022585.1 Candidatus Fluviicola riflensis chromosome, complete g...  87.9    2e-11
NC_055747.1 Aeromonas phage 60AhydR15PP, complete genome              84.2    3e-10
JN377894.1 Aeromonas phage Aes508, complete genome                    84.2    3e-10
JX306041.1 Stenotrophomonas phage IME13, complete genome              84.2    3e-10
CP000875.1 Herpetosiphon aurantiacus DSM 785, complete genome         84.2    3e-10
CP003560.2 Flammeovirga sp. MY04 chromosome 1, complete sequence      76.8    4e-08
KX013545.1 Cymbomonas tetramitiformis strain PLY262 chloroplast, ...  76.8    4e-08
CP076132.1 Flammeovirga yaeyamensis strain NBRC:100898 chromosome...  76.8    4e-08
HF951689.1 Chthonomonas calidirosea T49 complete genome               76.8    4e-08
LK009043.1 TPA: Herpetosiphon aurantiacus DSM 785 tRNA-Gly-TCC-1-...  73.1    6e-07
CP097562.1 Mucispirillum schaedleri ASF457 chromosome, complete g...  69.4    7e-06
OW091398.1 Mucispirillum schaedleri isolate Mucispirillum_schaedl...  69.4    7e-06
CP054181.1 Ignavibacteria bacterium isolate H1_BAC2 chromosome        69.4    7e-06
CP001110.1 Pelodictyon phaeoclathratiforme BU-1 chromosome, compl...  69.4    7e-06
CP001100.1 Chloroherpeton thalassium ATCC 35110, complete genome      67.6    3e-05
CP042967.1 Pseudomonas aeruginosa PA99 chromosome, complete genome    65.8    9e-05
CP041698.1 Chlorobium phaeovibrioides strain PhvTcv-s14 chromosom...  65.8    9e-05
LK004371.1 TPA: Chlorobium chlorochromatii CaD3 tRNA-Gly-TCC-1-1 ...  65.8    9e-05
CP001097.1 Chlorobium limicola DSM 245 chromosome, complete genome    65.8    9e-05
CP000492.1 Chlorobium phaeobacteroides DSM 266, complete genome       65.8    9e-05
CP000096.1 Chlorobium luteolum DSM 273, complete genome               65.8    9e-05
LK004417.1 TPA: Chlorobium phaeobacteroides DSM 266 tRNA-Gly-TCC-...  63.9    3e-04
MK817115.1 Escherichia phage vB_EcoM_phAPEC6                          54.7    0.20 
MH669274.1 Escherichia phage PD38, complete genome                    54.7    0.20 
KJ135004.2 Enterobacteria phage Bp4, complete genome                  54.7    0.20 
KM507819.1 Escherichia phage 121Q, complete genome                    54.7    0.20 
JX415535.1 Escherichia phage ECBP1, complete genome                   54.7    0.20 
CP017039.1 Anaerolineaceae bacterium oral taxon 439 strain W11661...  52.8    0.72 
CP063849.1 Paludibaculum fermentans strain P105 chromosome, compl...  52.8    0.72 


Query= LVF3_p1_dsDNA_77_length=7190_depth=0.43x

Length=7190

RID: BR0XB2CP013
                                                                      Score     E
Sequences producing significant alignments:                          (Bits)  Value

JX094500.1 Cronobacter phage CR5, complete genome                     6674    0.0  
KX397367.1 Erwinia phage vB_EamM_EarlPhillipIV, complete genome       2143    0.0  
MW845759.1 Erwinia phage pEa_SNUABM_38, complete genome               2060    0.0  
NC_048173.1 Erwinia phage Derbicus, complete genome                   2045    0.0  
KX397372.1 Erwinia phage vB_EamM_Phobos                               684     0.0  


Query= LVF3_p1_dsDNA_78_length=7159_depth=0.42x

Length=7159

RID: BPXXWYUA013
                                                                      Score     E
Sequences producing significant alignments:                          (Bits)  Value

JX094500.1 Cronobacter phage CR5, complete genome                     9419    0.0  
MW845759.1 Erwinia phage pEa_SNUABM_38, complete genome               2213    0.0  
NC_048173.1 Erwinia phage Derbicus, complete genome                   2191    0.0  
KX397367.1 Erwinia phage vB_EamM_EarlPhillipIV, complete genome       2185    0.0  
KX397372.1 Erwinia phage vB_EamM_Phobos                               1506    0.0  


Query= LVF3_p1_dsDNA_81_length=6660_depth=0.34x

Length=6660

RID: BRN2DRBX013
                                                                      Score     E
Sequences producing significant alignments:                          (Bits)  Value

JX094500.1 Cronobacter phage CR5, complete genome                     7188    0.0  
NC_048173.1 Erwinia phage Derbicus, complete genome                   2388    0.0  
KX397367.1 Erwinia phage vB_EamM_EarlPhillipIV, complete genome       2388    0.0  
MW845759.1 Erwinia phage pEa_SNUABM_38, complete genome               2309    0.0  
KX397372.1 Erwinia phage vB_EamM_Phobos                               730     0.0  


Query= LVF3_p1_dsDNA_83_length=6588_depth=0.39x

Length=6588

RID: BRPS2MCR016
                                                                      Score     E
Sequences producing significant alignments:                          (Bits)  Value

JX094500.1 Cronobacter phage CR5, complete genome                     10288   0.0  
MW845759.1 Erwinia phage pEa_SNUABM_38, complete genome               3232    0.0  
NC_048173.1 Erwinia phage Derbicus, complete genome                   3181    0.0  
KX397367.1 Erwinia phage vB_EamM_EarlPhillipIV, complete genome       3181    0.0  
KX397372.1 Erwinia phage vB_EamM_Phobos                               1487    0.0  


Query= LVF3_p1_dsDNA_84_length=6428_depth=0.18x

Length=6428

RID: BPYXPPEK016
                                                                      Score     E
Sequences producing significant alignments:                          (Bits)  Value

MK268344.1 Salmonella phage Munch                                     1411    0.0  
MT001829.1 Salmonella phage SE_PL                                     1406    0.0  
MK773491.1 Salmonella phage 7t3                                       1406    0.0  
MK327931.1 Escherichia phage vB_EcoM_G17                              366     2e-95
MW822008.1 Escherichia phage BF17                                     366     2e-95
LC494302.1 Escherichia phage SP27 DNA, complete genome                363     3e-94
KC295538.1 Escherichia phage PBECO 4, complete genome                 357     1e-92
MK817115.1 Escherichia phage vB_EcoM_phAPEC6                          351     6e-91
KM507819.1 Escherichia phage 121Q, complete genome                    351     6e-91
MH383160.1 Escherichia phage UB, complete genome                      340     1e-87
LT603033.1 Escherichia phage vB_Eco_slurp01 genome assembly, chro...  340     1e-87


Query= LVF3_p1_dsDNA_87_length=6266_depth=0.18x

Length=6266

RID: BPU1VMJ6013
                                                                      Score     E
Sequences producing significant alignments:                          (Bits)  Value

MT001829.1 Salmonella phage SE_PL                                     641     3e-178
MK773491.1 Salmonella phage 7t3                                       641     3e-178
MK268344.1 Salmonella phage Munch                                     625     3e-173
LR584410.1 Salmo trutta genome assembly, chromosome: 1                54.7    0.17  


Query= LVF3_p1_dsDNA_88_length=6245_depth=0.49x

Length=6245

RID: BPRTFZMW013
                                                                      Score     E
Sequences producing significant alignments:                          (Bits)  Value

JX094500.1 Cronobacter phage CR5, complete genome                     9304    0.0  
NC_048173.1 Erwinia phage Derbicus, complete genome                   4248    0.0  
KX397367.1 Erwinia phage vB_EamM_EarlPhillipIV, complete genome       4231    0.0  
MW845759.1 Erwinia phage pEa_SNUABM_38, complete genome               4170    0.0  
KX397372.1 Erwinia phage vB_EamM_Phobos                               2137    0.0  


Query= LVF3_p1_dsDNA_89_length=6236_depth=0.41x

Length=6236

RID: BPS78VN0016
                                                                      Score     E
Sequences producing significant alignments:                          (Bits)  Value

JX094500.1 Cronobacter phage CR5, complete genome                     9411    0.0   
NC_048173.1 Erwinia phage Derbicus, complete genome                   2713    0.0   
KX397367.1 Erwinia phage vB_EamM_EarlPhillipIV, complete genome       2708    0.0   
MW845759.1 Erwinia phage pEa_SNUABM_38, complete genome               2606    0.0   
KX397372.1 Erwinia phage vB_EamM_Phobos                               1683    0.0   
MH221129.1 Salmonella phage SPAsTU                                    492     3e-133
MH221128.1 Salmonella phage STsAS                                     492     3e-133
MW812340.1 Erwinia phage pEa_SNUABM_42                                431     7e-115
MW384823.1 Erwinia phage pEa_SNUABM_43                                431     7e-115


Query= LVF3_p1_dsDNA_90_length=6231_depth=0.43x

Length=6231

RID: BPHSDT3U013
                                                                      Score     E
Sequences producing significant alignments:                          (Bits)  Value

JX094500.1 Cronobacter phage CR5, complete genome                     7934    0.0   
NC_048173.1 Erwinia phage Derbicus, complete genome                   3378    0.0   
KX397367.1 Erwinia phage vB_EamM_EarlPhillipIV, complete genome       3378    0.0   
MW845759.1 Erwinia phage pEa_SNUABM_38, complete genome               2226    0.0   
KX397372.1 Erwinia phage vB_EamM_Phobos                               486     1e-131


Query= LVF3_p1_dsDNA_91_length=6216_depth=0.21x

Length=6216

RID: BPMM1U75013
                                                                      Score     E
Sequences producing significant alignments:                          (Bits)  Value

MT001829.1 Salmonella phage SE_PL                                     3592    0.0  
MK773491.1 Salmonella phage 7t3                                       3592    0.0  
MK268344.1 Salmonella phage Munch                                     3587    0.0  
MW822008.1 Escherichia phage BF17                                     1685    0.0  
MH494197.1 Escherichia phage CMSTMSU                                  1642    0.0  
ON286972.1 Escherichia phage A4, complete genome                      1491    0.0  
MW879344.1 Erwinia phage pEa_SNUABM_49, complete genome               913     0.0  
MW879343.1 Erwinia phage pEa_SNUABM_44, complete genome               911     0.0  
MT939487.1 Erwinia phage pEa_SNUABM_47, complete genome               905     0.0  
NC_041917.1 Serratia phage BF, complete genome                        900     0.0  
MW879342.1 Erwinia phage pEa_SNUABM_19, complete genome               900     0.0  
MT939488.1 Erwinia phage pEa_SNUABM_50, complete genome               900     0.0  
MT939486.1 Erwinia phage pEa_SNUABM_12, complete genome               900     0.0  
JN882285.1 Cronobacter phage vB_CsaM_GAP32, complete genome           726     0.0  


Query= LVF3_p1_dsDNA_93_length=5941_depth=0.25x

Length=5941

RID: BPWE66EH016
                                                                      Score     E
Sequences producing significant alignments:                          (Bits)  Value

JX094500.1 Cronobacter phage CR5, complete genome                     8484    0.0  
KX397367.1 Erwinia phage vB_EamM_EarlPhillipIV, complete genome       2156    0.0  
NC_048173.1 Erwinia phage Derbicus, complete genome                   2061    0.0  
MW845759.1 Erwinia phage pEa_SNUABM_38, complete genome               2043    0.0  
KX397372.1 Erwinia phage vB_EamM_Phobos                               658     0.0  


Query= LVF3_p1_dsDNA_94_length=5925_depth=0.28x

Length=5925

RID: BPRTFZMW013
                                                                      Score     E
Sequences producing significant alignments:                          (Bits)  Value

MT001829.1 Salmonella phage SE_PL                                     1493    0.0  
MK773491.1 Salmonella phage 7t3                                       1493    0.0  
MK268344.1 Salmonella phage Munch                                     1483    0.0  
LC483177.1 Klebsiella phage 05F01 DNA, complete genome                1077    0.0  


Query= LVF3_p1_dsDNA_96_length=5829_depth=0.19x

Length=5829

RID: BPN6NV2J016
                                                                      Score     E
Sequences producing significant alignments:                          (Bits)  Value

MH494197.1 Escherichia phage CMSTMSU                                  128     9e-24


Query= LVF3_p1_dsDNA_97_length=5751_depth=1.15x

Length=5751

RID: BPXMP8H5013
                                                                      Score     E
Sequences producing significant alignments:                          (Bits)  Value

JX094500.1 Cronobacter phage CR5, complete genome                     10161   0.0   
NC_048173.1 Erwinia phage Derbicus, complete genome                   7603    0.0   
KX397367.1 Erwinia phage vB_EamM_EarlPhillipIV, complete genome       7598    0.0   
MW845759.1 Erwinia phage pEa_SNUABM_38, complete genome               7515    0.0   
KX397372.1 Erwinia phage vB_EamM_Phobos                               3587    0.0   
MW845758.1 Erwinia phage pEa_SNUABM_11, complete genome               1158    0.0   
KX397369.1 Erwinia phage vB_EamM_Kwan, complete genome                1062    0.0   
NC_048016.1 Erwinia phage Wellington, complete genome                 1051    0.0   
MT799840.1 Salmonella phage JN03                                      963     0.0   
LR535921.1 XXX                                                        952     0.0   
LR535920.1 XXX                                                        952     0.0   
LR535919.1 XXX                                                        952     0.0   
LR535918.1 XXX                                                        952     0.0   
LR535916.1 XXX                                                        952     0.0   
LR535914.1 XXX                                                        952     0.0   
LR535910.1 XXX                                                        952     0.0   
LR535909.1 XXX                                                        952     0.0   
LR535902.1 XXX                                                        952     0.0   
OM456492.1 Salmonella phage SaP7, complete genome                     946     0.0   
MT679221.1 Proteus phage 7, complete genome                           946     0.0   
KU726251.1 Enterobacteria phage SEGD1, complete genome                935     0.0   
MN445185.1 Escherichia phage vB_EcoM_EC001, complete genome           935     0.0   
JN641803.1 Salmonella phage SPN3US, complete genome                   929     0.0   
KX397371.1 Erwinia phage vB_EamM_Parshik                              876     0.0   
NC_042056.1 Erwinia phage vB_EamM_Machina, complete genome            854     0.0   
MT710307.1 Salmonella phage pSal-SNUABM-04                            854     0.0   
KX397365.1 Erwinia phage vB_EamM_Caitlin                              632     2e-175
MW812341.1 Erwinia phage pEa_SNUABM_9                                 593     8e-164
MW760841.1 Erwinia phage pEa_SNUABM_8, complete genome                582     2e-160
MW812338.1 Erwinia phage pEa_SNUABM_4                                 582     2e-160
MH221129.1 Salmonella phage SPAsTU                                    577     8e-159
MH221128.1 Salmonella phage STsAS                                     577     8e-159
KX397373.1 Erwinia phage vB_EamM_Stratton, complete genome            577     8e-159
MW812340.1 Erwinia phage pEa_SNUABM_42                                577     8e-159
JX316028.1 Erwinia phage phiEaH2, complete genome                     577     8e-159
MW384823.1 Erwinia phage pEa_SNUABM_43                                577     8e-159
MW812343.1 Erwinia phage pEa_SNUABM_6                                 560     8e-154
MW812339.1 Erwinia phage pEa_SNUABM_29                                555     4e-152
KX397368.1 Erwinia phage vB_EamM_Huxley, complete genome              549     2e-150
KX397366.1 Erwinia phage vB_EamM_ChrisDB                              532     2e-145
BK026510.1 TPA: Myoviridae sp. isolate ct3AC6                         532     2e-145
BK023928.1 TPA: Myoviridae sp. isolate ctvCR3                         532     2e-145
NC_031107.2 Erwinia phage vB_EamM_Asesino, complete genome            516     2e-140
MW812342.1 Erwinia phage pEa_SNUABM_10                                516     2e-140
BK026653.1 TPA: Myoviridae sp. isolate ctpxJ6                         459     3e-123
LR535905.1 XXX                                                        102     6e-16 
LR535908.1 XXX                                                        100     2e-15 
LR535904.1 XXX                                                        100     2e-15 
LR535907.1 XXX                                                        97.1    3e-14 
LR535913.1 XXX                                                        93.5    3e-13 
LR535903.1 XXX                                                        93.5    3e-13 
LR535901.1 XXX                                                        93.5    3e-13 
LR535912.1 XXX                                                        87.9    2e-11 
LR535911.1 XXX                                                        86.1    6e-11 
LR535906.1 XXX                                                        78.7    9e-09 
LR535917.1 XXX                                                        67.6    2e-05 


Query= LVF3_p1_dsDNA_98_length=5750_depth=0.22x

Length=5750

RID: B5J1AZ5T016
                                                                      Score     E
Sequences producing significant alignments:                          (Bits)  Value

MK268344.1 Salmonella phage Munch                                     2902    0.0   
MT001829.1 Salmonella phage SE_PL                                     2883    0.0   
MK773491.1 Salmonella phage 7t3                                       2883    0.0   
NC_041878.1 Pectobacterium phage CBB, complete genome                 597     6e-165
JN882285.1 Cronobacter phage vB_CsaM_GAP32, complete genome           512     2e-139
NC_042116.1 Yersinia phage fHe-Yen9-04 genome assembly, complete ...  481     6e-130
LT960552.1 Yersinia phage fHe-Yen9-03 genome assembly, complete g...  475     3e-128
LC494302.1 Escherichia phage SP27 DNA, complete genome                372     4e-97 
MH383160.1 Escherichia phage UB, complete genome                      372     4e-97 
KM507819.1 Escherichia phage 121Q, complete genome                    372     4e-97 
KC295538.1 Escherichia phage PBECO 4, complete genome                 372     4e-97 
MK817115.1 Escherichia phage vB_EcoM_phAPEC6                          366     2e-95 
MK327931.1 Escherichia phage vB_EcoM_G17                              366     2e-95 
LT603033.1 Escherichia phage vB_Eco_slurp01 genome assembly, chro...  366     2e-95 
CP087134.1 Flavobacterium sp. F-323 chromosome, complete genome       73.1    4e-07 
CP014782.1 Shewanella psychrophila strain WP2 chromosome, complet...  69.4    6e-06 
CP041614.1 Shewanella psychropiezotolerans strain YLB-06 chromoso...  65.8    7e-05 
CP056120.1 Moritella sp. 36 chromosome, complete genome               62.1    0.001 
CP056121.1 Moritella sp. 28 chromosome, complete genome               62.1    0.001 
CP056122.1 Moritella sp. 5 chromosome, complete genome                62.1    0.001 
CP045859.1 Vibrio owensii strain SH14 chromosome 1, complete sequ...  60.2    0.003 
CP033137.1 Vibrio owensii strain 1700302 chromosome 1, complete s...  60.2    0.003 
CP019959.1 Vibrio owensii strain XSBZ03 chromosome 1, complete se...  60.2    0.003 
HG992742.1 Vibrio sp. B1ASS3 genome assembly, chromosome: 1           60.2    0.003 
CP030798.1 Vibrio owensii strain 20160513VC2W chromosome 1, compl...  60.2    0.003 
CP042831.1 Flavobacterium alkalisoli strain XS-5 chromosome, comp...  58.4    0.012 
CP033144.1 Vibrio owensii strain V180403 chromosome 1, complete s...  58.4    0.012 
CP013145.1 Colwellia sp. MT41 chromosome, complete genome             58.4    0.012 
CP002157.1 Maribacter sp. HTCC2170, complete genome                   58.4    0.012 
CP000821.1 Shewanella sediminis HAW-EB3 chromosome, complete genome   58.4    0.012 
CP047028.1 Formosa sp. L2A11 chromosome, complete genome              56.5    0.043 
MN038175.1 Panteoa phage Phynn                                        56.5    0.043 
CP025796.1 Vibrio owensii strain 051011B chromosome 1, complete s...  56.5    0.043 
CP011036.1 Pseudoalteromonas nigrifaciens strain KMM 661 chromoso...  56.5    0.043 
CP011034.1 Pseudoalteromonas translucida KMM 520 chromosome I, co...  56.5    0.043 
LN554852.1 Moritella viscosa genome assembly MVIS1, chromosome : 1    56.5    0.043 
CP056123.1 Moritella sp. 24 chromosome, complete genome               56.5    0.043 
CR954246.1 Pseudoalteromonas translucida strain TAC125 genome ass...  56.5    0.043 
CP020373.1 Shewanella khirikhana strain TH2012 chromosome, comple...  54.7    0.15  


Query= LVF3_p1_dsDNA_101_length=5496_depth=0.28x

Length=5496

RID: B5CZ12BD013
                                                                      Score     E
Sequences producing significant alignments:                          (Bits)  Value

JX094500.1 Cronobacter phage CR5, complete genome                     9341    0.0  
NC_048173.1 Erwinia phage Derbicus, complete genome                   3733    0.0  
KX397367.1 Erwinia phage vB_EamM_EarlPhillipIV, complete genome       3727    0.0  
MW845759.1 Erwinia phage pEa_SNUABM_38, complete genome               3670    0.0  
KX397372.1 Erwinia phage vB_EamM_Phobos                               1295    0.0  


Query= LVF3_p1_dsDNA_104_length=5425_depth=0.21x

Length=5425

RID: B5CZ12BD013
                                                                      Score     E
Sequences producing significant alignments:                          (Bits)  Value

OL539467.1 Escherichia phage vB_EcoD_Sadiya                           54.7    0.15 
OL539447.1 Escherichia phage vB_ EcoD_Phleasolo                       54.7    0.15 
OL539453.1 Klebsiella phage vB_KpnD_Opt-79                            54.7    0.15 
OL539451.1 Escherichia phage vB_EcoD_Opt-719                          54.7    0.15 
CP001099.1 Chlorobaculum parvum NCIB 8327, complete genome            54.7    0.15 
NC_047848.1 Shigella phage Sf12, complete genome                      52.8    0.53 
NC_042046.1 Escherichia phage C119, complete genome                   52.8    0.53 
KF771238.1 Escherichia phage bV_EcoS_AHS24, complete genome           52.8    0.53 
KF771236.1 Escherichia phage bV_EcoS_AHP24, complete genome           52.8    0.53 
MZ501053.1 Escherichia phage BrunoManser strain Bas12                 52.8    0.53 
NC_047740.1 Enterobacteria phage phiJLA23, complete genome            52.8    0.53 
JQ182736.1 Enterobacteria phage vB_EcoS_Rogue1, complete genome       52.8    0.53 
MW286156.1 Escherichia phage vB_EcoS-BECP10                           52.8    0.53 
JF770475.1 Escherichia phage phiEB49, complete genome                 52.8    0.53 
DQ121662.1 Escherichia phage Jk06, complete genome                    52.8    0.53 


Query= LVF3_p1_dsDNA_105_length=5412_depth=0.23x

Length=5412

RID: BR3YGRMX013
                                                                      Score     E
Sequences producing significant alignments:                          (Bits)  Value

JX094500.1 Cronobacter phage CR5, complete genome                     5339    0.0  
KX397367.1 Erwinia phage vB_EamM_EarlPhillipIV, complete genome       2169    0.0  
NC_048173.1 Erwinia phage Derbicus, complete genome                   2163    0.0  
MW845759.1 Erwinia phage pEa_SNUABM_38, complete genome               1991    0.0  
KX397372.1 Erwinia phage vB_EamM_Phobos                               1461    0.0  


Query= LVF3_p1_dsDNA_106_length=5389_depth=0.43x

Length=5389

RID: BRMCMUHM013
                                                                      Score     E
Sequences producing significant alignments:                          (Bits)  Value

JX094500.1 Cronobacter phage CR5, complete genome                     6709    0.0  
KX397367.1 Erwinia phage vB_EamM_EarlPhillipIV, complete genome       3570    0.0  
NC_048173.1 Erwinia phage Derbicus, complete genome                   3554    0.0  
MW845759.1 Erwinia phage pEa_SNUABM_38, complete genome               3535    0.0  


Query= LVF3_p1_dsDNA_107_length=5344_depth=0.24x

Length=5344

RID: BRKC7AJV013


***** No hits found *****


Query= LVF3_p1_dsDNA_108_length=5250_depth=0.18x

Length=5250

RID: BRKU0BXH013
                                                                      Score     E
Sequences producing significant alignments:                          (Bits)  Value

MT001829.1 Salmonella phage SE_PL                                     547     5e-150
MK773491.1 Salmonella phage 7t3                                       547     5e-150
MK268344.1 Salmonella phage Munch                                     547     5e-150
MW879344.1 Erwinia phage pEa_SNUABM_49, complete genome               518     4e-141
MW879343.1 Erwinia phage pEa_SNUABM_44, complete genome               518     4e-141
MW879342.1 Erwinia phage pEa_SNUABM_19, complete genome               518     4e-141
MT939488.1 Erwinia phage pEa_SNUABM_50, complete genome               518     4e-141
MT939487.1 Erwinia phage pEa_SNUABM_47, complete genome               518     4e-141
MT939486.1 Erwinia phage pEa_SNUABM_12, complete genome               518     4e-141
NC_041917.1 Serratia phage BF, complete genome                        507     9e-138
LT960552.1 Yersinia phage fHe-Yen9-03 genome assembly, complete g...  462     2e-124
NC_042116.1 Yersinia phage fHe-Yen9-04 genome assembly, complete ...  462     2e-124
OV815291.1 Limnephilus rhombicus genome assembly, chromosome: 21      52.8    0.52  


Query= LVF3_p1_dsDNA_109_length=5204_depth=0.35x

Length=5204

RID: BPPREX6N013
                                                                      Score     E
Sequences producing significant alignments:                          (Bits)  Value

JX094500.1 Cronobacter phage CR5, complete genome                     2636    0.0   
NC_048173.1 Erwinia phage Derbicus, complete genome                   1358    0.0   
MW845759.1 Erwinia phage pEa_SNUABM_38, complete genome               1356    0.0   
KX397367.1 Erwinia phage vB_EamM_EarlPhillipIV, complete genome       1336    0.0   
KX397372.1 Erwinia phage vB_EamM_Phobos                               619     1e-171


Query= LVF3_p1_dsDNA_110_length=5183_depth=0.31x

Length=5183

RID: BPS78VN0016
                                                                      Score     E
Sequences producing significant alignments:                          (Bits)  Value

JX094500.1 Cronobacter phage CR5, complete genome                     6959    0.0  
MW845759.1 Erwinia phage pEa_SNUABM_38, complete genome               3526    0.0  
NC_048173.1 Erwinia phage Derbicus, complete genome                   3332    0.0  
KX397367.1 Erwinia phage vB_EamM_EarlPhillipIV, complete genome       3321    0.0  
KX397372.1 Erwinia phage vB_EamM_Phobos                               2128    0.0  


Query= LVF3_p1_dsDNA_111_length=5152_depth=0.24x

Length=5152

RID: BPXXWYUA013
                                                                      Score     E
Sequences producing significant alignments:                          (Bits)  Value

JX094500.1 Cronobacter phage CR5, complete genome                     7797    0.0  
NC_048173.1 Erwinia phage Derbicus, complete genome                   1321    0.0  
KX397367.1 Erwinia phage vB_EamM_EarlPhillipIV, complete genome       1315    0.0  
MW845759.1 Erwinia phage pEa_SNUABM_38, complete genome               1134    0.0  
KX397372.1 Erwinia phage vB_EamM_Phobos                               876     0.0  


Query= LVF3_p1_dsDNA_112_length=5123_depth=0.28x

Length=5123

RID: BPTHZNUK013
                                                                      Score     E
Sequences producing significant alignments:                          (Bits)  Value

JX094500.1 Cronobacter phage CR5, complete genome                     8506    0.0  
MW845759.1 Erwinia phage pEa_SNUABM_38, complete genome               3177    0.0  
NC_048173.1 Erwinia phage Derbicus, complete genome                   3175    0.0  
KX397367.1 Erwinia phage vB_EamM_EarlPhillipIV, complete genome       3175    0.0  
KX397372.1 Erwinia phage vB_EamM_Phobos                               896     0.0  


Query= LVF3_p1_dsDNA_113_length=5119_depth=0.31x

Length=5119

RID: BR6HRHM5016
                                                                      Score     E
Sequences producing significant alignments:                          (Bits)  Value

JX094500.1 Cronobacter phage CR5, complete genome                     8977    0.0  
NC_048173.1 Erwinia phage Derbicus, complete genome                   3437    0.0  
KX397367.1 Erwinia phage vB_EamM_EarlPhillipIV, complete genome       3426    0.0  
MW845759.1 Erwinia phage pEa_SNUABM_38, complete genome               3326    0.0  
KX397372.1 Erwinia phage vB_EamM_Phobos                               2261    0.0  
LR535921.1 XXX                                                        76.8    3e-08
LR535920.1 XXX                                                        76.8    3e-08
LR535919.1 XXX                                                        76.8    3e-08
LR535918.1 XXX                                                        76.8    3e-08
LR535916.1 XXX                                                        76.8    3e-08
LR535915.1 XXX                                                        76.8    3e-08
LR535914.1 XXX                                                        76.8    3e-08
LR535910.1 XXX                                                        76.8    3e-08
LR535909.1 XXX                                                        76.8    3e-08
LR535902.1 XXX                                                        76.8    3e-08
KU726251.1 Enterobacteria phage SEGD1, complete genome                76.8    3e-08
MT679221.1 Proteus phage 7, complete genome                           76.8    3e-08
MT799840.1 Salmonella phage JN03                                      76.8    3e-08
MN445185.1 Escherichia phage vB_EcoM_EC001, complete genome           76.8    3e-08
JN641803.1 Salmonella phage SPN3US, complete genome                   76.8    3e-08
OM456492.1 Salmonella phage SaP7, complete genome                     71.3    1e-06
LR535917.1 XXX                                                        62.1    8e-04
LR535906.1 XXX                                                        62.1    8e-04
LR535911.1 XXX                                                        60.2    0.003
LR535905.1 XXX                                                        60.2    0.003
LR535907.1 XXX                                                        52.8    0.51 


Query= LVF3_p1_dsDNA_114_length=5105_depth=0.24x

Length=5105

RID: B5D1F6AZ013
                                                                      Score     E
Sequences producing significant alignments:                          (Bits)  Value

MT001829.1 Salmonella phage SE_PL                                     963     0.0   
MK773491.1 Salmonella phage 7t3                                       963     0.0   
MK268344.1 Salmonella phage Munch                                     957     0.0   
NC_041878.1 Pectobacterium phage CBB, complete genome                 647     5e-180
JN882285.1 Cronobacter phage vB_CsaM_GAP32, complete genome           255     4e-62 
MW879343.1 Erwinia phage pEa_SNUABM_44, complete genome               122     4e-22 
MT939487.1 Erwinia phage pEa_SNUABM_47, complete genome               117     2e-20 
NC_041917.1 Serratia phage BF, complete genome                        111     8e-19 


Query= LVF3_p1_dsDNA_116_length=5038_depth=0.21x

Length=5038

RID: BPNYFXEZ016
                                                                      Score     E
Sequences producing significant alignments:                          (Bits)  Value

JN882285.1 Cronobacter phage vB_CsaM_GAP32, complete genome           699     0.0   
NC_041878.1 Pectobacterium phage CBB, complete genome                 649     1e-180
MH494197.1 Escherichia phage CMSTMSU                                  621     3e-172
MW822008.1 Escherichia phage BF17                                     617     4e-171
LT960552.1 Yersinia phage fHe-Yen9-03 genome assembly, complete g...  614     5e-170
NC_042116.1 Yersinia phage fHe-Yen9-04 genome assembly, complete ...  614     5e-170
ON286972.1 Escherichia phage A4, complete genome                      560     7e-154
MT001829.1 Salmonella phage SE_PL                                     551     4e-151
MK773491.1 Salmonella phage 7t3                                       551     4e-151
MK268344.1 Salmonella phage Munch                                     551     4e-151


Query= LVF3_p1_dsDNA_118_length=4766_depth=0.29x

Length=4766

RID: BR1FKM4Y016
                                                                      Score     E
Sequences producing significant alignments:                          (Bits)  Value

AB897757.1 Klebsiella phage K64-1 DNA, complete genome                115     6e-20
JQ513383.1 Enterobacteria phage vB_KleM-RaK2, complete genome         115     6e-20
MT708547.1 Klebsiella phage Muenster                                  115     6e-20
OU509535.1 Klebsiella pneumoniae phage strain 5899STDY8049212 gen...  110     3e-18


Query= LVF3_p1_dsDNA_120_length=4697_depth=0.17x

Length=4697

RID: BR0XB2CP013
                                                                      Score     E
Sequences producing significant alignments:                          (Bits)  Value

MT001829.1 Salmonella phage SE_PL                                     1282    0.0  
MK773491.1 Salmonella phage 7t3                                       1282    0.0  
MK268344.1 Salmonella phage Munch                                     1277    0.0  
NC_041878.1 Pectobacterium phage CBB, complete genome                 261     7e-64
MH383160.1 Escherichia phage UB, complete genome                      73.1    4e-07


uery= LVF3_p1_dsDNA_121_length=4661_depth=0.26x

Length=4661

RID: BRKU0BXH013
                                                                      Score     E
Sequences producing significant alignments:                          (Bits)  Value

JX094500.1 Cronobacter phage CR5, complete genome                     3371    0.0   
MW845759.1 Erwinia phage pEa_SNUABM_38, complete genome               2331    0.0   
KX397367.1 Erwinia phage vB_EamM_EarlPhillipIV, complete genome       2298    0.0   
NC_048173.1 Erwinia phage Derbicus, complete genome                   2292    0.0   
KX397372.1 Erwinia phage vB_EamM_Phobos                               1705    0.0   
MH221129.1 Salmonella phage SPAsTU                                    486     1e-131
MH221128.1 Salmonella phage STsAS                                     486     1e-131
CP014017.2 Serratia liquefaciens strain FDAARGOS_125 chromosome, ...  52.8    0.46  


Query= LVF3_p1_dsDNA_122_length=4640_depth=0.37x

Length=4640

RID: BRN2DRBX013
                                                                      Score     E
Sequences producing significant alignments:                          (Bits)  Value

JX094500.1 Cronobacter phage CR5, complete genome                     4649    0.0   
NC_048173.1 Erwinia phage Derbicus, complete genome                   2252    0.0   
KX397367.1 Erwinia phage vB_EamM_EarlPhillipIV, complete genome       2246    0.0   
MW845759.1 Erwinia phage pEa_SNUABM_38, complete genome               2156    0.0   
KX397372.1 Erwinia phage vB_EamM_Phobos                               1190    0.0   
KX397369.1 Erwinia phage vB_EamM_Kwan, complete genome                383     1e-100
MW845758.1 Erwinia phage pEa_SNUABM_11, complete genome               379     2e-99 
NC_048016.1 Erwinia phage Wellington, complete genome                 363     2e-94 
BK023928.1 TPA: Myoviridae sp. isolate ctvCR3                         147     2e-29 
MW812341.1 Erwinia phage pEa_SNUABM_9                                 145     7e-29 
MW760841.1 Erwinia phage pEa_SNUABM_8, complete genome                134     2e-25 
MW812338.1 Erwinia phage pEa_SNUABM_4                                 134     2e-25 
KX397371.1 Erwinia phage vB_EamM_Parshik                              93.5    3e-13 
KX397373.1 Erwinia phage vB_EamM_Stratton, complete genome            86.1    5e-11 
JX316028.1 Erwinia phage phiEaH2, complete genome                     86.1    5e-11 


Query= LVF3_p1_dsDNA_123_length=4619_depth=0.18x

Length=4619

RID: BPVZY04J016
                                                                      Score     E
Sequences producing significant alignments:                          (Bits)  Value

JN882285.1 Cronobacter phage vB_CsaM_GAP32, complete genome           492     2e-133
MW879344.1 Erwinia phage pEa_SNUABM_49, complete genome               442     2e-118
NC_041917.1 Serratia phage BF, complete genome                        436     1e-116
MW879343.1 Erwinia phage pEa_SNUABM_44, complete genome               436     1e-116
MW879342.1 Erwinia phage pEa_SNUABM_19, complete genome               436     1e-116
MT939488.1 Erwinia phage pEa_SNUABM_50, complete genome               436     1e-116
MT939487.1 Erwinia phage pEa_SNUABM_47, complete genome               436     1e-116
MT939486.1 Erwinia phage pEa_SNUABM_12, complete genome               436     1e-116
MT001829.1 Salmonella phage SE_PL                                     326     2e-83 
MK773491.1 Salmonella phage 7t3                                       326     2e-83 
MK268344.1 Salmonella phage Munch                                     326     2e-83 


Query= LVF3_p1_dsDNA_124_length=4618_depth=0.54x

Length=4618

RID: BRJTDMAD013
                                                                      Score     E
Sequences producing significant alignments:                          (Bits)  Value

JX094500.1 Cronobacter phage CR5, complete genome                     6811    0.0   
KX397367.1 Erwinia phage vB_EamM_EarlPhillipIV, complete genome       2375    0.0   
NC_048173.1 Erwinia phage Derbicus, complete genome                   2370    0.0   
MW845759.1 Erwinia phage pEa_SNUABM_38, complete genome               2235    0.0   
KX397372.1 Erwinia phage vB_EamM_Phobos                               1260    0.0   
MW845758.1 Erwinia phage pEa_SNUABM_11, complete genome               385     4e-101
KX397369.1 Erwinia phage vB_EamM_Kwan, complete genome                340     9e-88 
NC_048016.1 Erwinia phage Wellington, complete genome                 335     4e-86 
BK023928.1 TPA: Myoviridae sp. isolate ctvCR3                         158     9e-33 
MW760841.1 Erwinia phage pEa_SNUABM_8, complete genome                134     2e-25 
MW812338.1 Erwinia phage pEa_SNUABM_4                                 134     2e-25 
MW812341.1 Erwinia phage pEa_SNUABM_9                                 128     7e-24 
KX397371.1 Erwinia phage vB_EamM_Parshik                              84.2    2e-10 


Query= LVF3_p1_dsDNA_126_length=4585_depth=0.55x

Length=4585

RID: BRMCMUHM013
                                                                      Score     E
Sequences producing significant alignments:                          (Bits)  Value

JX094500.1 Cronobacter phage CR5, complete genome                     6896    0.0  
NC_048173.1 Erwinia phage Derbicus, complete genome                   3461    0.0  
KX397367.1 Erwinia phage vB_EamM_EarlPhillipIV, complete genome       3456    0.0  
MW845759.1 Erwinia phage pEa_SNUABM_38, complete genome               3378    0.0  
KX397372.1 Erwinia phage vB_EamM_Phobos                               1670    0.0  
MW812339.1 Erwinia phage pEa_SNUABM_29                                82.4    6e-10


Query= LVF3_p1_dsDNA_128_length=4506_depth=0.33x

Length=4506

RID: BPYXPPEK016
                                                                      Score     E
Sequences producing significant alignments:                          (Bits)  Value

JX094500.1 Cronobacter phage CR5, complete genome                     5199    0.0  
MW845759.1 Erwinia phage pEa_SNUABM_38, complete genome               737     0.0  
NC_048173.1 Erwinia phage Derbicus, complete genome                   289     3e-72
KX397367.1 Erwinia phage vB_EamM_EarlPhillipIV, complete genome       289     3e-72
KX397369.1 Erwinia phage vB_EamM_Kwan, complete genome                204     1e-46
NC_048016.1 Erwinia phage Wellington, complete genome                 191     9e-43
CP049603.1 Rouxiella badensis strain SER3 chromosome                  185     4e-41
CP060592.1 Rouxiella badensis strain C173 chromosome, complete ge...  185     4e-41
CP014137.1 Brenneria goodwinii strain FRB141 chromosome, complete...  180     2e-39
CP051488.1 Kosakonia sp. SMBL-WEM22 chromosome, complete genome       174     9e-38
CP034035.1 Brenneria rubrifaciens strain 6D370 chromosome, comple...  169     4e-36
CP009459.1 Cedecea neteri strain ND14a, complete genome               159     3e-33
CP023525.1 Cedecea neteri strain FDAARGOS_392 chromosome, complet...  154     1e-31
CP058353.1 Serratia marcescens strain ESE2014 chromosome, complet...  150     2e-30
CP009451.1 Cedecea neteri strain SSMD04, complete genome              141     9e-28
CP011077.1 Klebsiella michiganensis strain RC10, complete genome      137     1e-26
CP031104.1 Leclercia sp. W6 chromosome, complete genome               132     6e-25
CP009458.1 Cedecea neteri strain M006, complete genome                132     6e-25
MN445185.1 Escherichia phage vB_EcoM_EC001, complete genome           128     7e-24
MW760841.1 Erwinia phage pEa_SNUABM_8, complete genome                124     9e-23
MW812338.1 Erwinia phage pEa_SNUABM_4                                 124     9e-23
CP051467.1 Stenotrophomonas maltophilia strain NEB515 chromosome,...  115     6e-20
LR535921.1 XXX                                                        115     6e-20
LR535920.1 XXX                                                        115     6e-20
LR535919.1 XXX                                                        115     6e-20
LR535918.1 XXX                                                        115     6e-20
LR535916.1 XXX                                                        115     6e-20
LR535915.1 XXX                                                        115     6e-20
LR535914.1 XXX                                                        115     6e-20
LR535910.1 XXX                                                        115     6e-20
LR535909.1 XXX                                                        115     6e-20
LR535902.1 XXX                                                        115     6e-20
CP014014.1 Stenotrophomonas maltophilia strain FDAARGOS_92 chromo...  115     6e-20
CP052863.1 Stenotrophomonas maltophilia strain CF13 chromosome, c...  104     1e-16
CP040431.1 Stenotrophomonas maltophilia strain sm454 chromosome, ...  104     1e-16
CP040430.1 Stenotrophomonas maltophilia strain Sm53 chromosome, c...  104     1e-16
CP033829.1 Stenotrophomonas maltophilia strain FDAARGOS_507 chrom...  104     1e-16
LS483377.1 Stenotrophomonas maltophilia strain NCTC10258 genome a...  104     1e-16
CP091781.1 Stenotrophomonas maltophilia strain PSKL2 chromosome, ...  104     1e-16
CP060027.1 Stenotrophomonas maltophilia strain UHH_454 chromosome     104     1e-16
CP028358.1 Stenotrophomonas maltophilia strain W18 chromosome, co...  99.0    6e-15
CP056088.1 Stenotrophomonas maltophilia strain Oak Ridge strain 0...  93.5    3e-13
CP021371.1 Rhizobium sp. ACO-34A, complete sequence                   91.6    9e-13
CP068391.1 Serratia proteamaculans strain 94 rif-r chromosome         91.6    9e-13
MN988532.1 Rhizobium phage RHph_I1_9                                  89.8    3e-12
MN988520.1 Rhizobium phage RHph_I9                                    89.8    3e-12
MN988509.1 Rhizobium phage RHph_I46                                   89.8    3e-12
MN988534.1 Rhizobium phage RHph_N34                                   84.2    2e-10
CP029983.1 Pseudomonas sp. LG1E9 chromosome, complete genome          78.7    7e-09
CP025263.1 Pseudomonas sp. S09G 359 chromosome                        78.7    7e-09
CP040059.1 Coxiella burnetii strain RSA439 chromosome, complete g...  75.0    1e-07
CP035112.1 Coxiella burnetii strain nine mile phase II chromosome...  75.0    1e-07
CP032542.1 Coxiella burnetii strain 2014-PE-15890 chromosome, com...  75.0    1e-07
CP014563.1 Coxiella burnetii str. Schperling chromosome               75.0    1e-07
CP014561.1 Coxiella burnetii strain Heizberg chromosome               75.0    1e-07
CP014559.1 Coxiella burnetii strain Henzerling chromosome             75.0    1e-07
CP014557.1 Coxiella burnetii strain 18430 chromosome                  75.0    1e-07
CP014555.1 Coxiella burnetii strain 2574 chromosome                   75.0    1e-07
CP014553.1 Coxiella burnetii strain 701CbB1 chromosome                75.0    1e-07
CP014551.1 Coxiella burnetii strain 14160-001 chromosome              75.0    1e-07
CP014836.1 Coxiella burnetii strain 14160-002 chromosome              75.0    1e-07
CP014549.1 Coxiella burnetii strain CbCVIC1 chromosome                75.0    1e-07
CP014548.1 Coxiella burnetii strain 42785537 chromosome               75.0    1e-07
CP014565.1 Coxiella burnetii strain Scurry_Q217 chromosome            75.0    1e-07
CP018005.1 Coxiella burnetii strain RSA439, complete genome           75.0    1e-07
CP020616.1 Coxiella burnetii strain RSA 439 chromosome, complete ...  75.0    1e-07
CP018150.1 Coxiella burnetii 'MSU Goat Q177', complete genome         75.0    1e-07
AE016828.3 Coxiella burnetii RSA 493, complete genome                 75.0    1e-07
CP014354.1 Coxiella burnetii strain 3345937 sequence                  75.0    1e-07
CP013667.1 Coxiella burnetii strain 3262 chromosome, complete genome  75.0    1e-07
HG825990.3 Coxiella burnetii Cb175_Guyana complete genome             75.0    1e-07
CP007555.1 Coxiella burnetii str. Namibia genome                      75.0    1e-07
LK937696.1 Coxiella burnetii Z3055 complete genome                    75.0    1e-07
CP001020.1 Coxiella burnetii CbuK_Q154, complete genome               75.0    1e-07
CP001019.1 Coxiella burnetii CbuG_Q212, complete genome               75.0    1e-07
CP000890.1 Coxiella burnetii RSA 331, complete genome                 75.0    1e-07
CP000733.1 Coxiella burnetii Dugway 5J108-111, complete genome        75.0    1e-07
KP445897.1 Uncultured bacterium clone contig65233 genomic sequence    69.4    4e-06
LR535911.1 XXX                                                        63.9    2e-04
XM_001274791.1 Aspergillus clavatus NRRL 1 thymidylate synthase (...  62.1    7e-04
LR535906.1 XXX                                                        60.2    0.003
LR535901.1 XXX                                                        60.2    0.003
CP044543.1 Bradyrhizobium betae strain PL7HG1 chromosome, complet...  56.5    0.035
CP041401.1 Tardiphaga sp. vice352 chromosome                          56.5    0.035
CP041399.1 Tardiphaga sp. vice154 chromosome                          56.5    0.035
CP041402.1 Tardiphaga sp. vice304 chromosome                          56.5    0.035
CP041400.1 Tardiphaga sp. vice278 chromosome                          56.5    0.035


Query= LVF3_p1_dsDNA_129_length=4481_depth=0.22x

Length=4481

RID: BRJTDMAD013
                                                                      Score     E
Sequences producing significant alignments:                          (Bits)  Value

JX094500.1 Cronobacter phage CR5, complete genome                     7371    0.0  
KX397367.1 Erwinia phage vB_EamM_EarlPhillipIV, complete genome       2126    0.0  
MW845759.1 Erwinia phage pEa_SNUABM_38, complete genome               2124    0.0  
NC_048173.1 Erwinia phage Derbicus, complete genome                   2121    0.0  
KX397372.1 Erwinia phage vB_EamM_Phobos                               1450    0.0  


Query= LVF3_p1_dsDNA_132_length=4383_depth=0.24x

Length=4383

RID: BR3G8E8U016
                                                                      Score     E
Sequences producing significant alignments:                          (Bits)  Value

MK268344.1 Salmonella phage Munch                                     2732    0.0   
MT001829.1 Salmonella phage SE_PL                                     2715    0.0   
MK773491.1 Salmonella phage 7t3                                       2715    0.0   
NC_042116.1 Yersinia phage fHe-Yen9-04 genome assembly, complete ...  387     1e-101
LT960552.1 Yersinia phage fHe-Yen9-03 genome assembly, complete g...  375     2e-98 
NC_041878.1 Pectobacterium phage CBB, complete genome                 267     1e-65 


Query= LVF3_p1_dsDNA_136_length=4312_depth=0.30x

Length=4312

RID: BPTHZNUK013
                                                                      Score     E
Sequences producing significant alignments:                          (Bits)  Value

JX094500.1 Cronobacter phage CR5, complete genome                     6205    0.0  
NC_048173.1 Erwinia phage Derbicus, complete genome                   3387    0.0  
MW845759.1 Erwinia phage pEa_SNUABM_38, complete genome               3347    0.0  
KX397367.1 Erwinia phage vB_EamM_EarlPhillipIV, complete genome       3315    0.0  
KX397372.1 Erwinia phage vB_EamM_Phobos                               1781    0.0  


Query= LVF3_p1_dsDNA_137_length=4277_depth=0.62x

Length=4277

RID: BPU1VMJ6013
                                                                      Score     E
Sequences producing significant alignments:                          (Bits)  Value

JX094500.1 Cronobacter phage CR5, complete genome                     6479    0.0  
MW845759.1 Erwinia phage pEa_SNUABM_38, complete genome               2097    0.0  
KX397367.1 Erwinia phage vB_EamM_EarlPhillipIV, complete genome       2025    0.0  
NC_048173.1 Erwinia phage Derbicus, complete genome                   2019    0.0  
KX397372.1 Erwinia phage vB_EamM_Phobos                               699     0.0  


Query= LVF3_p1_dsDNA_138_length=4273_depth=0.23x

Length=4273

RID: BR3G8E8U016
                                                                      Score     E
Sequences producing significant alignments:                          (Bits)  Value

JX094500.1 Cronobacter phage CR5, complete genome                     3232    0.0  
MW845759.1 Erwinia phage pEa_SNUABM_38, complete genome               2483    0.0  
NC_048173.1 Erwinia phage Derbicus, complete genome                   2279    0.0  
KX397367.1 Erwinia phage vB_EamM_EarlPhillipIV, complete genome       2279    0.0  
MW812339.1 Erwinia phage pEa_SNUABM_29                                126     2e-23
KX397368.1 Erwinia phage vB_EamM_Huxley, complete genome              100     1e-15
MW760841.1 Erwinia phage pEa_SNUABM_8, complete genome                95.3    7e-14
MW812338.1 Erwinia phage pEa_SNUABM_4                                 95.3    7e-14
KX397371.1 Erwinia phage vB_EamM_Parshik                              89.8    3e-12
NC_042056.1 Erwinia phage vB_EamM_Machina, complete genome            89.8    3e-12
MW812340.1 Erwinia phage pEa_SNUABM_42                                84.2    2e-10
MW384823.1 Erwinia phage pEa_SNUABM_43                                84.2    2e-10
MW812342.1 Erwinia phage pEa_SNUABM_10                                82.4    5e-10
MT710307.1 Salmonella phage pSal-SNUABM-04                            82.4    5e-10
LR134408.1 Corynebacterium segmentosum strain NCTC934 genome asse...  58.4    0.009
CP046605.1 Corynebacterium accolens strain DSM 44278 chromosome, ...  58.4    0.009


Query= LVF3_p1_dsDNA_139_length=4242_depth=0.41x

Length=4242

RID: BR6HRHM5016
                                                                      Score     E
Sequences producing significant alignments:                          (Bits)  Value

JX094500.1 Cronobacter phage CR5, complete genome                     4481    0.0  
MW845759.1 Erwinia phage pEa_SNUABM_38, complete genome               1770    0.0  
NC_048173.1 Erwinia phage Derbicus, complete genome                   1544    0.0  
KX397367.1 Erwinia phage vB_EamM_EarlPhillipIV, complete genome       1544    0.0  
KX397372.1 Erwinia phage vB_EamM_Phobos                               819     0.0  
KX397365.1 Erwinia phage vB_EamM_Caitlin                              161     7e-34
MW812339.1 Erwinia phage pEa_SNUABM_29                                137     1e-26
MW760841.1 Erwinia phage pEa_SNUABM_8, complete genome                134     1e-25
MW812338.1 Erwinia phage pEa_SNUABM_4                                 134     1e-25
CP089293.1 Paenarthrobacter nicotinovorans strain ATCC 49919 chro...  58.4    0.009
CP089515.1 Paenarthrobacter nicotinovorans strain nic- chromosome...  58.4    0.009
AP024644.1 Arthrobacter sp. StoSoilB3 DNA, complete genome            58.4    0.009
AP024641.1 Arthrobacter sp. NtRootD5 DNA, complete genome             58.4    0.009
AP024639.1 Arthrobacter sp. NtRootC45 DNA, complete genome            58.4    0.009
AP024637.1 Arthrobacter sp. NtRootC7 DNA, complete genome             58.4    0.009
AP024634.1 Arthrobacter sp. NtRootA4 DNA, complete genome             58.4    0.009
AP024631.1 Arthrobacter sp. NtRootA2 DNA, complete genome             58.4    0.009
CP053549.1 Paenarthrobacter sp. YJN-D chromosome, complete genome     58.4    0.009
CP000454.1 Arthrobacter sp. FB24, complete genome                     58.4    0.009
CP079107.1 Paeniglutamicibacter sp. Y32M11 chromosome, complete g...  56.5    0.033
CP061539.1 Rothia terrae strain KJZ-14 chromosome, complete genome    56.5    0.033


Query= LVF3_p1_dsDNA_140_length=4191_depth=0.30x

Length=4191

RID: BR05K6TT016
                                                                      Score     E
Sequences producing significant alignments:                          (Bits)  Value

JX094500.1 Cronobacter phage CR5, complete genome                     4636    0.0  
NC_048173.1 Erwinia phage Derbicus, complete genome                   1375    0.0  
KX397367.1 Erwinia phage vB_EamM_EarlPhillipIV, complete genome       1358    0.0  
MW845759.1 Erwinia phage pEa_SNUABM_38, complete genome               1354    0.0  
KX397372.1 Erwinia phage vB_EamM_Phobos                               145     7e-29


Query= LVF3_p1_dsDNA_141_length=4184_depth=0.51x

Length=4184

RID: BPXMP8H5013
                                                                      Score     E
Sequences producing significant alignments:                          (Bits)  Value

JX094500.1 Cronobacter phage CR5, complete genome                     6558    0.0  
NC_048173.1 Erwinia phage Derbicus, complete genome                   4145    0.0  
KX397367.1 Erwinia phage vB_EamM_EarlPhillipIV, complete genome       4145    0.0  
MW845759.1 Erwinia phage pEa_SNUABM_38, complete genome               3984    0.0  
KX397372.1 Erwinia phage vB_EamM_Phobos                               2115    0.0  
KU726251.1 Enterobacteria phage SEGD1, complete genome                145     7e-29
MT799840.1 Salmonella phage JN03                                      145     7e-29
JN641803.1 Salmonella phage SPN3US, complete genome                   145     7e-29
LR535921.1 XXX                                                        139     3e-27
LR535920.1 XXX                                                        139     3e-27
LR535919.1 XXX                                                        139     3e-27
LR535918.1 XXX                                                        139     3e-27
LR535916.1 XXX                                                        139     3e-27
LR535915.1 XXX                                                        139     3e-27
LR535914.1 XXX                                                        139     3e-27
LR535910.1 XXX                                                        139     3e-27
LR535909.1 XXX                                                        139     3e-27
LR535902.1 XXX                                                        139     3e-27
OM456492.1 Salmonella phage SaP7, complete genome                     139     3e-27
MT679221.1 Proteus phage 7, complete genome                           139     3e-27
MN445185.1 Escherichia phage vB_EcoM_EC001, complete genome           134     1e-25
BK038339.1 TPA: Myoviridae sp. isolate ctoRE11                        91.6    9e-13
LR535911.1 XXX                                                        62.1    7e-04
LR535901.1 XXX                                                        62.1    7e-04
LR535906.1 XXX                                                        58.4    0.009


Query= LVF3_p1_dsDNA_142_length=4068_depth=0.44x

Length=4068

RID: B5D1F6AZ013
                                                                      Score     E
Sequences producing significant alignments:                          (Bits)  Value

JX094500.1 Cronobacter phage CR5, complete genome                     5991    0.0  
MW845759.1 Erwinia phage pEa_SNUABM_38, complete genome               1792    0.0  
NC_048173.1 Erwinia phage Derbicus, complete genome                   1755    0.0  
KX397367.1 Erwinia phage vB_EamM_EarlPhillipIV, complete genome       1755    0.0  
KX397372.1 Erwinia phage vB_EamM_Phobos                               933     0.0  


Query= LVF3_p1_dsDNA_146_length=3929_depth=0.18x

Length=3929

RID: BPPREX6N013
                                                                      Score     E
Sequences producing significant alignments:                          (Bits)  Value

MT001829.1 Salmonella phage SE_PL                                     200     1e-45
MK773491.1 Salmonella phage 7t3                                       200     1e-45
MK268344.1 Salmonella phage Munch                                     200     1e-45


Query= LVF3_p1_dsDNA_149_length=3860_depth=1.34x

Length=3860

RID: BPNYFXEZ016
                                                                      Score     E
Sequences producing significant alignments:                          (Bits)  Value

JX094500.1 Cronobacter phage CR5, complete genome                     6896    0.0   
NC_048173.1 Erwinia phage Derbicus, complete genome                   5417    0.0   
KX397367.1 Erwinia phage vB_EamM_EarlPhillipIV, complete genome       5417    0.0   
MW845759.1 Erwinia phage pEa_SNUABM_38, complete genome               5378    0.0   
KX397372.1 Erwinia phage vB_EamM_Phobos                               4148    0.0   
KX397369.1 Erwinia phage vB_EamM_Kwan, complete genome                656     0.0   
NC_048016.1 Erwinia phage Wellington, complete genome                 647     4e-180
MW812339.1 Erwinia phage pEa_SNUABM_29                                641     2e-178


Query= LVF3_p1_dsDNA_151_length=3845_depth=0.23x

Length=3845

RID: B5D1F6AZ013
                                                                      Score     E
Sequences producing significant alignments:                          (Bits)  Value

MN642089.1 Klebsiella phage N1M2                                      6602    0.0  


Query= LVF3_p1_dsDNA_153_length=3708_depth=0.22x

Length=3708

RID: BPMM1U75013
                                                                      Score     E
Sequences producing significant alignments:                          (Bits)  Value

MK268344.1 Salmonella phage Munch                                     230     2e-54
MT001829.1 Salmonella phage SE_PL                                     207     7e-48
MK773491.1 Salmonella phage 7t3                                       207     7e-48


Query= LVF3_p1_dsDNA_156_length=3661_depth=0.26x

Length=3661

RID: BPTHZNUK013
                                                                      Score     E
Sequences producing significant alignments:                          (Bits)  Value

JX094500.1 Cronobacter phage CR5, complete genome                     1507    0.0   
MW845759.1 Erwinia phage pEa_SNUABM_38, complete genome               414     4e-110
NC_048173.1 Erwinia phage Derbicus, complete genome                   396     1e-104
KX397367.1 Erwinia phage vB_EamM_EarlPhillipIV, complete genome       396     1e-104
MF459647.1 Erwinia phage vB_EamM_Joad, complete genome                287     9e-72 
NC_042018.1 Erwinia phage vB_EamM_RisingSun, complete genome          281     4e-70 
BK038339.1 TPA: Myoviridae sp. isolate ctoRE11                        263     2e-64 
MT710307.1 Salmonella phage pSal-SNUABM-04                            148     5e-30 
CP023009.1 Lonsdalea britannica strain 477 chromosome, complete g...  139     3e-27 
CP045720.1 Pantoea eucalypti strain LMG 24197 chromosome, complet...  134     1e-25 
CP020820.1 Pantoea vagans strain FBS135 chromosome, complete genome   134     1e-25 
CP058353.1 Serratia marcescens strain ESE2014 chromosome, complet...  134     1e-25 
CP077746.1 Pantoea jilinensis strain D25 chromosome, complete genome  134     1e-25 
CP061083.1 Pantoea sp. MT58 chromosome, complete genome               134     1e-25 
CP033076.1 Buttiauxella sp. 3AFRM03 chromosome, complete genome       132     5e-25 
CP093332.1 Buttiauxella ferragutiae strain H4-C11 chromosome, com...  132     5e-25 
CP013990.1 Leclercia adecarboxylata strain USDA-ARS-USMARC-60222 ...  128     6e-24 
CP087280.1 Leclercia adecarboxylata strain SH19PE29 chromosome, c...  128     6e-24 
MT799840.1 Salmonella phage JN03                                      122     3e-22 
CP043397.1 Leclercia adecarboxylata strain L21 chromosome, comple...  117     1e-20 
CP036199.1 Leclercia adecarboxylata strain 16005813 chromosome, c...  117     1e-20 
CP060824.1 Leclercia adecarboxylata strain 16400 chromosome           117     1e-20 
JN641803.1 Salmonella phage SPN3US, complete genome                   117     1e-20 
CP051467.1 Stenotrophomonas maltophilia strain NEB515 chromosome,...  115     5e-20 
CP028358.1 Stenotrophomonas maltophilia strain W18 chromosome, co...  115     5e-20 
CP014014.1 Stenotrophomonas maltophilia strain FDAARGOS_92 chromo...  115     5e-20 
CP042930.1 Leclercia adecarboxylata strain J656 chromosome, compl...  111     6e-19 
CP080415.1 Shewanella sp. FJAT-52076 chromosome, complete genome      111     6e-19 
CP080414.1 Shewanella sp. FJAT-52072 chromosome, complete genome      111     6e-19 
CP040431.1 Stenotrophomonas maltophilia strain sm454 chromosome, ...  110     2e-18 
CP040430.1 Stenotrophomonas maltophilia strain Sm53 chromosome, c...  110     2e-18 
LS483377.1 Stenotrophomonas maltophilia strain NCTC10258 genome a...  110     2e-18 
CP056088.1 Stenotrophomonas maltophilia strain Oak Ridge strain 0...  110     2e-18 
CP060027.1 Stenotrophomonas maltophilia strain UHH_454 chromosome     110     2e-18 
OM456492.1 Salmonella phage SaP7, complete genome                     106     3e-17 
LR994655.1 Serratia sp. Tan611 genome assembly, chromosome: Tan611    106     3e-17 
CP060416.1 Serratia sp. JUb9 strain MYb239 chromosome                 106     3e-17 
CP052863.1 Stenotrophomonas maltophilia strain CF13 chromosome, c...  104     1e-16 
CP033829.1 Stenotrophomonas maltophilia strain FDAARGOS_507 chrom...  104     1e-16 
CP091781.1 Stenotrophomonas maltophilia strain PSKL2 chromosome, ...  104     1e-16 
CP093340.1 Luteimonas sp. S4-F44 chromosome, complete genome          100     1e-15 
CP031104.1 Leclercia sp. W6 chromosome, complete genome               95.3    6e-14 
CP026167.1 Leclercia sp. LSNIH1 chromosome, complete genome           93.5    2e-13 
BK029273.1 TPA: Myoviridae sp. isolate ctYTu3                         91.6    8e-13 
CP046446.1 Leclercia sp. J807 chromosome, complete genome             89.8    3e-12 
CP038437.2 Halomonas sp. Y2R2 chromosome, complete genome             89.8    3e-12 
CP046557.1 Leclercia sp. 1106151 chromosome, complete genome          87.9    1e-11 
CP031101.1 Leclercia sp. W17 chromosome, complete genome              87.9    1e-11 
CP068234.1 Leclercia adecarboxylata strain YZ30 chromosome, compl...  87.9    1e-11 
BK030142.1 TPA: Myoviridae sp. isolate ctLXr2                         87.9    1e-11 
CP075490.1 Leclercia sp. Colony189 chromosome                         87.9    1e-11 
EU197055.1 Pseudomonas phage 201phi2-1, complete genome               87.9    1e-11 
KJ668714.2 Escherichia phage e11/2, complete genome                   84.2    1e-10 
NC_054907.1 Enterobacteria phage T6 DNA, complete genome              82.4    5e-10 
NC_054937.1 Salmonella phage pSe_SNUABM_01, complete genome           82.4    5e-10 
LR597660.1 Escherichia phage T4_ev151 genome assembly, chromosome: 1  82.4    5e-10 
NC_054915.1 Escherichia phage vB_EcoM_G8, complete genome             82.4    5e-10 
NC_054919.1 Escherichia phage vB_EcoM_G4507, complete genome          82.4    5e-10 
MK327937.1 Escherichia phage vB_EcoM_G10400, complete genome          82.4    5e-10 
MK327933.1 Escherichia phage vB_EcoM_G2285                            82.4    5e-10 
MK327929.1 Escherichia phage D5505, complete genome                   82.4    5e-10 
NC_054944.1 Yersinia phage PYPS2T, complete genome                    82.4    5e-10 
MH550421.1 Enterobacteria phage T6, complete genome                   82.4    5e-10 
NC_055724.1 Yersinia phage fPS-65 genome assembly, chromosome: I      82.4    5e-10 
NC_055723.1 Yersinia phage fPS-90 genome assembly, chromosome: I      82.4    5e-10 
NC_054916.1 Escherichia phage vB_EcoM-G28, complete genome            82.4    5e-10 
NC_054925.1 Escherichia phage vB_EcoM_NBG2, complete genome           82.4    5e-10 
NC_054904.1 Enterobacteria phage vB_EcoM_IME340, complete genome      82.4    5e-10 
MG781191.1 Escherichia phage vB_EcoM-fHoEco02, complete genome        82.4    5e-10 
NC_054914.1 Escherichia phage vB_EcoM-fFiEco06, complete genome       82.4    5e-10 
NC_054911.1 Escherichia phage ECO4, partial genome                    82.4    5e-10 
NC_054909.1 Escherichia phage EC121, partial genome                   82.4    5e-10 
NC_054936.1 Salmonella phage SG1, partial genome                      82.4    5e-10 
KX130862.1 Shigella phage SHFML-26, complete genome                   82.4    5e-10 
KX130861.1 Shigella phage SHFML-11, complete genome                   82.4    5e-10 
KR269718.1 Escherichia phage HY03, complete genome                    82.4    5e-10 
KM606999.1 Enterobacteria phage RB10, complete genome                 82.4    5e-10 
KM606998.1 Enterobacteria phage RB9, complete genome                  82.4    5e-10 
KM606997.1 Enterobacteria phage RB7, complete genome                  82.4    5e-10 
KM606996.1 Enterobacteria phage RB6, complete genome                  82.4    5e-10 
KM606995.1 Enterobacteria phage RB5, complete genome                  82.4    5e-10 
KM606994.1 Enterobacteria phage RB3, complete genome                  82.4    5e-10 
ON210139.1 Escherichia phage EC128, complete genome                   82.4    5e-10 
OK275722.1 Escherichia phage HP3.1, complete genome                   82.4    5e-10 
OM386666.1 Escherichia phage vB_EcoM_ESCO58, complete genome          82.4    5e-10 
OW536688.1 Escherichia phage vB_EcoM_KMB26 isolate F517VP genome ...  82.4    5e-10 
OK148441.1 Escherichia phage MLP2, complete genome                    82.4    5e-10 
OL741432.1 Proteus phage Isf-Pm2, complete genome                     82.4    5e-10 
OL870317.1 Escherichia phage UTI-E4, complete genome                  82.4    5e-10 
NC_041919.1 Escherichia phage HP3, complete genome                    82.4    5e-10 
OL310488.1 Escherichia phage EC101, complete genome                   82.4    5e-10 
MT828553.1 Yersinia phage PYps10T, complete genome                    82.4    5e-10 
MT828552.1 Yersinia phage PYps5T, complete genome                     82.4    5e-10 
MT828551.1 Yersinia phage PYPS2T, complete genome                     82.4    5e-10 
MT515756.1 Yersinia phage PYps55T, complete genome                    82.4    5e-10 
MT515754.1 Yersinia phage PYps35T, complete genome                    82.4    5e-10 
MT515752.1 Yersinia phage PYps15T, complete genome                    82.4    5e-10 
MT515751.1 Yersinia phage PYps11T, complete genome                    82.4    5e-10 
MT526905.1 Yersinia phage PYps14T, complete genome                    82.4    5e-10 
MZ501089.1 Escherichia phage KarlGJung strain Bas37, complete genome  82.4    5e-10 
MZ234053.1 Escherichia phage vB_EcoM-PM136, complete genome           82.4    5e-10 
MZ234051.1 Escherichia phage vB_EcoM-PM108, complete genome           82.4    5e-10 
MZ234043.1 Escherichia phage vB_EcoM-PM123, complete genome           82.4    5e-10 
MZ234042.1 Escherichia phage vB_EcoM-PM107, complete genome           82.4    5e-10 
MZ234041.1 Escherichia phage vB_EcoM-PM105, complete genome           82.4    5e-10 
MZ234040.1 Escherichia phage vB_EcoM-G3G7, complete genome            82.4    5e-10 
MZ234039.1 Escherichia phage vB_EcoM-G3G6, complete genome            82.4    5e-10 
MZ234037.1 Escherichia phage vB_EcoM-G3F9, complete genome            82.4    5e-10 
MZ234036.1 Escherichia phage vB_EcoM-G3F8, complete genome            82.4    5e-10 
MZ234034.1 Escherichia phage vB_EcoM-G3F6, complete genome            82.4    5e-10 
MZ234030.1 Escherichia phage vB_EcoM-CHD16UKE1, complete genome       82.4    5e-10 
MZ234027.1 Escherichia phage vB_EcoM-CHD2BS1, complete genome         82.4    5e-10 
MZ234013.1 Escherichia phage vB_EcoM-101112UKE3-1, complete genome    82.4    5e-10 
OK076929.1 Escherichia phage vB_EcoM_C2-3, complete genome            82.4    5e-10 
MZ753803.1 Escherichia phage U115, complete genome                    82.4    5e-10 
MZ170041.1 Escherichia phage vB_EcoM_FN, complete genome              82.4    5e-10 
MZ502379.1 Escherichia phage vB_EcoM_Shinka                           82.4    5e-10 
KF208315.1 Yersinia phage PST, complete genome                        82.4    5e-10 
NC_054935.2 Escherichia phage YUEEL01, complete genome                82.4    5e-10 
MW883059.1 Escherichia phage vB_EcoM_SYGD1                            82.4    5e-10 
JN986846.1 Enterobacteria phage vB_EcoM_ACG-C40, complete genome      82.4    5e-10 
MT764206.1 Escherichia phage JEP6, complete genome                    82.4    5e-10 
LR877332.1 Shigella phage vB_SsoM_JK08 genome assembly, chromosom...  82.4    5e-10 
NC_054912.1 Escherichia phage vB_EcoM_F1, complete genome             82.4    5e-10 
AY262134.2 Enterobacteria phage T6 Frd (frd) gene, partial cds; h...  82.4    5e-10 
AY262156.1 Enterobacteria phage T6 thymidylate synthase (td) gene...  82.4    5e-10 
AY262153.1 Bacteriophage RB3 thymidylate synthase (td) gene, comp...  82.4    5e-10 
AY262149.1 Bacteriophage LZ2 thymidylate synthase (td) gene, comp...  82.4    5e-10 
NC_052659.1 Escherichia phage nieznany, complete genome               78.7    6e-09 
MN850584.1 Escherichia phage arall                                    78.7    6e-09 
NC_052658.1 Escherichia phage nepoznato, complete genome              78.7    6e-09 
MH675927.1 Escherichia phage vB_vPM_PD114                             78.7    6e-09 
KU522583.1 Enterobacteria phage ECGD1                                 78.7    6e-09 
OK210077.1 Serratia phage KKP_3263                                    78.7    6e-09 
FR775895.2 Enterobacteria phage phi92, complete genome                78.7    6e-09 
NC_052663.1 Escherichia phage VEcB, complete genome                   78.7    6e-09 
CP059472.1 Chryseobacterium sp. cx-624 chromosome, complete genome    76.8    2e-08 
NC_052653.1 Escherichia phage vB_vPM_PD06, complete genome            73.1    3e-07 
AP024611.1 Shewanella chilikensis TUM17377 DNA, complete genome       73.1    3e-07 
CP076373.1 Shewanella indica strain Colony474 chromosome              67.6    1e-05 
LR215980.1 Paraprevotella xylaniphila YIT 11841 isolate Paraprevo...  65.8    5e-05 
CP060719.1 Thermomonas carbonis strain KCTC 42013 chromosome, com...  65.8    5e-05 
MN988532.1 Rhizobium phage RHph_I1_9                                  62.1    6e-04 
MN988520.1 Rhizobium phage RHph_I9                                    62.1    6e-04 
MN988509.1 Rhizobium phage RHph_I46                                   62.1    6e-04 
XM_001274791.1 Aspergillus clavatus NRRL 1 thymidylate synthase (...  62.1    6e-04 
NC_055720.1 Pseudomonas phage PspYZU05, complete genome               60.2    0.002 
MG592459.1 Vibrio phage 1.084.O._10N.261.49.F5                        60.2    0.002 
MN988534.1 Rhizobium phage RHph_N34                                   56.5    0.028 
AJ972879.2 Yersinia phage phiR1-37 complete genome                    52.8    0.36  


Query= LVF3_p1_dsDNA_157_length=3656_depth=0.43x

Length=3656

RID: BRR5U9SF016
                                                                      Score     E
Sequences producing significant alignments:                          (Bits)  Value

JX094500.1 Cronobacter phage CR5, complete genome                     5319    0.0  
NC_048173.1 Erwinia phage Derbicus, complete genome                   2383    0.0  
KX397367.1 Erwinia phage vB_EamM_EarlPhillipIV, complete genome       2377    0.0  
MW845759.1 Erwinia phage pEa_SNUABM_38, complete genome               2261    0.0  
KX397372.1 Erwinia phage vB_EamM_Phobos                               1351    0.0  
NC_031107.2 Erwinia phage vB_EamM_Asesino, complete genome            287     9e-72


Query= LVF3_p1_dsDNA_158_length=3626_depth=0.20x

Length=3626

RID: B5D9G1YH013
                                                                      Score     E
Sequences producing significant alignments:                          (Bits)  Value

NC_041878.1 Pectobacterium phage CBB, complete genome                 955     0.0  


Query= LVF3_p1_dsDNA_159_length=3612_depth=0.23x

Length=3612

RID: BPPREX6N013
                                                                      Score     E
Sequences producing significant alignments:                          (Bits)  Value

MN642089.1 Klebsiella phage N1M2                                      6643    0.0  


Query= LVF3_p1_dsDNA_160_length=3555_depth=0.19x

Length=3555

RID: B5D9G1YH013
                                                                      Score     E
Sequences producing significant alignments:                          (Bits)  Value

JX094500.1 Cronobacter phage CR5, complete genome                     3325    0.0  


Query= LVF3_p1_dsDNA_162_length=3475_depth=0.50x

Length=3475

RID: B5D9G1YH013
                                                                      Score     E
Sequences producing significant alignments:                          (Bits)  Value

JX094500.1 Cronobacter phage CR5, complete genome                     4870    0.0  
KX397372.1 Erwinia phage vB_EamM_Phobos                               1315    0.0  
MW845759.1 Erwinia phage pEa_SNUABM_38, complete genome               1168    0.0  
KX397367.1 Erwinia phage vB_EamM_EarlPhillipIV, complete genome       1144    0.0  
NC_048173.1 Erwinia phage Derbicus, complete genome                   1127    0.0  


Query= LVF3_p1_dsDNA_163_length=3431_depth=0.20x

Length=3431

RID: BPVZY04J016
                                                                      Score     E
Sequences producing significant alignments:                          (Bits)  Value

JX094500.1 Cronobacter phage CR5, complete genome                     5936    0.0  
NC_048173.1 Erwinia phage Derbicus, complete genome                   1733    0.0  
KX397367.1 Erwinia phage vB_EamM_EarlPhillipIV, complete genome       1733    0.0  
MW845759.1 Erwinia phage pEa_SNUABM_38, complete genome               1718    0.0  


Query= LVF3_p1_dsDNA_164_length=3430_depth=0.20x

Length=3430

RID: BR5ZE3CA013
                                                                      Score     E
Sequences producing significant alignments:                          (Bits)  Value

JX094500.1 Cronobacter phage CR5, complete genome                     3938    0.0  
MW845759.1 Erwinia phage pEa_SNUABM_38, complete genome               1382    0.0  
NC_048173.1 Erwinia phage Derbicus, complete genome                   1373    0.0  
KX397367.1 Erwinia phage vB_EamM_EarlPhillipIV, complete genome       1373    0.0  


Query= LVF3_p1_dsDNA_166_length=3420_depth=0.45x

Length=3420

RID: B5DR82C4016
                                                                      Score     E
Sequences producing significant alignments:                          (Bits)  Value

JX094500.1 Cronobacter phage CR5, complete genome                     4966    0.0  
MW845759.1 Erwinia phage pEa_SNUABM_38, complete genome               1790    0.0  
NC_048173.1 Erwinia phage Derbicus, complete genome                   1755    0.0  
KX397367.1 Erwinia phage vB_EamM_EarlPhillipIV, complete genome       1755    0.0  
KX397372.1 Erwinia phage vB_EamM_Phobos                               846     0.0  
KX397373.1 Erwinia phage vB_EamM_Stratton, complete genome            233     1e-55
JX316028.1 Erwinia phage phiEaH2, complete genome                     228     5e-54


Query= LVF3_p1_dsDNA_168_length=3407_depth=0.42x

Length=3407

RID: BPZRU1CR013
                                                                      Score     E
Sequences producing significant alignments:                          (Bits)  Value

JX094500.1 Cronobacter phage CR5, complete genome                     5899    0.0   
NC_048173.1 Erwinia phage Derbicus, complete genome                   1788    0.0   
MW845759.1 Erwinia phage pEa_SNUABM_38, complete genome               1784    0.0   
KX397367.1 Erwinia phage vB_EamM_EarlPhillipIV, complete genome       1783    0.0   
KX397372.1 Erwinia phage vB_EamM_Phobos                               414     4e-110


Query= LVF3_p1_dsDNA_169_length=3358_depth=0.29x

Length=3358

RID: B5DR82C4016
                                                                      Score     E
Sequences producing significant alignments:                          (Bits)  Value

JX094500.1 Cronobacter phage CR5, complete genome                     5668    0.0  
MW845759.1 Erwinia phage pEa_SNUABM_38, complete genome               1768    0.0  
NC_048173.1 Erwinia phage Derbicus, complete genome                   1729    0.0  
KX397367.1 Erwinia phage vB_EamM_EarlPhillipIV, complete genome       1729    0.0  
KX397372.1 Erwinia phage vB_EamM_Phobos                               893     0.0  
JX316028.1 Erwinia phage phiEaH2, complete genome                     305     2e-77
KX397373.1 Erwinia phage vB_EamM_Stratton, complete genome            289     2e-72


Query= LVF3_p1_dsDNA_174_length=3187_depth=0.28x

Length=3187

RID: BPWE66EH016
                                                                      Score     E
Sequences producing significant alignments:                          (Bits)  Value

JX094500.1 Cronobacter phage CR5, complete genome                     5380    0.0  
MW845759.1 Erwinia phage pEa_SNUABM_38, complete genome               2483    0.0  
NC_048173.1 Erwinia phage Derbicus, complete genome                   2462    0.0  
KX397367.1 Erwinia phage vB_EamM_EarlPhillipIV, complete genome       2457    0.0  
KX397372.1 Erwinia phage vB_EamM_Phobos                               1408    0.0  


Query= LVF3_p1_dsDNA_175_length=3100_depth=0.24x

Length=3100

RID: BPVZY04J016
                                                                      Score     E
Sequences producing significant alignments:                          (Bits)  Value

MK268344.1 Salmonella phage Munch                                     455     2e-122
MT001829.1 Salmonella phage SE_PL                                     449     9e-121
MK773491.1 Salmonella phage 7t3                                       449     9e-121


Query= LVF3_p1_dsDNA_177_length=3029_depth=0.18x

Length=3029

RID: BRPG8ANP016
                                                                      Score     E
Sequences producing significant alignments:                          (Bits)  Value

AB897757.1 Klebsiella phage K64-1 DNA, complete genome                135     3e-26


Query= LVF3_p1_dsDNA_178_length=2992_depth=0.29x

Length=2992

RID: B5DR82C4016
                                                                      Score     E
Sequences producing significant alignments:                          (Bits)  Value

JX094500.1 Cronobacter phage CR5, complete genome                     5144    0.0  
MW845759.1 Erwinia phage pEa_SNUABM_38, complete genome               2154    0.0  
NC_048173.1 Erwinia phage Derbicus, complete genome                   2078    0.0  
KX397367.1 Erwinia phage vB_EamM_EarlPhillipIV, complete genome       2073    0.0  


Query= LVF3_p1_dsDNA_181_length=2930_depth=0.19x

Length=2930

RID: BPK1N50F013
                                                                      Score     E
Sequences producing significant alignments:                          (Bits)  Value

MK268344.1 Salmonella phage Munch                                     2579    0.0   
MT001829.1 Salmonella phage SE_PL                                     2545    0.0   
MK773491.1 Salmonella phage 7t3                                       2545    0.0   
NC_041917.1 Serratia phage BF, complete genome                        1002    0.0   
MW879343.1 Erwinia phage pEa_SNUABM_44, complete genome               1002    0.0   
MW879342.1 Erwinia phage pEa_SNUABM_19, complete genome               1002    0.0   
MT939488.1 Erwinia phage pEa_SNUABM_50, complete genome               1002    0.0   
MT939487.1 Erwinia phage pEa_SNUABM_47, complete genome               1002    0.0   
MW879344.1 Erwinia phage pEa_SNUABM_49, complete genome               996     0.0   
MT939486.1 Erwinia phage pEa_SNUABM_12, complete genome               996     0.0   
NC_041878.1 Pectobacterium phage CBB, complete genome                 893     0.0   
JN882285.1 Cronobacter phage vB_CsaM_GAP32, complete genome           885     0.0   
NC_042116.1 Yersinia phage fHe-Yen9-04 genome assembly, complete ...  725     0.0   
ON286972.1 Escherichia phage A4, complete genome                      551     2e-151
LT960552.1 Yersinia phage fHe-Yen9-03 genome assembly, complete g...  436     7e-117
CP077237.1 Aeromonas sp. FDAARGOS 1404 chromosome, complete genome    54.7    0.081 
CP087266.1 Aeromonas veronii strain HD6448 chromosome, complete g...  52.8    0.29  


Query= LVF3_p1_dsDNA_182_length=2922_depth=0.18x

Length=2922

RID: BR6HRHM5016
                                                                      Score     E
Sequences producing significant alignments:                          (Bits)  Value

MT001829.1 Salmonella phage SE_PL                                     2531    0.0   
MK773491.1 Salmonella phage 7t3                                       2531    0.0   
MK268344.1 Salmonella phage Munch                                     2519    0.0   
LT960552.1 Yersinia phage fHe-Yen9-03 genome assembly, complete g...  647     3e-180
NC_042116.1 Yersinia phage fHe-Yen9-04 genome assembly, complete ...  641     1e-178
AB897757.1 Klebsiella phage K64-1 DNA, complete genome                379     1e-99 
OU509535.1 Klebsiella pneumoniae phage strain 5899STDY8049212 gen...  379     1e-99 
MT708547.1 Klebsiella phage Muenster                                  379     1e-99 
JQ513383.1 Enterobacteria phage vB_KleM-RaK2, complete genome         374     5e-98 


Query= LVF3_p1_dsDNA_183_length=2824_depth=0.24x

Length=2824

RID: B5DR82C4016
                                                                      Score     E
Sequences producing significant alignments:                          (Bits)  Value

MK268344.1 Salmonella phage Munch                                     1459    0.0  
MT001829.1 Salmonella phage SE_PL                                     1426    0.0  
MK773491.1 Salmonella phage 7t3                                       1426    0.0  
NC_041878.1 Pectobacterium phage CBB, complete genome                 953     0.0  
NC_042116.1 Yersinia phage fHe-Yen9-04 genome assembly, complete ...  832     0.0  
LT960552.1 Yersinia phage fHe-Yen9-03 genome assembly, complete g...  826     0.0  
LC494302.1 Escherichia phage SP27 DNA, complete genome                749     0.0  
MK817115.1 Escherichia phage vB_EcoM_phAPEC6                          749     0.0  
MH383160.1 Escherichia phage UB, complete genome                      749     0.0  
KM507819.1 Escherichia phage 121Q, complete genome                    749     0.0  
KC295538.1 Escherichia phage PBECO 4, complete genome                 749     0.0  
MK327931.1 Escherichia phage vB_EcoM_G17                              737     0.0  
LT603033.1 Escherichia phage vB_Eco_slurp01 genome assembly, chro...  737     0.0  


Query= LVF3_p1_dsDNA_184_length=2810_depth=0.22x

Length=2810

RID: BPYBM0GA016
                                                                      Score     E
Sequences producing significant alignments:                          (Bits)  Value

MT001829.1 Salmonella phage SE_PL                                     368     2e-96
MK773491.1 Salmonella phage 7t3                                       368     2e-96
MK268344.1 Salmonella phage Munch                                     368     2e-96


Query= LVF3_p1_dsDNA_185_length=2788_depth=0.27x

Length=2788

RID: BPXMP8H5013
                                                                      Score     E
Sequences producing significant alignments:                          (Bits)  Value

JX094500.1 Cronobacter phage CR5, complete genome                     2928    0.0  
MW845759.1 Erwinia phage pEa_SNUABM_38, complete genome               1467    0.0  
NC_048173.1 Erwinia phage Derbicus, complete genome                   1417    0.0  
KX397367.1 Erwinia phage vB_EamM_EarlPhillipIV, complete genome       1417    0.0  
KX397372.1 Erwinia phage vB_EamM_Phobos                               651     0.0  


Query= LVF3_p1_dsDNA_186_length=2755_depth=0.85x

Length=2755

RID: BR3YGRMX013
                                                                      Score     E
Sequences producing significant alignments:                          (Bits)  Value

JX094500.1 Cronobacter phage CR5, complete genome                     4739    0.0   
KX397367.1 Erwinia phage vB_EamM_EarlPhillipIV, complete genome       3173    0.0   
MW845759.1 Erwinia phage pEa_SNUABM_38, complete genome               3168    0.0   
NC_048173.1 Erwinia phage Derbicus, complete genome                   3157    0.0   
KX397372.1 Erwinia phage vB_EamM_Phobos                               2497    0.0   
NC_031107.2 Erwinia phage vB_EamM_Asesino, complete genome            497     3e-135
MW760841.1 Erwinia phage pEa_SNUABM_8, complete genome                481     3e-130
MW812338.1 Erwinia phage pEa_SNUABM_4                                 481     3e-130
MW812341.1 Erwinia phage pEa_SNUABM_9                                 479     1e-129
KX397366.1 Erwinia phage vB_EamM_ChrisDB                              470     6e-127
BK025361.1 TPA: Myoviridae sp. isolate ctUeb3                         398     3e-105
KX397365.1 Erwinia phage vB_EamM_Caitlin                              377     4e-99 


Query= LVF3_p1_dsDNA_187_length=2752_depth=0.22x

Length=2752

RID: BPMM1U75013
                                                                      Score     E
Sequences producing significant alignments:                          (Bits)  Value

JX094500.1 Cronobacter phage CR5, complete genome                     4257    0.0  
MW845759.1 Erwinia phage pEa_SNUABM_38, complete genome               1393    0.0  
NC_048173.1 Erwinia phage Derbicus, complete genome                   1334    0.0  
KX397367.1 Erwinia phage vB_EamM_EarlPhillipIV, complete genome       1334    0.0  
KX397372.1 Erwinia phage vB_EamM_Phobos                               680     0.0  


Query= LVF3_p1_dsDNA_190_length=2680_depth=0.23x

Length=2680

RID: B5DT1C4T013
                                                                      Score     E
Sequences producing significant alignments:                          (Bits)  Value

JX094500.1 Cronobacter phage CR5, complete genome                     4255    0.0  
MW845759.1 Erwinia phage pEa_SNUABM_38, complete genome               1363    0.0  
NC_048173.1 Erwinia phage Derbicus, complete genome                   1358    0.0  
KX397367.1 Erwinia phage vB_EamM_EarlPhillipIV, complete genome       1358    0.0  
KX397372.1 Erwinia phage vB_EamM_Phobos                               1022    0.0  


Query= LVF3_p1_dsDNA_191_length=2664_depth=0.58x

Length=2664

RID: B5DT1C4T013
                                                                      Score     E
Sequences producing significant alignments:                          (Bits)  Value

JX094500.1 Cronobacter phage CR5, complete genome                     4477    0.0  
NC_048173.1 Erwinia phage Derbicus, complete genome                   2682    0.0  
KX397367.1 Erwinia phage vB_EamM_EarlPhillipIV, complete genome       2676    0.0  
MW845759.1 Erwinia phage pEa_SNUABM_38, complete genome               2676    0.0  
KX397372.1 Erwinia phage vB_EamM_Phobos                               1792    0.0  


Query= LVF3_p1_dsDNA_192_length=2661_depth=0.40x

Length=2661

RID: BRPG8ANP016
                                                                      Score     E
Sequences producing significant alignments:                          (Bits)  Value

JX094500.1 Cronobacter phage CR5, complete genome                     4652    0.0  
KX397367.1 Erwinia phage vB_EamM_EarlPhillipIV, complete genome       1085    0.0  
MW845759.1 Erwinia phage pEa_SNUABM_38, complete genome               1085    0.0  
NC_048173.1 Erwinia phage Derbicus, complete genome                   1074    0.0  
KX397372.1 Erwinia phage vB_EamM_Phobos                               263     1e-64


Query= LVF3_p1_dsDNA_193_length=2640_depth=0.21x

Length=2640

RID: BPS78VN0016


***** No hits found *****


Query= LVF3_p1_dsDNA_194_length=2620_depth=0.39x

Length=2620

RID: BRPS2MCR016
                                                                      Score     E
Sequences producing significant alignments:                          (Bits)  Value

JX094500.1 Cronobacter phage CR5, complete genome                     3980    0.0  
MW845759.1 Erwinia phage pEa_SNUABM_38, complete genome               1980    0.0  
NC_048173.1 Erwinia phage Derbicus, complete genome                   1964    0.0  
KX397367.1 Erwinia phage vB_EamM_EarlPhillipIV, complete genome       1964    0.0  


Query= LVF3_p1_dsDNA_195_length=2620_depth=0.26x

Length=2620

RID: BPZRU1CR013
                                                                      Score     E
Sequences producing significant alignments:                          (Bits)  Value

JX094500.1 Cronobacter phage CR5, complete genome                     4241    0.0  
KX397367.1 Erwinia phage vB_EamM_EarlPhillipIV, complete genome       2010    0.0  
NC_048173.1 Erwinia phage Derbicus, complete genome                   1993    0.0  
MW845759.1 Erwinia phage pEa_SNUABM_38, complete genome               1960    0.0  
KX397372.1 Erwinia phage vB_EamM_Phobos                               767     0.0  


Query= LVF3_p1_dsDNA_197_length=2565_depth=0.50x

Length=2565

RID: BRRKP5W0013
                                                                      Score     E
Sequences producing significant alignments:                          (Bits)  Value

JX094500.1 Cronobacter phage CR5, complete genome                     4331    0.0  
NC_048173.1 Erwinia phage Derbicus, complete genome                   1439    0.0  
KX397367.1 Erwinia phage vB_EamM_EarlPhillipIV, complete genome       1439    0.0  
MW845759.1 Erwinia phage pEa_SNUABM_38, complete genome               1400    0.0  


Query= LVF3_p1_dsDNA_198_length=2551_depth=0.19x

Length=2551

RID: BPKFN38H016
                                                                      Score     E
Sequences producing significant alignments:                          (Bits)  Value

MT001829.1 Salmonella phage SE_PL                                     158     5e-33
MK773491.1 Salmonella phage 7t3                                       158     5e-33
MK268344.1 Salmonella phage Munch                                     158     5e-33
CP035282.1 Tissierella sp. JN-28 chromosome, complete genome          52.8    0.25 


Query= LVF3_p1_dsDNA_200_length=2519_depth=0.34x

Length=2519

RID: BPWE66EH016
                                                                      Score     E
Sequences producing significant alignments:                          (Bits)  Value

JX094500.1 Cronobacter phage CR5, complete genome                     4113    0.0  
NC_048173.1 Erwinia phage Derbicus, complete genome                   1461    0.0  
KX397367.1 Erwinia phage vB_EamM_EarlPhillipIV, complete genome       1461    0.0  
MW845759.1 Erwinia phage pEa_SNUABM_38, complete genome               1415    0.0  


Query= LVF3_p1_dsDNA_203_length=2495_depth=0.28x

Length=2495

RID: B5DT1C4T013
                                                                      Score     E
Sequences producing significant alignments:                          (Bits)  Value

JX094500.1 Cronobacter phage CR5, complete genome                     3389    0.0  
NC_048173.1 Erwinia phage Derbicus, complete genome                   1184    0.0  
KX397367.1 Erwinia phage vB_EamM_EarlPhillipIV, complete genome       1179    0.0  
MW845759.1 Erwinia phage pEa_SNUABM_38, complete genome               1157    0.0  


Query= LVF3_p1_dsDNA_205_length=2470_depth=0.35x

Length=2470

RID: B5DT1C4T013
                                                                      Score     E
Sequences producing significant alignments:                          (Bits)  Value

JX094500.1 Cronobacter phage CR5, complete genome                     4069    0.0  
NC_048173.1 Erwinia phage Derbicus, complete genome                   1881    0.0  
KX397367.1 Erwinia phage vB_EamM_EarlPhillipIV, complete genome       1881    0.0  
MW845759.1 Erwinia phage pEa_SNUABM_38, complete genome               1825    0.0  


Query= LVF3_p1_dsDNA_208_length=2431_depth=0.20x

Length=2431

RID: B5E6WK2X016
                                                                      Score     E
Sequences producing significant alignments:                          (Bits)  Value

MK268344.1 Salmonella phage Munch                                     416     7e-111
MT001829.1 Salmonella phage SE_PL                                     398     3e-105
MK773491.1 Salmonella phage 7t3                                       398     3e-105


Query= LVF3_p1_dsDNA_210_length=2325_depth=0.23x

Length=2325

RID: BR3G8E8U016
                                                                      Score     E
Sequences producing significant alignments:                          (Bits)  Value

JX094500.1 Cronobacter phage CR5, complete genome                     3866    0.0   
MW845759.1 Erwinia phage pEa_SNUABM_38, complete genome               1476    0.0   
KX397367.1 Erwinia phage vB_EamM_EarlPhillipIV, complete genome       1448    0.0   
NC_048173.1 Erwinia phage Derbicus, complete genome                   1437    0.0   
KX397372.1 Erwinia phage vB_EamM_Phobos                               424     4e-113


Query= LVF3_p1_dsDNA_211_length=2311_depth=0.31x

Length=2311

RID: B5E6WK2X016
                                                                      Score     E
Sequences producing significant alignments:                          (Bits)  Value

JX094500.1 Cronobacter phage CR5, complete genome                     3978    0.0  


Query= LVF3_p1_dsDNA_213_length=2209_depth=0.21x

Length=2209

RID: B5E6WK2X016


***** No hits found *****


Query= LVF3_p1_dsDNA_216_length=2126_depth=0.47x

Length=2126

RID: BRPS2MCR016
                                                                      Score     E
Sequences producing significant alignments:                          (Bits)  Value

JX094500.1 Cronobacter phage CR5, complete genome                     3229    0.0   
MW845759.1 Erwinia phage pEa_SNUABM_38, complete genome               1131    0.0   
KX397367.1 Erwinia phage vB_EamM_EarlPhillipIV, complete genome       1092    0.0   
NC_048173.1 Erwinia phage Derbicus, complete genome                   1086    0.0   
KX397372.1 Erwinia phage vB_EamM_Phobos                               549     6e-151


Query= LVF3_p1_dsDNA_217_length=2097_depth=0.38x

Length=2097

RID: B5E6WK2X016
                                                                      Score     E
Sequences producing significant alignments:                          (Bits)  Value

NC_048173.1 Erwinia phage Derbicus, complete genome                   2700    0.0  
KX397367.1 Erwinia phage vB_EamM_EarlPhillipIV, complete genome       2700    0.0  
JX094500.1 Cronobacter phage CR5, complete genome                     2134    0.0  
MW845759.1 Erwinia phage pEa_SNUABM_38, complete genome               2006    0.0  
KX397372.1 Erwinia phage vB_EamM_Phobos                               1031    0.0  


Query= LVF3_p1_dsDNA_218_length=2066_depth=0.44x

Length=2066

RID: B5E6WK2X016
                                                                      Score     E
Sequences producing significant alignments:                          (Bits)  Value

JX094500.1 Cronobacter phage CR5, complete genome                     3526    0.0  
MW845759.1 Erwinia phage pEa_SNUABM_38, complete genome               1635    0.0  
KX397367.1 Erwinia phage vB_EamM_EarlPhillipIV, complete genome       1613    0.0  
NC_048173.1 Erwinia phage Derbicus, complete genome                   1607    0.0  
KX397372.1 Erwinia phage vB_EamM_Phobos                               680     0.0  


Query= LVF3_p1_dsDNA_219_length=2042_depth=0.35x

Length=2042

RID: B5EEYCV1013
                                                                      Score     E
Sequences producing significant alignments:                          (Bits)  Value

JX094500.1 Cronobacter phage CR5, complete genome                     3356    0.0  
NC_048173.1 Erwinia phage Derbicus, complete genome                   1912    0.0  
KX397367.1 Erwinia phage vB_EamM_EarlPhillipIV, complete genome       1890    0.0  
MW845759.1 Erwinia phage pEa_SNUABM_38, complete genome               1877    0.0  
KX397372.1 Erwinia phage vB_EamM_Phobos                               872     0.0  
OU974072.1 Diadumene lineata genome assembly, chromosome: 4           56.5    0.015


Query= LVF3_p1_dsDNA_221_length=2011_depth=0.29x

Length=2011

RID: B5EEYCV1013
                                                                      Score     E
Sequences producing significant alignments:                          (Bits)  Value

JX094500.1 Cronobacter phage CR5, complete genome                     3398    0.0  
NC_048173.1 Erwinia phage Derbicus, complete genome                   1899    0.0  
KX397367.1 Erwinia phage vB_EamM_EarlPhillipIV, complete genome       1893    0.0  
MW845759.1 Erwinia phage pEa_SNUABM_38, complete genome               1773    0.0  


Query= LVF3_p1_dsDNA_223_length=2007_depth=0.46x

Length=2007

RID: B5EEYCV1013
                                                                      Score     E
Sequences producing significant alignments:                          (Bits)  Value

JX094500.1 Cronobacter phage CR5, complete genome                     3256    0.0  
MW845759.1 Erwinia phage pEa_SNUABM_38, complete genome               1947    0.0  
NC_048173.1 Erwinia phage Derbicus, complete genome                   1919    0.0  
KX397367.1 Erwinia phage vB_EamM_EarlPhillipIV, complete genome       1919    0.0  
KX397372.1 Erwinia phage vB_EamM_Phobos                               1057    0.0  


Query= LVF3_p1_dsDNA_224_length=2000_depth=0.25x

Length=2000

RID: BPK1N50F013
                                                                      Score     E
Sequences producing significant alignments:                          (Bits)  Value

JX094500.1 Cronobacter phage CR5, complete genome                     3428    0.0   
MW845759.1 Erwinia phage pEa_SNUABM_38, complete genome               612     7e-170


Query= LVF3_p1_dsDNA_227_length=1992_depth=0.47x

Length=1992

RID: B5EEYCV1013
                                                                      Score     E
Sequences producing significant alignments:                          (Bits)  Value

JX094500.1 Cronobacter phage CR5, complete genome                     2763    0.0  
NC_048173.1 Erwinia phage Derbicus, complete genome                   1522    0.0  
KX397367.1 Erwinia phage vB_EamM_EarlPhillipIV, complete genome       1522    0.0  
MW845759.1 Erwinia phage pEa_SNUABM_38, complete genome               1487    0.0  


Query= LVF3_p1_dsDNA_228_length=1992_depth=0.41x

Length=1992

RID: B5F6PENG013
                                                                      Score     E
Sequences producing significant alignments:                          (Bits)  Value

JX094500.1 Cronobacter phage CR5, complete genome                     3155    0.0  
MW845759.1 Erwinia phage pEa_SNUABM_38, complete genome               1520    0.0  
NC_048173.1 Erwinia phage Derbicus, complete genome                   1498    0.0  
KX397367.1 Erwinia phage vB_EamM_EarlPhillipIV, complete genome       1498    0.0  


Query= LVF3_p1_dsDNA_229_length=1969_depth=0.26x

Length=1969

RID: B5F6PENG013
                                                                      Score     E
Sequences producing significant alignments:                          (Bits)  Value

JX094500.1 Cronobacter phage CR5, complete genome                     3498    0.0  
MW845759.1 Erwinia phage pEa_SNUABM_38, complete genome               1672    0.0  
NC_048173.1 Erwinia phage Derbicus, complete genome                   1639    0.0  
KX397367.1 Erwinia phage vB_EamM_EarlPhillipIV, complete genome       1639    0.0  


Query= LVF3_p1_dsDNA_230_length=1915_depth=0.47x

Length=1915

RID: B5F6PENG013
                                                                      Score     E
Sequences producing significant alignments:                          (Bits)  Value

JX094500.1 Cronobacter phage CR5, complete genome                     2604    0.0   
NC_048173.1 Erwinia phage Derbicus, complete genome                   610     2e-169
KX397367.1 Erwinia phage vB_EamM_EarlPhillipIV, complete genome       610     2e-169
MW845759.1 Erwinia phage pEa_SNUABM_38, complete genome               588     1e-162


Query= LVF3_p1_dsDNA_231_length=1915_depth=0.53x

Length=1915

RID: B5F6PENG013
                                                                      Score     E
Sequences producing significant alignments:                          (Bits)  Value

JX094500.1 Cronobacter phage CR5, complete genome                     3363    0.0   
NC_048173.1 Erwinia phage Derbicus, complete genome                   518     2e-141
KX397367.1 Erwinia phage vB_EamM_EarlPhillipIV, complete genome       518     2e-141
MW845759.1 Erwinia phage pEa_SNUABM_38, complete genome               466     6e-126


Query= LVF3_p1_dsDNA_232_length=1905_depth=0.83x

Length=1905

RID: B5F6PENG013
                                                                      Score     E
Sequences producing significant alignments:                          (Bits)  Value

JX094500.1 Cronobacter phage CR5, complete genome                     3197    0.0  
NC_048173.1 Erwinia phage Derbicus, complete genome                   1967    0.0  
KX397367.1 Erwinia phage vB_EamM_EarlPhillipIV, complete genome       1967    0.0  
MW845759.1 Erwinia phage pEa_SNUABM_38, complete genome               1951    0.0  
KX397372.1 Erwinia phage vB_EamM_Phobos                               1448    0.0  
CP032762.1 Rhodococcus sp. P1Y chromosome, complete genome            52.8    0.18 


uery= LVF3_p1_dsDNA_233_length=1903_depth=0.51x

Length=1903

RID: B5F6PENG013
                                                                      Score     E
Sequences producing significant alignments:                          (Bits)  Value

JX094500.1 Cronobacter phage CR5, complete genome                     2706    0.0  
KX397367.1 Erwinia phage vB_EamM_EarlPhillipIV, complete genome       1602    0.0  
NC_048173.1 Erwinia phage Derbicus, complete genome                   1596    0.0  
MW845759.1 Erwinia phage pEa_SNUABM_38, complete genome               1563    0.0  
KX397372.1 Erwinia phage vB_EamM_Phobos                               824     0.0  


Query= LVF3_p1_dsDNA_234_length=1856_depth=0.46x

Length=1856

RID: B5FT093J013
                                                                      Score     E
Sequences producing significant alignments:                          (Bits)  Value

JX094500.1 Cronobacter phage CR5, complete genome                     2856    0.0  
MW845759.1 Erwinia phage pEa_SNUABM_38, complete genome               1607    0.0  
NC_048173.1 Erwinia phage Derbicus, complete genome                   1591    0.0  
KX397367.1 Erwinia phage vB_EamM_EarlPhillipIV, complete genome       1585    0.0  


Query= LVF3_p1_dsDNA_235_length=1856_depth=0.57x

Length=1856

RID: B5FT093J013
                                                                      Score     E
Sequences producing significant alignments:                          (Bits)  Value

JX094500.1 Cronobacter phage CR5, complete genome                     2811    0.0  
NC_048173.1 Erwinia phage Derbicus, complete genome                   1602    0.0  
MW845759.1 Erwinia phage pEa_SNUABM_38, complete genome               1602    0.0  
KX397367.1 Erwinia phage vB_EamM_EarlPhillipIV, complete genome       1585    0.0  


Query= LVF3_p1_dsDNA_236_length=1854_depth=0.88x

Length=1854

RID: BRMCMUHM013
                                                                      Score     E
Sequences producing significant alignments:                          (Bits)  Value

JX094500.1 Cronobacter phage CR5, complete genome                     2948    0.0  
NC_048173.1 Erwinia phage Derbicus, complete genome                   1596    0.0  
KX397367.1 Erwinia phage vB_EamM_EarlPhillipIV, complete genome       1596    0.0  
MW845759.1 Erwinia phage pEa_SNUABM_38, complete genome               1563    0.0  
KX397372.1 Erwinia phage vB_EamM_Phobos                               1035    0.0  


Query= LVF3_p1_dsDNA_238_length=1840_depth=0.24x

Length=1840

RID: B5FT093J013
                                                                      Score     E
Sequences producing significant alignments:                          (Bits)  Value

JX094500.1 Cronobacter phage CR5, complete genome                     2832    0.0  
NC_048173.1 Erwinia phage Derbicus, complete genome                   1489    0.0  
MW845759.1 Erwinia phage pEa_SNUABM_38, complete genome               1489    0.0  
KX397367.1 Erwinia phage vB_EamM_EarlPhillipIV, complete genome       1483    0.0  


Query= LVF3_p1_dsDNA_239_length=1839_depth=0.29x

Length=1839

RID: B5FT093J013
                                                                      Score     E
Sequences producing significant alignments:                          (Bits)  Value

JX094500.1 Cronobacter phage CR5, complete genome                     2940    0.0  
MW845759.1 Erwinia phage pEa_SNUABM_38, complete genome               1376    0.0  
KX397367.1 Erwinia phage vB_EamM_EarlPhillipIV, complete genome       1339    0.0  
NC_048173.1 Erwinia phage Derbicus, complete genome                   1334    0.0  


Query= LVF3_p1_dsDNA_240_length=1839_depth=0.37x

Length=1839

RID: B5FT093J013
                                                                      Score     E
Sequences producing significant alignments:                          (Bits)  Value

JX094500.1 Cronobacter phage CR5, complete genome                     3245    0.0  
MW845759.1 Erwinia phage pEa_SNUABM_38, complete genome               1327    0.0  
KX397367.1 Erwinia phage vB_EamM_EarlPhillipIV, complete genome       1312    0.0  
NC_048173.1 Erwinia phage Derbicus, complete genome                   1306    0.0  


Query= LVF3_p1_dsDNA_244_length=1815_depth=0.23x

Length=1815

RID: BPN6NV2J016
                                                                      Score     E
Sequences producing significant alignments:                          (Bits)  Value

JX094500.1 Cronobacter phage CR5, complete genome                     3072    0.0   
NC_048173.1 Erwinia phage Derbicus, complete genome                   1607    0.0   
KX397367.1 Erwinia phage vB_EamM_EarlPhillipIV, complete genome       1585    0.0   
MW845759.1 Erwinia phage pEa_SNUABM_38, complete genome               1465    0.0   
KX397372.1 Erwinia phage vB_EamM_Phobos                               414     2e-110


Query= LVF3_p1_dsDNA_245_length=1804_depth=0.21x

Length=1804

RID: B5FT093J013
                                                                      Score     E
Sequences producing significant alignments:                          (Bits)  Value

MT001829.1 Salmonella phage SE_PL                                     872     0.0  
MK773491.1 Salmonella phage 7t3                                       872     0.0  
MK268344.1 Salmonella phage Munch                                     872     0.0  


Query= LVF3_p1_dsDNA_246_length=1799_depth=0.35x

Length=1799

RID: B5G3ECJT013
                                                                      Score     E
Sequences producing significant alignments:                          (Bits)  Value

JX094500.1 Cronobacter phage CR5, complete genome                     1306    0.0  


Query= LVF3_p1_dsDNA_249_length=1781_depth=0.22x

Length=1781

RID: B5G3ECJT013
                                                                      Score     E
Sequences producing significant alignments:                          (Bits)  Value

JX094500.1 Cronobacter phage CR5, complete genome                     3155    0.0  
NC_048173.1 Erwinia phage Derbicus, complete genome                   1447    0.0  
KX397367.1 Erwinia phage vB_EamM_EarlPhillipIV, complete genome       1447    0.0  
MW845759.1 Erwinia phage pEa_SNUABM_38, complete genome               1387    0.0  


Query= LVF3_p1_dsDNA_250_length=1781_depth=0.27x

Length=1781

RID: B5G3ECJT013
                                                                      Score     E
Sequences producing significant alignments:                          (Bits)  Value

JX094500.1 Cronobacter phage CR5, complete genome                     2896    0.0  
NC_048173.1 Erwinia phage Derbicus, complete genome                   1517    0.0  
KX397367.1 Erwinia phage vB_EamM_EarlPhillipIV, complete genome       1517    0.0  
MW845759.1 Erwinia phage pEa_SNUABM_38, complete genome               1476    0.0  


Query= LVF3_p1_dsDNA_252_length=1779_depth=0.63x

Length=1779

RID: B5G3ECJT013
                                                                      Score     E
Sequences producing significant alignments:                          (Bits)  Value

JX094500.1 Cronobacter phage CR5, complete genome                     3064    0.0   
KX397367.1 Erwinia phage vB_EamM_EarlPhillipIV, complete genome       1358    0.0   
NC_048173.1 Erwinia phage Derbicus, complete genome                   1352    0.0   
MW845759.1 Erwinia phage pEa_SNUABM_38, complete genome               1297    0.0   
KX397372.1 Erwinia phage vB_EamM_Phobos                               577     2e-159


Query= LVF3_p1_dsDNA_253_length=1761_depth=0.24x

Length=1761

RID: B5G3ECJT013


***** No hits found *****


Query= LVF3_p1_dsDNA_255_length=1701_depth=0.65x

Length=1701

RID: B5G3ECJT013
                                                                      Score     E
Sequences producing significant alignments:                          (Bits)  Value

NC_048173.1 Erwinia phage Derbicus, complete genome                   1509    0.0  
KX397367.1 Erwinia phage vB_EamM_EarlPhillipIV, complete genome       1509    0.0  
MW845759.1 Erwinia phage pEa_SNUABM_38, complete genome               1465    0.0  
JX094500.1 Cronobacter phage CR5, complete genome                     1391    0.0  


Query= LVF3_p1_dsDNA_256_length=1694_depth=0.51x

Length=1694

RID: B5GDV9EZ013
                                                                      Score     E
Sequences producing significant alignments:                          (Bits)  Value

JX094500.1 Cronobacter phage CR5, complete genome                     2464    0.0  
NC_048173.1 Erwinia phage Derbicus, complete genome                   1116    0.0  
KX397367.1 Erwinia phage vB_EamM_EarlPhillipIV, complete genome       1116    0.0  
MW845759.1 Erwinia phage pEa_SNUABM_38, complete genome               1055    0.0  


Query= LVF3_p1_dsDNA_257_length=1694_depth=0.26x

Length=1694

RID: B5GDV9EZ013
                                                                      Score     E
Sequences producing significant alignments:                          (Bits)  Value

JX094500.1 Cronobacter phage CR5, complete genome                     2754    0.0  
NC_048173.1 Erwinia phage Derbicus, complete genome                   1061    0.0  
KX397367.1 Erwinia phage vB_EamM_EarlPhillipIV, complete genome       1061    0.0  
MW845759.1 Erwinia phage pEa_SNUABM_38, complete genome               1048    0.0  


Query= LVF3_p1_dsDNA_258_length=1678_depth=0.53x

Length=1678

RID: B5GDV9EZ013
                                                                      Score     E
Sequences producing significant alignments:                          (Bits)  Value

JX094500.1 Cronobacter phage CR5, complete genome                     2922    0.0  
KX397367.1 Erwinia phage vB_EamM_EarlPhillipIV, complete genome       1432    0.0  
NC_048173.1 Erwinia phage Derbicus, complete genome                   1421    0.0  
MW845759.1 Erwinia phage pEa_SNUABM_38, complete genome               1382    0.0  
KX397372.1 Erwinia phage vB_EamM_Phobos                               985     0.0  
BK026653.1 TPA: Myoviridae sp. isolate ctpxJ6                         71.3    4e-07
BK026510.1 TPA: Myoviridae sp. isolate ct3AC6                         71.3    4e-07
BK023928.1 TPA: Myoviridae sp. isolate ctvCR3                         71.3    4e-07


Query= LVF3_p1_dsDNA_259_length=1655_depth=0.23x

Length=1655

RID: B5GDV9EZ013
                                                                      Score     E
Sequences producing significant alignments:                          (Bits)  Value

JX094500.1 Cronobacter phage CR5, complete genome                     2584    0.0  
NC_048173.1 Erwinia phage Derbicus, complete genome                   1411    0.0  
KX397367.1 Erwinia phage vB_EamM_EarlPhillipIV, complete genome       1411    0.0  
MW845759.1 Erwinia phage pEa_SNUABM_38, complete genome               1312    0.0  


Query= LVF3_p1_dsDNA_260_length=1643_depth=0.61x

Length=1643

RID: BPHABMMB013
                                                                      Score     E
Sequences producing significant alignments:                          (Bits)  Value

JX094500.1 Cronobacter phage CR5, complete genome                     1884    0.0   
NC_048173.1 Erwinia phage Derbicus, complete genome                   580     2e-160
KX397367.1 Erwinia phage vB_EamM_EarlPhillipIV, complete genome       580     2e-160
MW845759.1 Erwinia phage pEa_SNUABM_38, complete genome               547     2e-150


Query= LVF3_p1_dsDNA_261_length=1642_depth=0.49x

Length=1642

RID: B5GDV9EZ013
                                                                      Score     E
Sequences producing significant alignments:                          (Bits)  Value

JX094500.1 Cronobacter phage CR5, complete genome                     2427    0.0  
KX397367.1 Erwinia phage vB_EamM_EarlPhillipIV, complete genome       1812    0.0  
MW845759.1 Erwinia phage pEa_SNUABM_38, complete genome               1801    0.0  
NC_048173.1 Erwinia phage Derbicus, complete genome                   1779    0.0  
KX397372.1 Erwinia phage vB_EamM_Phobos                               1103    0.0  


Query= LVF3_p1_dsDNA_262_length=1634_depth=0.41x

Length=1634

RID: B5GDV9EZ013
                                                                      Score     E
Sequences producing significant alignments:                          (Bits)  Value

JX094500.1 Cronobacter phage CR5, complete genome                     2638    0.0  
MW845759.1 Erwinia phage pEa_SNUABM_38, complete genome               1583    0.0  
NC_048173.1 Erwinia phage Derbicus, complete genome                   1561    0.0  
KX397367.1 Erwinia phage vB_EamM_EarlPhillipIV, complete genome       1561    0.0  
KX397372.1 Erwinia phage vB_EamM_Phobos                               1118    0.0  
MW760841.1 Erwinia phage pEa_SNUABM_8, complete genome                104     4e-17
MW812338.1 Erwinia phage pEa_SNUABM_4                                 104     4e-17
MW812341.1 Erwinia phage pEa_SNUABM_9                                 99.0    2e-15
KX397366.1 Erwinia phage vB_EamM_ChrisDB                              78.7    3e-09


Query= LVF3_p1_dsDNA_263_length=1634_depth=0.35x

Length=1634

RID: B5GDV9EZ013
                                                                      Score     E
Sequences producing significant alignments:                          (Bits)  Value

JX094500.1 Cronobacter phage CR5, complete genome                     2846    0.0  
MW845759.1 Erwinia phage pEa_SNUABM_38, complete genome               1624    0.0  
NC_048173.1 Erwinia phage Derbicus, complete genome                   1574    0.0  
KX397367.1 Erwinia phage vB_EamM_EarlPhillipIV, complete genome       1574    0.0  
KX397372.1 Erwinia phage vB_EamM_Phobos                               1112    0.0  
MW760841.1 Erwinia phage pEa_SNUABM_8, complete genome                104     4e-17
MW812338.1 Erwinia phage pEa_SNUABM_4                                 104     4e-17
MW812341.1 Erwinia phage pEa_SNUABM_9                                 93.5    9e-14
KX397366.1 Erwinia phage vB_EamM_ChrisDB                              84.2    6e-11


Query= LVF3_p1_dsDNA_271_length=1525_depth=0.20x

Length=1525

RID: B5GVPDCR013
                                                                      Score     E
Sequences producing significant alignments:                          (Bits)  Value

JX094500.1 Cronobacter phage CR5, complete genome                     2595    0.0  
NC_048173.1 Erwinia phage Derbicus, complete genome                   1362    0.0  
KX397372.1 Erwinia phage vB_EamM_Phobos                               1068    0.0  
KX397373.1 Erwinia phage vB_EamM_Stratton, complete genome            76.8    9e-09
JX316028.1 Erwinia phage phiEaH2, complete genome                     76.8    9e-09
MW812339.1 Erwinia phage pEa_SNUABM_29                                62.1    2e-04


Query= LVF3_p1_dsDNA_272_length=1525_depth=0.64x

Length=1525

RID: B5GVPDCR013
                                                                      Score     E
Sequences producing significant alignments:                          (Bits)  Value

JX094500.1 Cronobacter phage CR5, complete genome                     2375    0.0  
NC_048173.1 Erwinia phage Derbicus, complete genome                   1406    0.0  
MW845759.1 Erwinia phage pEa_SNUABM_38, complete genome               1391    0.0  
KX397367.1 Erwinia phage vB_EamM_EarlPhillipIV, complete genome       1386    0.0  
KX397372.1 Erwinia phage vB_EamM_Phobos                               1085    0.0  
KX397373.1 Erwinia phage vB_EamM_Stratton, complete genome            73.1    1e-07
JX316028.1 Erwinia phage phiEaH2, complete genome                     73.1    1e-07


Query= LVF3_p1_dsDNA_276_length=1474_depth=0.26x

Length=1474

RID: B5GVPDCR013
                                                                      Score     E
Sequences producing significant alignments:                          (Bits)  Value

MT001829.1 Salmonella phage SE_PL                                     1303    0.0   
MK773491.1 Salmonella phage 7t3                                       1303    0.0   
MK268344.1 Salmonella phage Munch                                     1303    0.0   
LC494302.1 Escherichia phage SP27 DNA, complete genome                394     2e-104
MK817115.1 Escherichia phage vB_EcoM_phAPEC6                          394     2e-104
MK327931.1 Escherichia phage vB_EcoM_G17                              394     2e-104
LT603033.1 Escherichia phage vB_Eco_slurp01 genome assembly, chro...  394     2e-104
NC_041878.1 Pectobacterium phage CBB, complete genome                 388     9e-103
JN882285.1 Cronobacter phage vB_CsaM_GAP32, complete genome           359     7e-94 
MW879342.1 Erwinia phage pEa_SNUABM_19, complete genome               303     4e-77 
MT939488.1 Erwinia phage pEa_SNUABM_50, complete genome               303     4e-77 
MT939487.1 Erwinia phage pEa_SNUABM_47, complete genome               303     4e-77 
MT939486.1 Erwinia phage pEa_SNUABM_12, complete genome               303     4e-77 
NC_041917.1 Serratia phage BF, complete genome                        298     2e-75 
MW879344.1 Erwinia phage pEa_SNUABM_49, complete genome               298     2e-75 
MW879343.1 Erwinia phage pEa_SNUABM_44, complete genome               298     2e-75 
LT960552.1 Yersinia phage fHe-Yen9-03 genome assembly, complete g...  224     3e-53 
NC_042116.1 Yersinia phage fHe-Yen9-04 genome assembly, complete ...  224     3e-53 


Query= LVF3_p1_dsDNA_277_length=1461_depth=0.26x

Length=1461

RID: B5GVPDCR013
                                                                      Score     E
Sequences producing significant alignments:                          (Bits)  Value

MT001829.1 Salmonella phage SE_PL                                     479     5e-130
MK773491.1 Salmonella phage 7t3                                       479     5e-130
MK268344.1 Salmonella phage Munch                                     479     5e-130
JN882285.1 Cronobacter phage vB_CsaM_GAP32, complete genome           313     6e-80 


Query= LVF3_p1_dsDNA_278_length=1449_depth=0.42x

Length=1449

RID: B5GVPDCR013
                                                                      Score     E
Sequences producing significant alignments:                          (Bits)  Value

JX094500.1 Cronobacter phage CR5, complete genome                     843     0.0  
MW845759.1 Erwinia phage pEa_SNUABM_38, complete genome               375     7e-99
CP083809.1 Pantoea agglomerans strain 33.1 chromosome, complete g...  204     4e-47
MT710307.1 Salmonella phage pSal-SNUABM-04                            200     5e-46
LS483470.1 Leminorella richardii strain NCTC12151 genome assembly...  189     1e-42
CP009880.2 Pantoea sp. PSNIH1, complete genome                        187     4e-42
CP083448.1 Pantoea eucrina strain XL123 chromosome, complete genome   187     4e-42
CP013990.1 Leclercia adecarboxylata strain USDA-ARS-USMARC-60222 ...  172     1e-37
CP087280.1 Leclercia adecarboxylata strain SH19PE29 chromosome, c...  172     1e-37
CP050811.1 Yokenella regensburgei strain W13 chromosome, complete...  167     5e-36
CP041764.1 Serratia rhizosphaerae strain KUDC3025 chromosome, com...  167     5e-36
NC_048173.1 Erwinia phage Derbicus, complete genome                   167     5e-36
KX397367.1 Erwinia phage vB_EamM_EarlPhillipIV, complete genome       167     5e-36
CP046115.1 Klebsiella oxytoca strain P620 chromosome, complete ge...  165     2e-35
CP043397.1 Leclercia adecarboxylata strain L21 chromosome, comple...  163     6e-35
CP036199.1 Leclercia adecarboxylata strain 16005813 chromosome, c...  163     6e-35
NC_048016.1 Erwinia phage Wellington, complete genome                 163     6e-35
CP042930.1 Leclercia adecarboxylata strain J656 chromosome, compl...  158     3e-33
CP034212.1 Escherichia albertii strain 2010C-3449 chromosome, com...  158     3e-33
LS483492.1 Serratia rubidaea strain NCTC10848 genome assembly, ch...  158     3e-33
CP023268.1 Serratia sp. MYb239 chromosome, complete genome            158     3e-33
CP024282.1 Escherichia albertii strain 2014C-4356 chromosome, com...  158     3e-33
CP043262.1 Escherichia albertii strain RM9976 chromosome, complet...  158     3e-33
CP043271.1 Escherichia albertii strain RM9973 chromosome, complet...  158     3e-33
CP065717.1 Serratia rubidaea strain FDAARGOS_880 chromosome, comp...  158     3e-33
CP034213.1 Escherichia albertii strain NCTC 9362 chromosome, comp...  156     1e-32
CP082787.1 Serratia entomophila strain A1 chromosome, complete ge...  156     1e-32
CP060824.1 Leclercia adecarboxylata strain 16400 chromosome           156     1e-32
CP030783.2 Escherichia albertii strain 2012EL-1823B chromosome, c...  154     4e-32
CP030787.2 Escherichia albertii strain 2013C-4143 chromosome, com...  154     4e-32
CP034162.1 Escherichia albertii strain 06-3542 chromosome, comple...  154     4e-32
CP034166.1 Escherichia albertii strain 2014C-4015 chromosome, com...  154     4e-32
AP014856.1 Escherichia albertii DNA, complete genome, strain: CB9786  154     4e-32
AP014855.1 Escherichia albertii DNA, complete genome, strain: NIA...  154     4e-32
CP007025.1 Escherichia albertii KF1, complete genome                  154     4e-32
CP043266.1 Escherichia albertii strain RM9974 chromosome, complet...  154     4e-32
CP043258.1 Escherichia albertii strain RM10507 chromosome, comple...  154     4e-32
CP045690.1 Escherichia albertii strain RM10705 chromosome, comple...  154     4e-32
CP043254.1 Escherichia albertii strain RM15112 chromosome, comple...  154     4e-32
CP043250.1 Escherichia albertii strain RM15113 chromosome, comple...  154     4e-32
CP043246.1 Escherichia albertii strain RM15114 chromosome, comple...  154     4e-32
CP043242.1 Escherichia albertii strain RM15115 chromosome, comple...  154     4e-32
CP043238.1 Escherichia albertii strain RM15116 chromosome, comple...  154     4e-32
CP070296.2 Escherichia albertii strain Sample 165 chromosome, com...  154     4e-32
CP070292.2 Escherichia albertii strain Sample 166 chromosome, com...  154     4e-32
CP070287.2 Escherichia albertii strain Sample 168 chromosome, com...  154     4e-32
CP070284.2 Escherichia albertii strain Sample 169 chromosome, com...  154     4e-32
CP070281.2 Escherichia albertii strain Sample 170 chromosome, com...  154     4e-32
CP025317.1 Escherichia albertii strain 1551-2 chromosome, complet...  152     1e-31
CP007044.2 Chania multitudinisentens RB-25 chromosome, complete g...  152     1e-31
CP018628.1 Lelliottia jeotgali strain PFL01 chromosome, complete ...  150     5e-31
CP011427.1 Pantoea vagans strain ND02, complete genome                150     5e-31
CP051467.1 Stenotrophomonas maltophilia strain NEB515 chromosome,...  148     2e-30
CP030778.2 Escherichia albertii strain 05-3106 chromosome, comple...  148     2e-30
CP014014.1 Stenotrophomonas maltophilia strain FDAARGOS_92 chromo...  148     2e-30
CP025676.1 Escherichia albertii strain ChinaSP140150 chromosome, ...  148     2e-30
KX397369.1 Erwinia phage vB_EamM_Kwan, complete genome                148     2e-30
AP014857.1 Escherichia albertii DNA, complete genome, strain: EC0...  148     2e-30
CP070290.2 Escherichia albertii strain Sample 167 chromosome, com...  148     2e-30
CP055157.1 Microbulbifer sp. YPW1 chromosome, complete genome         143     8e-29
CP052863.1 Stenotrophomonas maltophilia strain CF13 chromosome, c...  143     8e-29
CP030781.2 Escherichia albertii strain 07-3866 chromosome, comple...  143     8e-29
CP033829.1 Stenotrophomonas maltophilia strain FDAARGOS_507 chrom...  143     8e-29
CP091781.1 Stenotrophomonas maltophilia strain PSKL2 chromosome, ...  143     8e-29
CP040431.1 Stenotrophomonas maltophilia strain sm454 chromosome, ...  137     4e-27
CP040430.1 Stenotrophomonas maltophilia strain Sm53 chromosome, c...  137     4e-27
LS483377.1 Stenotrophomonas maltophilia strain NCTC10258 genome a...  137     4e-27
CP028358.1 Stenotrophomonas maltophilia strain W18 chromosome, co...  137     4e-27
CP060027.1 Stenotrophomonas maltophilia strain UHH_454 chromosome     137     4e-27
CP056088.1 Stenotrophomonas maltophilia strain Oak Ridge strain 0...  132     2e-25
CP026167.1 Leclercia sp. LSNIH1 chromosome, complete genome           128     2e-24
CP081152.1 Enterobacter oligotrophicus strain Colony415 chromosome    128     2e-24
CP031104.1 Leclercia sp. W6 chromosome, complete genome               124     3e-23
CP046557.1 Leclercia sp. 1106151 chromosome, complete genome          122     1e-22
CP046446.1 Leclercia sp. J807 chromosome, complete genome             122     1e-22
AP019007.1 Enterobacter oligotrophicus CCA6 DNA, complete genome      122     1e-22
LR134492.1 Serratia fonticola strain NCTC13193 genome assembly, c...  122     1e-22
CP011254.1 Serratia fonticola strain DSM 4576, complete genome        122     1e-22
CP068234.1 Leclercia adecarboxylata strain YZ30 chromosome, compl...  122     1e-22
CP075490.1 Leclercia sp. Colony189 chromosome                         122     1e-22
CP031101.1 Leclercia sp. W17 chromosome, complete genome              119     1e-21
CP033055.1 Serratia sp. 3ACOL1 chromosome, complete genome            117     5e-21
CP019650.1 Microbulbifer agarilyticus strain GP101 chromosome, co...  117     5e-21
CP078559.1 Kluyvera ascorbata strain Colony288 chromosome             117     5e-21
CP061551.1 Acinetobacter seifertii strain AS78 chromosome, comple...  110     8e-19
CP061543.1 Acinetobacter seifertii strain AS80 chromosome, comple...  110     8e-19
MN988532.1 Rhizobium phage RHph_I1_9                                  93.5    8e-14
MN988520.1 Rhizobium phage RHph_I9                                    93.5    8e-14
MN988509.1 Rhizobium phage RHph_I46                                   93.5    8e-14
JF924881.1 Uncultured bacterium clone tri1 genomic sequence           93.5    8e-14
MN988534.1 Rhizobium phage RHph_N34                                   87.9    4e-12
CP037953.1 Permianibacter aggregans strain HW001 chromosome, comp...  84.2    5e-11
CP011158.1 Moraxella ovis strain 199/55, complete genome              65.8    2e-05
CP011379.1 Moraxella bovoculi strain 33362, complete genome           65.8    2e-05
CP011378.1 Moraxella bovoculi strain 28389, complete genome           65.8    2e-05
CP011377.1 Moraxella bovoculi strain 23343, complete genome           65.8    2e-05
CP011376.1 Moraxella bovoculi strain 22581, complete genome           65.8    2e-05
LR215980.1 Paraprevotella xylaniphila YIT 11841 isolate Paraprevo...  63.9    6e-05
CP011381.2 Moraxella bovoculi strain 58086, complete genome           60.2    8e-04
CP011380.2 Moraxella bovoculi strain 57922 chromosome, complete g...  60.2    8e-04
CP011374.1 Moraxella bovoculi strain 58069, complete genome           60.2    8e-04
CP060719.1 Thermomonas carbonis strain KCTC 42013 chromosome, com...  56.5    0.011


Query= LVF3_p1_dsDNA_279_length=1448_depth=0.25x

Length=1448

RID: B5GVPDCR013
                                                                      Score     E
Sequences producing significant alignments:                          (Bits)  Value

JX094500.1 Cronobacter phage CR5, complete genome                     2490    0.0  
KX397367.1 Erwinia phage vB_EamM_EarlPhillipIV, complete genome       1020    0.0  
NC_048173.1 Erwinia phage Derbicus, complete genome                   1014    0.0  
MW845759.1 Erwinia phage pEa_SNUABM_38, complete genome               981     0.0  
KX397372.1 Erwinia phage vB_EamM_Phobos                               719     0.0  
MW812339.1 Erwinia phage pEa_SNUABM_29                                311     2e-79


Query= LVF3_p1_dsDNA_282_length=1433_depth=0.44x

Length=1433

RID: B5GVPDCR013
                                                                      Score     E
Sequences producing significant alignments:                          (Bits)  Value

JX094500.1 Cronobacter phage CR5, complete genome                     2412    0.0  
MW845759.1 Erwinia phage pEa_SNUABM_38, complete genome               1458    0.0  
NC_048173.1 Erwinia phage Derbicus, complete genome                   1441    0.0  
KX397367.1 Erwinia phage vB_EamM_EarlPhillipIV, complete genome       1435    0.0  


Query= LVF3_p1_dsDNA_283_length=1433_depth=0.46x

Length=1433

RID: B5HBKKWV016
                                                                      Score     E
Sequences producing significant alignments:                          (Bits)  Value

JX094500.1 Cronobacter phage CR5, complete genome                     2490    0.0  
MW845759.1 Erwinia phage pEa_SNUABM_38, complete genome               1463    0.0  
NC_048173.1 Erwinia phage Derbicus, complete genome                   1441    0.0  
KX397367.1 Erwinia phage vB_EamM_EarlPhillipIV, complete genome       1435    0.0  


Query= LVF3_p1_dsDNA_284_length=1426_depth=0.35x

Length=1426

RID: B5HBKKWV016
                                                                      Score     E
Sequences producing significant alignments:                          (Bits)  Value

JX094500.1 Cronobacter phage CR5, complete genome                     1044    0.0  
NC_048173.1 Erwinia phage Derbicus, complete genome                   802     0.0  
KX397367.1 Erwinia phage vB_EamM_EarlPhillipIV, complete genome       802     0.0  
MW845759.1 Erwinia phage pEa_SNUABM_38, complete genome               769     0.0  
KX397372.1 Erwinia phage vB_EamM_Phobos                               708     0.0  


Query= LVF3_p1_dsDNA_292_length=1405_depth=0.38x

Length=1405

RID: BRKU0BXH013
                                                                      Score     E
Sequences producing significant alignments:                          (Bits)  Value

JX094500.1 Cronobacter phage CR5, complete genome                     1053    0.0   
NC_048173.1 Erwinia phage Derbicus, complete genome                   399     4e-106
KX397367.1 Erwinia phage vB_EamM_EarlPhillipIV, complete genome       399     4e-106
MW845759.1 Erwinia phage pEa_SNUABM_38, complete genome               335     1e-86 


Query= LVF3_p1_dsDNA_293_length=1402_depth=0.19x

Length=1402

RID: B5HBKKWV016
                                                                      Score     E
Sequences producing significant alignments:                          (Bits)  Value

JX094500.1 Cronobacter phage CR5, complete genome                     968     0.0   
NC_048173.1 Erwinia phage Derbicus, complete genome                   577     2e-159
MW845759.1 Erwinia phage pEa_SNUABM_38, complete genome               566     4e-156
KX397367.1 Erwinia phage vB_EamM_EarlPhillipIV, complete genome       549     4e-151


Query= LVF3_p1_dsDNA_296_length=1382_depth=0.30x

Length=1382

RID: B5HBKKWV016
                                                                      Score     E
Sequences producing significant alignments:                          (Bits)  Value

JX094500.1 Cronobacter phage CR5, complete genome                     2457    0.0  


Query= LVF3_p1_dsDNA_297_length=1366_depth=0.63x

Length=1366

RID: B5HBKKWV016
                                                                      Score     E
Sequences producing significant alignments:                          (Bits)  Value

JX094500.1 Cronobacter phage CR5, complete genome                     2178    0.0  
MW845759.1 Erwinia phage pEa_SNUABM_38, complete genome               1279    0.0  
KX397367.1 Erwinia phage vB_EamM_EarlPhillipIV, complete genome       1251    0.0  
NC_048173.1 Erwinia phage Derbicus, complete genome                   1229    0.0  
KX397369.1 Erwinia phage vB_EamM_Kwan, complete genome                82.4    2e-10


Query= LVF3_p1_dsDNA_298_length=1366_depth=0.40x

Length=1366

RID: B5HBKKWV016
                                                                      Score     E
Sequences producing significant alignments:                          (Bits)  Value

JX094500.1 Cronobacter phage CR5, complete genome                     2366    0.0  
MW845759.1 Erwinia phage pEa_SNUABM_38, complete genome               1286    0.0  
KX397367.1 Erwinia phage vB_EamM_EarlPhillipIV, complete genome       1269    0.0  
NC_048173.1 Erwinia phage Derbicus, complete genome                   1253    0.0  


Query= LVF3_p1_dsDNA_299_length=1357_depth=0.17x

Length=1357

RID: B5HBKKWV016
                                                                      Score     E
Sequences producing significant alignments:                          (Bits)  Value

JX094500.1 Cronobacter phage CR5, complete genome                     2207    0.0  
NC_048173.1 Erwinia phage Derbicus, complete genome                   1260    0.0  
KX397367.1 Erwinia phage vB_EamM_EarlPhillipIV, complete genome       1260    0.0  
MW845759.1 Erwinia phage pEa_SNUABM_38, complete genome               1243    0.0  


Query= LVF3_p1_dsDNA_300_length=1341_depth=0.53x

Length=1341

RID: B5HKGW9C013
                                                                      Score     E
Sequences producing significant alignments:                          (Bits)  Value

JX094500.1 Cronobacter phage CR5, complete genome                     2021    0.0  
NC_048173.1 Erwinia phage Derbicus, complete genome                   933     0.0  
KX397367.1 Erwinia phage vB_EamM_EarlPhillipIV, complete genome       933     0.0  


Query= LVF3_p1_dsDNA_301_length=1336_depth=0.20x

Length=1336

RID: B5HKGW9C013
                                                                      Score     E
Sequences producing significant alignments:                          (Bits)  Value

JX094500.1 Cronobacter phage CR5, complete genome                     730     0.0  
KX397367.1 Erwinia phage vB_EamM_EarlPhillipIV, complete genome       339     9e-88
NC_048173.1 Erwinia phage Derbicus, complete genome                   333     4e-86
MW845759.1 Erwinia phage pEa_SNUABM_38, complete genome               329     5e-85


Query= LVF3_p1_dsDNA_302_length=1327_depth=0.25x

Length=1327

RID: B5HKGW9C013
                                                                      Score     E
Sequences producing significant alignments:                          (Bits)  Value

JX094500.1 Cronobacter phage CR5, complete genome                     1563    0.0   
MW845759.1 Erwinia phage pEa_SNUABM_38, complete genome               483     4e-131
KX397372.1 Erwinia phage vB_EamM_Phobos                               156     9e-33 


Query= LVF3_p1_dsDNA_303_length=1325_depth=0.19x

Length=1325

RID: B5HKGW9C013
                                                                      Score     E
Sequences producing significant alignments:                          (Bits)  Value

JX094500.1 Cronobacter phage CR5, complete genome                     2074    0.0  


Query= LVF3_p1_dsDNA_306_length=1317_depth=0.21x

Length=1317

RID: B5HKGW9C013
                                                                      Score     E
Sequences producing significant alignments:                          (Bits)  Value

JX094500.1 Cronobacter phage CR5, complete genome                     2294    0.0  
MW845759.1 Erwinia phage pEa_SNUABM_38, complete genome               778     0.0  
NC_048173.1 Erwinia phage Derbicus, complete genome                   665     0.0  
KX397367.1 Erwinia phage vB_EamM_EarlPhillipIV, complete genome       665     0.0  


Query= LVF3_p1_dsDNA_320_length=1235_depth=0.28x

Length=1235

RID: B5HKGW9C013
                                                                      Score     E
Sequences producing significant alignments:                          (Bits)  Value

JX094500.1 Cronobacter phage CR5, complete genome                     2242    0.0   
MW845759.1 Erwinia phage pEa_SNUABM_38, complete genome               1131    0.0   
NC_048173.1 Erwinia phage Derbicus, complete genome                   1098    0.0   
KX397367.1 Erwinia phage vB_EamM_EarlPhillipIV, complete genome       1098    0.0   
KX397372.1 Erwinia phage vB_EamM_Phobos                               599     3e-166
CP032702.1 Pantoea dispersa strain DSM 32899 chromosome, complete...  132     1e-25 
CP011975.1 Yersinia aleksiciae strain 159, complete genome            93.5    7e-14 


Query= LVF3_p1_dsDNA_321_length=1235_depth=0.25x

Length=1235

RID: B5HKGW9C013
                                                                      Score     E
Sequences producing significant alignments:                          (Bits)  Value

JX094500.1 Cronobacter phage CR5, complete genome                     2028    0.0   
MW845759.1 Erwinia phage pEa_SNUABM_38, complete genome               1155    0.0   
NC_048173.1 Erwinia phage Derbicus, complete genome                   1149    0.0   
KX397367.1 Erwinia phage vB_EamM_EarlPhillipIV, complete genome       1149    0.0   
KX397372.1 Erwinia phage vB_EamM_Phobos                               571     7e-158


Query= LVF3_p1_dsDNA_322_length=1193_depth=0.24x

Length=1193

RID: B5HKGW9C013
                                                                      Score     E
Sequences producing significant alignments:                          (Bits)  Value

JX094500.1 Cronobacter phage CR5, complete genome                     1820    0.0  
NC_048173.1 Erwinia phage Derbicus, complete genome                   689     0.0  
KX397367.1 Erwinia phage vB_EamM_EarlPhillipIV, complete genome       689     0.0  
MW845759.1 Erwinia phage pEa_SNUABM_38, complete genome               660     0.0  


Query= LVF3_p1_dsDNA_323_length=1191_depth=0.19x

Length=1191

RID: B5J1AZ5T016
                                                                      Score     E
Sequences producing significant alignments:                          (Bits)  Value

JX094500.1 Cronobacter phage CR5, complete genome                     1760    0.0   
MW845759.1 Erwinia phage pEa_SNUABM_38, complete genome               604     7e-168


Query= LVF3_p1_dsDNA_330_length=1063_depth=0.52x

Length=1063

RID: B5J1AZ5T016
                                                                      Score     E
Sequences producing significant alignments:                          (Bits)  Value

JX094500.1 Cronobacter phage CR5, complete genome                     1330    0.0  


Query= LVF3_p1_dsDNA_331_length=1027_depth=0.50x

Length=1027

RID: B5J1AZ5T016
                                                                      Score     E
Sequences producing significant alignments:                          (Bits)  Value

JX094500.1 Cronobacter phage CR5, complete genome                     1825    0.0   
NC_048173.1 Erwinia phage Derbicus, complete genome                   1155    0.0   
KX397367.1 Erwinia phage vB_EamM_EarlPhillipIV, complete genome       1155    0.0   
MW845759.1 Erwinia phage pEa_SNUABM_38, complete genome               1116    0.0   
KX397372.1 Erwinia phage vB_EamM_Phobos                               566     3e-156


Query= LVF3_p2_dsDNA_6_length=9686_depth=0.30x

Length=9686

RID: BNU47AD0013
                                                                      Score     E
Sequences producing significant alignments:                          (Bits)  Value

JX094500.1 Cronobacter phage CR5, complete genome                     16903   0.0  
MW845759.1 Erwinia phage pEa_SNUABM_38, complete genome               10336   0.0  
KX397367.1 Erwinia phage vB_EamM_EarlPhillipIV, complete genome       10242   0.0  
NC_048173.1 Erwinia phage Derbicus, complete genome                   10231   0.0  
KX397372.1 Erwinia phage vB_EamM_Phobos                               6730    0.0  
NC_031107.2 Erwinia phage vB_EamM_Asesino, complete genome            309     5e-78
MW760841.1 Erwinia phage pEa_SNUABM_8, complete genome                104     3e-16
MW812338.1 Erwinia phage pEa_SNUABM_4                                 104     3e-16
MW812341.1 Erwinia phage pEa_SNUABM_9                                 93.5    6e-13
KX397366.1 Erwinia phage vB_EamM_ChrisDB                              84.2    3e-10
KX397365.1 Erwinia phage vB_EamM_Caitlin                              67.6    3e-05


Query= LVF3_p2_dsDNA_7_length=9468_depth=0.26x

Length=9468

RID: BNUG4WZ0013
                                                                      Score     E
Sequences producing significant alignments:                          (Bits)  Value

JX094500.1 Cronobacter phage CR5, complete genome                     15640   0.0  
NC_048173.1 Erwinia phage Derbicus, complete genome                   8839    0.0  
KX397367.1 Erwinia phage vB_EamM_EarlPhillipIV, complete genome       8833    0.0  
MW845759.1 Erwinia phage pEa_SNUABM_38, complete genome               8778    0.0  
KX397372.1 Erwinia phage vB_EamM_Phobos                               3188    0.0  


Query= LVF3_p2_dsDNA_8_length=8708_depth=0.14x

Length=8708

RID: BNU2FJ5X013
                                                                      Score     E
Sequences producing significant alignments:                          (Bits)  Value

JX094500.1 Cronobacter phage CR5, complete genome                     8866    0.0  
KX397367.1 Erwinia phage vB_EamM_EarlPhillipIV, complete genome       3134    0.0  
NC_048173.1 Erwinia phage Derbicus, complete genome                   3133    0.0  
MW845759.1 Erwinia phage pEa_SNUABM_38, complete genome               3112    0.0  
KX397372.1 Erwinia phage vB_EamM_Phobos                               662     0.0  


Query= LVF3_p2_dsDNA_9_length=7448_depth=0.43x

Length=7448

RID: BNUEAXG9016
                                                                      Score     E
Sequences producing significant alignments:                          (Bits)  Value

MK080312.1 Salmonella phage Astrid, complete genome                   12259   0.0   
MT074440.1 Salmonella phage assan, complete genome                    12163   0.0   
NC_048862.1 Salmonella phage astrithr, complete genome                11712   0.0   
MF979562.1 Pectobacterium phage DU_PP_III, complete genome            586     2e-161
AP022836.1 Acinetobacter baumannii ATCC19606 DNA, complete genome     58.4    0.016 
CP046654.1 Acinetobacter baumannii strain ATCC 19606 chromosome, ...  58.4    0.016 
CP045110.1 Acinetobacter baumannii strain ATCC 19606 chromosome, ...  58.4    0.016 
CP040425.1 Acinetobacter baumannii strain PB364 chromosome, compl...  58.4    0.016 
CP015121.1 Acinetobacter baumannii strain ab736, complete genome      58.4    0.016 
CP064375.1 Acinetobacter baumannii strain PartI-Abaumannii-RM8376...  58.4    0.016 
CP091334.1 Acinetobacter baumannii strain ATCC19606-VUB chromosom...  58.4    0.016 
CP074585.1 Acinetobacter baumannii strain ATCC 19606 chromosome, ...  58.4    0.016 
CP058289.1 Acinetobacter baumannii ATCC 19606 = CIP 70.34 = JCM 6...  58.4    0.016 
CP065887.1 Acinetobacter baumannii strain FDAARGOS_917 chromosome 1   58.4    0.016 
CP059040.1 Acinetobacter baumannii strain ATCC 19606 chromosome, ...  58.4    0.016 
LR796268.1 uncultured Caudovirales phage genome assembly              58.4    0.016 
MT135024.1 Vibrio phage V05                                           54.7    0.21  
CP078104.1 Chryseobacterium sp. E1 chromosome, complete genome        54.7    0.21  


Query= LVF3_p2_dsDNA_11_length=6990_depth=0.27x

Length=6990

RID: BNU2FJ5X013
                                                                      Score     E
Sequences producing significant alignments:                          (Bits)  Value

JX094500.1 Cronobacter phage CR5, complete genome                     11686   0.0  
MW845759.1 Erwinia phage pEa_SNUABM_38, complete genome               7537    0.0  
NC_048173.1 Erwinia phage Derbicus, complete genome                   7505    0.0  
KX397367.1 Erwinia phage vB_EamM_EarlPhillipIV, complete genome       7494    0.0  
KX397372.1 Erwinia phage vB_EamM_Phobos                               5216    0.0  
MT710307.1 Salmonella phage pSal-SNUABM-04                            272     5e-67
MW812342.1 Erwinia phage pEa_SNUABM_10                                255     5e-62
MH221129.1 Salmonella phage SPAsTU                                    154     2e-31
MH221128.1 Salmonella phage STsAS                                     154     2e-31
NC_031107.2 Erwinia phage vB_EamM_Asesino, complete genome            147     3e-29
KX397366.1 Erwinia phage vB_EamM_ChrisDB                              143     4e-28
MW760841.1 Erwinia phage pEa_SNUABM_8, complete genome                143     4e-28
MW812338.1 Erwinia phage pEa_SNUABM_4                                 143     4e-28
KX397365.1 Erwinia phage vB_EamM_Caitlin                              137     2e-26
MW812343.1 Erwinia phage pEa_SNUABM_6                                 130     3e-24
KX397371.1 Erwinia phage vB_EamM_Parshik                              113     3e-19
NC_042056.1 Erwinia phage vB_EamM_Machina, complete genome            113     3e-19
KX397368.1 Erwinia phage vB_EamM_Huxley, complete genome              113     3e-19
MW812340.1 Erwinia phage pEa_SNUABM_42                                113     3e-19
MW384823.1 Erwinia phage pEa_SNUABM_43                                113     3e-19
JX316028.1 Erwinia phage phiEaH2, complete genome                     111     1e-18
KX397373.1 Erwinia phage vB_EamM_Stratton, complete genome            100     2e-15
LR535921.1 XXX                                                        84.2    2e-10
LR535920.1 XXX                                                        84.2    2e-10
LR535919.1 XXX                                                        84.2    2e-10
LR535918.1 XXX                                                        84.2    2e-10
LR535916.1 XXX                                                        84.2    2e-10
LR535915.1 XXX                                                        84.2    2e-10
LR535914.1 XXX                                                        84.2    2e-10
LR535910.1 XXX                                                        84.2    2e-10
LR535909.1 XXX                                                        84.2    2e-10
LR535902.1 XXX                                                        84.2    2e-10
KU726251.1 Enterobacteria phage SEGD1, complete genome                84.2    2e-10
MT679221.1 Proteus phage 7, complete genome                           84.2    2e-10
MT799840.1 Salmonella phage JN03                                      84.2    2e-10
MN445185.1 Escherichia phage vB_EcoM_EC001, complete genome           84.2    2e-10
JN641803.1 Salmonella phage SPN3US, complete genome                   84.2    2e-10
OM456492.1 Salmonella phage SaP7, complete genome                     78.7    1e-08
LR535911.1 XXX                                                        67.6    2e-05
LR535905.1 XXX                                                        67.6    2e-05
LR535917.1 XXX                                                        62.1    0.001
LR535906.1 XXX                                                        62.1    0.001
LR535907.1 XXX                                                        60.2    0.004


Query= LVF3_p2_dsDNA_12_length=6431_depth=0.21x

Length=6431

RID: BNUS0JVC016
                                                                      Score     E
Sequences producing significant alignments:                          (Bits)  Value

JX094500.1 Cronobacter phage CR5, complete genome                     10624   0.0  
KX397367.1 Erwinia phage vB_EamM_EarlPhillipIV, complete genome       4113    0.0  
NC_048173.1 Erwinia phage Derbicus, complete genome                   4041    0.0  
MW845759.1 Erwinia phage pEa_SNUABM_38, complete genome               3964    0.0  
KX397372.1 Erwinia phage vB_EamM_Phobos                               749     0.0  


Query= LVF3_p2_dsDNA_13_length=5025_depth=0.41x

Length=5025

RID: BNU47AD0013
                                                                      Score     E
Sequences producing significant alignments:                          (Bits)  Value

JX094500.1 Cronobacter phage CR5, complete genome                     8986    0.0   
NC_048173.1 Erwinia phage Derbicus, complete genome                   6806    0.0   
KX397367.1 Erwinia phage vB_EamM_EarlPhillipIV, complete genome       6800    0.0   
MW845759.1 Erwinia phage pEa_SNUABM_38, complete genome               6778    0.0   
KX397372.1 Erwinia phage vB_EamM_Phobos                               4532    0.0   
MW845758.1 Erwinia phage pEa_SNUABM_11, complete genome               1153    0.0   
KX397369.1 Erwinia phage vB_EamM_Kwan, complete genome                1057    0.0   
NC_048016.1 Erwinia phage Wellington, complete genome                 1046    0.0   
MT799840.1 Salmonella phage JN03                                      963     0.0   
LR535921.1 XXX                                                        952     0.0   
LR535920.1 XXX                                                        952     0.0   
LR535919.1 XXX                                                        952     0.0   
LR535918.1 XXX                                                        952     0.0   
LR535916.1 XXX                                                        952     0.0   
LR535914.1 XXX                                                        952     0.0   
LR535910.1 XXX                                                        952     0.0   
LR535909.1 XXX                                                        952     0.0   
LR535902.1 XXX                                                        952     0.0   
OM456492.1 Salmonella phage SaP7, complete genome                     946     0.0   
MT679221.1 Proteus phage 7, complete genome                           946     0.0   
KU726251.1 Enterobacteria phage SEGD1, complete genome                935     0.0   
MN445185.1 Escherichia phage vB_EcoM_EC001, complete genome           935     0.0   
JN641803.1 Salmonella phage SPN3US, complete genome                   929     0.0   
KX397371.1 Erwinia phage vB_EamM_Parshik                              865     0.0   
MW812340.1 Erwinia phage pEa_SNUABM_42                                865     0.0   
MW384823.1 Erwinia phage pEa_SNUABM_43                                865     0.0   
NC_042056.1 Erwinia phage vB_EamM_Machina, complete genome            843     0.0   
KX397368.1 Erwinia phage vB_EamM_Huxley, complete genome              843     0.0   
MT710307.1 Salmonella phage pSal-SNUABM-04                            843     0.0   
KX397365.1 Erwinia phage vB_EamM_Caitlin                              638     3e-177
MW812341.1 Erwinia phage pEa_SNUABM_9                                 593     7e-164
MH221129.1 Salmonella phage SPAsTU                                    582     1e-160
MH221128.1 Salmonella phage STsAS                                     582     1e-160
KX397373.1 Erwinia phage vB_EamM_Stratton, complete genome            582     1e-160
MW760841.1 Erwinia phage pEa_SNUABM_8, complete genome                582     1e-160
MW812338.1 Erwinia phage pEa_SNUABM_4                                 582     1e-160
JX316028.1 Erwinia phage phiEaH2, complete genome                     582     1e-160
MW812339.1 Erwinia phage pEa_SNUABM_29                                555     3e-152
MW812343.1 Erwinia phage pEa_SNUABM_6                                 549     1e-150
BK026510.1 TPA: Myoviridae sp. isolate ct3AC6                         521     3e-142
BK023928.1 TPA: Myoviridae sp. isolate ctvCR3                         521     3e-142
NC_031107.2 Erwinia phage vB_EamM_Asesino, complete genome            516     1e-140
MW812342.1 Erwinia phage pEa_SNUABM_10                                505     3e-137
BK026653.1 TPA: Myoviridae sp. isolate ctpxJ6                         459     3e-123
LR535905.1 XXX                                                        102     5e-16 
LR535908.1 XXX                                                        100     2e-15 
LR535904.1 XXX                                                        100     2e-15 
KX397366.1 Erwinia phage vB_EamM_ChrisDB                              99.0    6e-15 
LR535907.1 XXX                                                        97.1    2e-14 
LR535913.1 XXX                                                        93.5    3e-13 
LR535903.1 XXX                                                        93.5    3e-13 
LR535901.1 XXX                                                        93.5    3e-13 
LR535912.1 XXX                                                        87.9    1e-11 
LR535911.1 XXX                                                        86.1    5e-11 
LR535906.1 XXX                                                        78.7    8e-09 
LR535917.1 XXX                                                        67.6    2e-05 


Query= LVF3_p2_dsDNA_14_length=3723_depth=0.30x

Length=3723

RID: BNUEAXG9016
                                                                      Score     E
Sequences producing significant alignments:                          (Bits)  Value

MK080312.1 Salmonella phage Astrid, complete genome                   6615    0.0  
MT074440.1 Salmonella phage assan, complete genome                    6610    0.0  
NC_048862.1 Salmonella phage astrithr, complete genome                6554    0.0  
MN856026.1 Myoviridae sp. isolate 276, complete genome                152     4e-31
OW388301.1 Gibbula magus genome assembly, chromosome: 13              52.8    0.37 
OW388300.1 Gibbula magus genome assembly, chromosome: 12              52.8    0.37 


Query= LVF3_p2_dsDNA_15_length=3236_depth=0.38x

Length=3236

RID: BNUG4WZ0013
                                                                      Score     E
Sequences producing significant alignments:                          (Bits)  Value

JX094500.1 Cronobacter phage CR5, complete genome                     5677    0.0   
KX397367.1 Erwinia phage vB_EamM_EarlPhillipIV, complete genome       4508    0.0   
NC_048173.1 Erwinia phage Derbicus, complete genome                   4497    0.0   
MW845759.1 Erwinia phage pEa_SNUABM_38, complete genome               4442    0.0   
KX397372.1 Erwinia phage vB_EamM_Phobos                               3334    0.0   
MW812339.1 Erwinia phage pEa_SNUABM_29                                411     5e-109
NC_048016.1 Erwinia phage Wellington, complete genome                 366     1e-95 
KX397369.1 Erwinia phage vB_EamM_Kwan, complete genome                366     1e-95 


Query= LVF3_p2_dsDNA_20_length=2335_depth=0.50x

Length=2335

RID: BNUS0JVC016
                                                                      Score     E
Sequences producing significant alignments:                          (Bits)  Value

ON287374.1 Serratia phage vB_SmaM-Kashira, complete genome            4313    0.0  
MH533020.1 Acinetobacter phage ABPH49, complete genome                1910    0.0  
ON287369.1 Serratia phage vB_SmaM-ChuuTotoro, complete genome         113     1e-19


Query= LVF3_p2_dsDNA_22_length=1557_depth=0.17x

Length=1557

RID: B564MFE5016
                                                                      Score     E
Sequences producing significant alignments:                          (Bits)  Value

JX094500.1 Cronobacter phage CR5, complete genome                     2494    0.0   
NC_048173.1 Erwinia phage Derbicus, complete genome                   555     9e-153
KX397367.1 Erwinia phage vB_EamM_EarlPhillipIV, complete genome       555     9e-153
MW845759.1 Erwinia phage pEa_SNUABM_38, complete genome               235     1e-56 
KX397365.1 Erwinia phage vB_EamM_Caitlin                              161     2e-34 
MW760841.1 Erwinia phage pEa_SNUABM_8, complete genome                159     8e-34 
MW812338.1 Erwinia phage pEa_SNUABM_4                                 159     8e-34 
MW812339.1 Erwinia phage pEa_SNUABM_29                                132     2e-25 
KX397368.1 Erwinia phage vB_EamM_Huxley, complete genome              117     5e-21 
KX397371.1 Erwinia phage vB_EamM_Parshik                              111     2e-19 
NC_042056.1 Erwinia phage vB_EamM_Machina, complete genome            111     2e-19 
MW812342.1 Erwinia phage pEa_SNUABM_10                                104     4e-17 
MT710307.1 Salmonella phage pSal-SNUABM-04                            104     4e-17 
MW812340.1 Erwinia phage pEa_SNUABM_42                                100     5e-16 
MW384823.1 Erwinia phage pEa_SNUABM_43                                100     5e-16 


Query= LVF3_p2_dsDNA_23_length=1256_depth=0.44x

Length=1256

RID: B564MFE5016
                                                                      Score     E
Sequences producing significant alignments:                          (Bits)  Value

ON287374.1 Serratia phage vB_SmaM-Kashira, complete genome            2320    0.0   
MH533020.1 Acinetobacter phage ABPH49, complete genome                948     0.0   
ON287369.1 Serratia phage vB_SmaM-ChuuTotoro, complete genome         564     1e-155
AP022419.1 Klebsiella sp. STW0522-44 STW0522-44 DNA, complete genome  62.1    2e-04 
OM982621.1 Pseudomonas phage Astolliot, complete genome               60.2    7e-04 
AP022665.1 Kluyvera ascorbata TP1631 DNA, complete genome             56.5    0.009 
CP073588.1 Shewanella vesiculosa strain M7 chromosome, complete g...  54.7    0.033 
CP035738.1 Enterobacter cloacae strain CZ-1 chromosome, complete ...  52.8    0.12  
CP017689.1 Thalassotalea crassostreae strain LPB0090, complete ge...  52.8    0.12  
CP074149.1 Enterobacter sp. JBIWA008 chromosome, complete genome      52.8    0.12  
CP063441.1 Enterobacter asburiae strain SD4L chromosome, complete...  52.8    0.12  


Query= LVF3_p2_dsDNA_26_length=1193_depth=0.48x

Length=1193

RID: B564MFE5016
                                                                      Score     E
Sequences producing significant alignments:                          (Bits)  Value

ON287374.1 Serratia phage vB_SmaM-Kashira, complete genome            2204    0.0  
MH533020.1 Acinetobacter phage ABPH49, complete genome                1666    0.0  


  Database: Nucleotide collection (nt)
    Posted date:  Jun 17, 2022 05:15 PM
  Number of letters in database: 781,795,575,194
  Number of sequences in database:  83,520,394


Matrix: blastn matrix 1 -2
Gap Penalties: Existence: 0, Extension: 2.5
